# Supplementary material for: A gene regulatory network to control EMT programs in development and disease
Source: Nat Commun. 2019 Nov 11;10:5115. doi: 10.1038/s41467-019-13091-8 (PMC6848104; doi:10.1038/s41467-019-13091-8)
Supplement: Supplementary file 5 — Source Data [file 41467_2019_13091_MOESM5_ESM.xlsx]

## Sheet: Figure 1
1c, scRNA-seq, zebrafish embryos-18hpf						1f, scRNA-seq, E9.5mouse embryos						1g, scRNA-seq, Breast cancer				1h, scRNA-seq, Head and neck cancer
(from GEO: GSM3067194)						(from GEO: GSE87038)						(from GEO: GSE75688)				(from GEO: GSE103322)
Row	prrx1a	prrx1b	snai1a	snai1b			Organ	stage	Prrx1	Snai1			PRRX1	SNAIL1			'PRRX1'	'SNAI1'
DEW012_TGAGAAGCACT_TTCCGAGT	0	0	0	1.96476		embryo2_sc59	hindbrain	E9.5	0.109695	0		BC03_45	0.07	0		HNSCC10_p1_HNSCC10_P1_F07	0.029983	0
DEW038_ATAGTGGAC_GCATGGGT	0	0	0	1.45574		embryo2_sc45	forebrain	E9.5	0.116365	0		BC06_09	0.08	0		HNSCC6_p14_hnscc6_p14_H05	0.037031	0
DEW003_GGGTTGGT_GTTGTCAT	0	0	0	1.30023		embryo2_sc62	hindbrain	E9.5	0.126973	0		BC07_63	0.08	0		HN26_P26_B01_S301_comb	0.041243	0
DEW001_GACGACTCCT_GGTTAGTG	0	0	0	1.27238		embryo2_sc3	lung	E9.5	0.159629	0		BC07_35	0.11	0		HN26_P6_H10_S94_comb	0.041243	0
DEW003_GAGAGCCCAT_AATGAATG	0	0	0	1.25193		embryo2_sc3	skin	E9.5	0.16221	0		BC04_15	0.2	0		HNSCC22_P2_pri_H07_S283_comb	0.041243	0
DEW039_CCCAAGCA_GAGGCTGA	0	0	0	1.24726		embryo2_sc71	hindbrain	E9.5	0.186501	0		BC06_07	0.21	0		HN25_P23_D04_S232_comb	0.048236	0
DEW039_AACGGTAGC_CTCCGCAT	0	0	0	1.23916		embryo2_sc1	skin	E9.5	0.190299	0		BC08_06	0.38	0		HNSCC25_P19_LN_G10_S274_comb	0.048236	0
DEW001_GTACCTTG_CTTGGTGT	0	0	0	1.2179		embryo2_sc14	liver	E9.5	0.194087	0		BC10_Pooled	0.51	0		HNSCC16_P4_HNSCC16_P4_A07	0.048236	0
DEW040_CGTATTTC_TGTAAAGG	0	0	0	1.20131		embryo2_sc77	forebrain	E9.5	0.206643	0		BC11_01	1.6	0		HN25_P23_D12_S240_comb	0.051024	0
DEW003_GAGACGATGG_AACTTAGC	0	0	0	1.16063		embryo3_sc65	somite	E9.5	0.22033	0		BC04_08	6.54	0		HN28_P5_C05_S221_comb	0.051024	0
DEW038_GATTGATCTA_ATCCGCTA	0	0	0	1.15246		embryo2_sc49	heart	E9.5	0.259423	0		BC11_43	7.98	0		HNSCC10_p1_HNSCC10_P1_B07	0.052416	0
DEW003_AGAACGATT_TTGGACTT	0	0	0	1.12545		embryo3_sc94	somite	E9.5	0.267835	0		BC03_24	12.26	0		HNSCC22_P4_C10_S34_comb	0.055196	0
DEW001_GATAGTGTTT_TTCGTTCC	0	0	0	1.10896		embryo1_sc17	forebrain	E9.5	0.285698	0		BC08_88	14.98	0		HN26_P5_H08_S92_comb	0.056584	0
DEW003_TGAAAATGTCG_AATGTTTG	0	0	0	1.09984		embryo2_sc6	skin	E9.5	0.293959	0		BC07_95	17.45	0		HNSCC17_P7_C05_S125_comb	0.056584	0
DEW003_GATCGGTACG_TTGTCGCC	0	0	0	1.09863		embryo2_sc35	liver	E9.5	0.319618	0		BC08_24	34.81	0		HNSCC20_P15_LN_E06_S246_comb	0.059355	0
DEW041_CTTACGGG_AGGTTGTG	0	0	0	1.08717		embryo2_sc32	liver	E9.5	0.337996	0		BC11_04	63.82	0		HNSCC26_P23_D12_S336_comb	0.060739	0
DEW012_GATTGGCGTT_AGGTTGTG	0	0	0	1.07163		embryo2_sc78	forebrain	E9.5	0.342555	0		BC07_52	73.13	0		HNSCC20_P5_pri_C04_S28_comb	0.062122	0
DEW003_GAACTGCCGT_AAGATTGT	0	0	0	1.06212		embryo2_sc31	skin	E9.5	0.355016	0		BC07LN_10	90.07	0		HNSCC28_P12_H04_S280_comb	0.063503	0
DEW003_GACATTTGTT_GTCAATAC	0	0	0	1.06156		embryo2_sc32	somite	E9.5	0.355016	0		BC08_54	93.48	0		HNSCC20_P15_LN_E12_S252_comb	0.064883	0
DEW003_GACGTACCTA_TGGAGGAG	0	0	0	1.0525		embryo1_sc20	forebrain	E9.5	0.396159	0		BC09_70	99.95	0		HN26_P26_D03_S327_comb	0.067639	0
DEW003_ATTTCCGG_CGAGATGT	0	0	0	1.02782		embryo1_sc24	forebrain	E9.5	0.425459	0		BC08_01	259.26	0		HN25_P23_F04_S256_comb	0.067639	0
DEW041_TGACATACATT_TGCCTCAC	0	0	0	1.02375		embryo3_sc43	intestine	E9.5	0.563646	0		BC08_04	476.54	0		HNSCC26_P12_D06_S234_comb	0.073135	0
DEW003_GAACTAGGAT_TTAAACTG	0	0	0	1.02271		embryo3_sc60	intestine	E9.5	0.57918	0		BC02_80	0	0.1		HNSCC26_P23_C02_S314_comb	0.074505	0
DEW041_GAATGGAAAT_GAAAGACC	0	0	0	1.01546		embryo1_sc8	forebrain	E9.5	0.634129	0		BC03LN_61	0	0.14		HNSCC20_P3_H09_S93_comb	0.075875	0
DEW041_TGAGCCACATC_AACTTAGC	0	0	0	0.979499		embryo2_sc72	forebrain	E9.5	0.667211	0		BC11_81	11.03	0.17		HNSCC20_P12_E08_S344_comb	0.077243	0
DEW001_ATCCGCTA_GGTGGGAT	0	0	0	0.979379		embryo2_sc33	somite	E9.5	0.773152	0		BC09_29	0	0.19		HNSCC20_P13_B08_S212_comb	0.077243	0
DEW041_AGGTCACAG_TTATCTGT	0	0	0	0.978065		embryo2_sc54	forebrain	E9.5	0.818851	0		BC09_50	0	0.21		HNSCC25_P19_LN_E02_S242_comb	0.07861	0
DEW039_GCAGTCGA_CGTATCGG	0	0	0	0.974856		embryo2_sc83	forebrain	E9.5	0.85599	0		BC09_Re_66	0	0.24		HNSCC12_p19_HNSCC12_P19_G04	0.08134	0
DEW039_GAGAGCCCAT_TCGGTACG	0	0	0	0.972964		embryo2_sc85	hindbrain	E9.5	0.898402	0		BC10_81	0	0.24		HNSCC16_P12_HNSCC16_P12_B07	0.082703	0
DEW003_TGACAAGTCAT_TCCCGTAG	0	0	0	0.972138		embryo2_sc42	forebrain	E9.5	1.01293	0		BC04_23	0	0.26		HNSCC26_P24_G09_S369_comb	0.084064	0
DEW003_CTTCGATT_CCCATAGC	0	0	0	0.970962		embryo2_sc5	skin	E9.5	1.1117	0		BC07LN_62	0	0.26		HNSCC20_P1_C04_S28_comb	0.084064	0
DEW001_TGACCAGCAGT_CATTTGTT	0	0	0	0.957516		embryo1_sc43	forebrain	E9.5	1.1903	0		BC11_07	0	0.27		HN26_P25_E02_S146_comb	0.088142	0
DEW003_GATGTAAAGG_GGAGAAGC	0	0	0	0.942441		embryo1_sc76	liver	E9.5	1.20163	0		BC05_23	0	0.3		HNSCC20_P1_A11_S11_comb	0.092207	0
DEW003_AATGCGGAT_AGATGGCT	0	0	0	0.936937		embryo1_sc3	forebrain	E9.5	1.29101	0		BC02_96	0	0.31		HN26_P26_H05_S377_comb	0.096262	0
DEW003_TGAGGTCTGAC_CTTCGCAC	0	0	0	0.922816		embryo1_sc46	heart	E9.5	1.35614	0		BC09_48	0	0.32		HNSCC20_P15_LN_H03_S279_comb	0.096262	0
DEW001_ATAGTCGCA_TGTCTTTC	0	0	0	0.922603		embryo1_sc44	forebrain	E9.5	1.3584	0		BC08_31	105.22	0.32		HNSCC20_P15_LN_D06_S234_comb	0.1003	0
DEW003_GACAATTAGT_ACCACGCT	0	0	0	0.918378		embryo3_sc89	somite	E9.5	1.36233	0		BC05_25	0	0.34		HNSCC10_p1_HNSCC10_P1_G01	0.10165	0
DEW003_CCCATCTG_CCGCAACT	0	0	0	0.918063		embryo1_sc30	forebrain	E9.5	1.53007	0		BC07_87	0	0.35		HNSCC22_P4_A08_S8_comb	0.10299	0
DEW040_GAGAGAGTAT_TTGCACGC	0	0	0	0.914296		embryo1_sc47	forebrain	E9.5	1.64432	0		BC07_89	0	0.43		HNSCC20_P3_E07_S55_comb	0.10299	0
DEW003_ACCGCAACT_TCCCAATC	0	0	0	0.899833		embryo3_sc4	skin	E9.5	1.68167	0		BC04_31	0	0.44		HNSCC26_P23_B07_S307_comb	0.10434	0
DEW039_TGATCGACACC_ACTGCCGT	0	0	0	0.890048		embryo1_sc22	forebrain	E9.5	1.69064	0		BC07_43	0	0.45		HNSCC24_P3_G10_S82_comb	0.10434	0
DEW003_ATCATGAGG_CCATTACT	0	0	0	0.88739		embryo2_sc50	forebrain	E9.5	1.7	0		BC07LN_89	9.87	0.47		HNSCC6_p15_HNSCC6_P15_LN_A11	0.10434	0
DEW038_ACGTGCTAG_CGCTAATA	0	0	0	0.883383		embryo2_sc84	intestine	E9.5	1.71501	0		BC07_Tumor	19.25	0.48		HNSCC25_P2_E10_S58_comb	0.10702	0
DEW003_AGCACCAC_AGCGCGAT	0	0	0	0.87519		embryo2_sc40	forebrain	E9.5	1.72901	0		BC06_23	0	0.49		HNSCC_combo1_HNSCC_ComboP1_B01	0.10969	0
DEW001_ATTTATCAC_CTCCGCAT	0	0	0	0.86696		embryo1_sc85	liver	E9.5	1.88245	0		BC08_12	0	0.62		HNSCC20_P13_A06_S198_comb	0.10969	0
DEW003_TGAGGCGGTTT_AGCGTAGG	0	0	0	0.858516		embryo1_sc4	forebrain	E9.5	1.90265	0		BC07_83	0	0.72		HN28_P15_D02_S326_comb	0.11103	0
DEW001_AATGGATTA_AGCGTAGG	0	0	0	0.833016		embryo2_sc56	heart	E9.5	2.00791	0		BC09_Re_54	0	0.76		HN28_P14_F01_S157_comb	0.11103	0
DEW003_GAGGCGTTAG_CTAGATTG	0	0	0	0.803236		embryo1_sc9	forebrain	E9.5	2.02467	0		BC03LN_74	0	0.79		HNSCC22_P5_E09_S249_comb	0.11103	0
DEW012_GAGAGAATTG_CGTAGAAG	0	0	0	0.794484		embryo1_sc37	forebrain	E9.5	2.0697	0		BC01_Tumor	1.59	0.86		HNSCC25_P1_pri_A11_S11_comb	0.11103	0
DEW003_TGATCGACGGT_TGCGACAG	0	0	0	0.792209		embryo1_sc5	forebrain	E9.5	2.11103	0		BC07_67	0	0.94		HNSCC20_P11_B12_S216_comb	0.11103	0
DEW012_TCGAAGCT_ATGGAAAT	0	0	0	0.788936		embryo1_sc25	forebrain	E9.5	2.2194	0		BC03LN_10	0	1.03		HN26_P25_A01_S97_comb	0.1137	0
DEW001_GATCCGTCCA_TTAAGCGT	0	0	0	0.783542		embryo3_sc48	intestine	E9.5	2.26183	0		BC06_Pooled	14.94	1.2		HNSCC16_P4_HNSCC16_P4_E07	0.1137	0
DEW039_TGATTGTTTAC_AAGTAATC	0	0	0	0.7827		embryo1_sc19	forebrain	E9.5	2.26454	0		BC09_34	0	1.22		HN28_P15_B09_S309_comb	0.11636	0
DEW012_TGAACTAGCCA_TGTCTTTC	0	0	0	0.781404		embryo2_sc79	forebrain	E9.5	2.31354	0		BC07LN_79	0	1.52		HNSCC26_P12_E01_S241_comb	0.11902	0
DEW003_GATGTAGTTT_GGGAAATC	0	0	0	0.775962		embryo2_sc63	forebrain	E9.5	2.38543	0		BC08_10	0	1.55		HN25_P23_E05_S245_comb	0.12168	0
DEW003_GATTCCGAGT_AACAATCC	0	0	0	0.765301		embryo1_sc48	forebrain	E9.5	2.43749	0		BC02_18	0	1.61		HNSCC22_P4_G05_S77_comb	0.12168	0
DEW001_GATCGGTTTA_TCATATGG	0	0	0	0.737574		embryo1_sc33	forebrain	E9.5	2.50513	0		BC02_14	0	1.91		HNSCC25_P1_pri_H04_S88_comb	0.12961	0
DEW003_AGGGAACGA_GTAATCCC	0	0	0	0.722623		embryo1_sc18	forebrain	E9.5	2.51853	0		BC03_19	0	1.96		HNSCC26_P12_C02_S218_comb	0.13093	0
DEW001_GACGACTCCT_TAACCCGT	0	0	0	0.713432		embryo3_sc75	somite	E9.5	2.5912	0		BC03_26	0	1.97		HNSCC25_P4_E08_S248_comb	0.14012	0
DEW003_GTTACGAT_ACGCAGAG	0	0	0	0.697974		embryo1_sc45	forebrain	E9.5	2.60644	0		BC03_29	0	2.1		HN25_P23_F01_S253_comb	0.14143	0
DEW001_TGAGGAATAGA_GCCTCTTT	0	0	0	0.694409		embryo2_sc56	forebrain	E9.5	2.64455	0		BC04_36	0	2.23		HNSCC20_P3_C12_S36_comb	0.14405	0
DEW003_AGGGAACGA_TTGTCGCC	0	0	0	0.690523		embryo2_sc61	forebrain	E9.5	2.65352	0		BC02_88	0	2.26		HN26_P13_C04_S124_comb	0.14535	0
DEW012_TGATAGAAATG_ACCCACGA	0	0	0	0.690345		embryo2_sc43	forebrain	E9.5	2.78889	0		BC05_13	0	2.27		HNSCC26_P12_C11_S227_comb	0.14535	0
DEW003_TGCAAGGG_CTATAGAG	0	0	0	0.685976		embryo2_sc63	heart	E9.5	2.81414	0		BC09_Pooled	4.07	2.3		HNSCC18_P1_P9_HNSCC18_P1_P9_E11	0.14796	0
DEW003_TACTTGTG_GGGCCAAT	0	0	0	0.683695		embryo2_sc28	skin	E9.5	2.82334	0		BC03LN_23	0	2.48		HNSCC20_P13_C05_S221_comb	0.14796	0
DEW001_TGACCAGT_GGAAACAG	0	0	0	0.67964		embryo1_sc28	forebrain	E9.5	2.8488	0		BC05_Pooled	0.23	2.48		HN28_P6_D06_S138_comb	0.15056	0
DEW012_TGAGAGTTCAC_AACACACG	0	0	0	0.679468		embryo1_sc10	forebrain	E9.5	2.91265	0		BC02_34	0	2.69		HNSCC20_P11_C06_S222_comb	0.15056	0
DEW001_ATGTGTCCT_ATCCGCTA	0	0	0	0.655052		embryo1_sc6	forebrain	E9.5	2.94261	0		BC04_Pooled	0.12	2.78		HN26_P5_E03_S51_comb	0.15186	0
DEW003_AACCTGAC_TGTCTTTC	0	0	0	0.645199		embryo2_sc92	hindbrain	E9.5	2.94767	0		BC01_Pooled	0	2.84		HNSCC20_P3_A04_S4_comb	0.15834	0
DEW041_TGACACAAGGC_GAATACGC	0	0	0	0.644473		embryo1_sc40	forebrain	E9.5	3.02059	0		BC03LN_28	0	3.06		HN28_P3P4_F01_S61_comb	0.16221	0
DEW001_TGACAATACTT_TCGGTTTA	0	0	0	0.633279		embryo1_sc5	intestine	E9.5	3.02361	0		BC03LN_89	0	3.07		HNSCC20_P11_E12_S252_comb	0.16607	0
DEW003_ACGGAATTT_AGAGGTGG	0	0	0	0.626699		embryo3_sc80	somite	E9.5	3.08423	0		BC10_80	0	3.12		HNSCC20_P12_D11_S335_comb	0.16864	0
DEW003_AGGGAACGA_GAAGTGCC	0	0	0	0.625379		embryo1_sc15	forebrain	E9.5	3.13323	0		BC02_02	0	3.38		HNSCC18_P7_C09_S129_comb	0.16993	0
DEW039_GATCCCAATC_CAGTTTGC	0	0	0	0.620013		embryo1_sc26	forebrain	E9.5	3.14649	0		BC08_Pooled	4.92	3.72		HNSCC24_P25_L_LN_H11_S383_comb	0.17377	0
DEW003_AATTCCCA_CTTCTTCG	0	0	0	0.616535		embryo1_sc27	forebrain	E9.5	3.17871	0		BC04_05	0	3.78		HNSCC20_P1_F08_S68_comb	0.17505	0
DEW001_ACCCTAACC_CCATTACT	0	0	0	0.587843		embryo2_sc30	skin	E9.5	3.27917	0		BC09_Re_01	0	3.8		HN25_P25_A08_S296_comb	0.17632	0
DEW040_AAGACACCA_GCTCTAGT	0	0	0	0.583481		embryo1_sc50	forebrain	E9.5	3.57882	0		BC03LN_19	0	3.84		HNSCC26_P12_G07_S271_comb	0.17632	0
DEW012_AGCAGAAC_CAACAAAT	0	0	0	0.562451		embryo2_sc9	skin	E9.5	3.6311	0		BC07_42	76.47	4.17		HNSCC5_p15_HNSCC5_P15_E07	0.17632	0
DEW003_ACAACGTGG_TCTAGCAG	0	0	0	0.543215		embryo3_sc76	somite	E9.5	3.77199	0		BC07_61	0.16	4.38		HNSCC20_P12_E10_S346_comb	0.17887	0
DEW003_GCTTTGGC_CCGCAACT	0	0	0	0.541492		embryo3_sc78	somite	E9.5	3.82008	0		BC07_80	0	4.84		HNSCC20_P12_G04_S364_comb	0.18142	0
DEW001_AGGTGACAC_AGCTATGA	0	0	0	0.538149		embryo1_sc1	heart	E9.5	3.88733	0		BC10_69	0	5.13		HN28_P15_D06_S330_comb	0.18269	0
DEW003_ACGTGCTAG_ATCTTTGT	0	0	0	0.527879		embryo1_sc39	forebrain	E9.5	3.89424	0		BC07LN_82	0	5.33		HNSCC20_P13_G05_S269_comb	0.18523	0
DEW001_TGACGGGTAGT_AGAACGGG	0	0	0	0.518662		embryo3_sc14	skin	E9.5	3.95252	0		BC03LN_53	0	5.72		HNSCC20_P3_D01_S37_comb	0.1865	0
DEW003_CATCGCAG_TAGCCTCG	0	0	0	0.515099		embryo3_sc85	somite	E9.5	4.13652	0		BC07_69	0	5.81		HNSCC28_P12_H11_S287_comb	0.18903	0
DEW003_TGATTTACCCT_GAGTTTCG	0	0	0	0.494611		embryo1_sc15	heart	E9.5	4.3202	0		BC03_37	0	5.86		HNSCC20_P2_C03_S123_comb	0.1903	0
DEW003_TGCTATTT_GTGTAACC	0	0	0	0.492335		embryo2_sc32	skin	E9.5	4.51916	0		BC09_Re_13	0	6.28		HNSCC16_P11_HNSCC16_P11_C07	0.19535	0
DEW001_AGGCAACG_GAATTCGT	0	0	0	0.487991		embryo1_sc41	forebrain	E9.5	5.09799	0		BC04_09	0	6.59		HNSCC24_P3_F02_S62_comb	0.20038	0
DEW039_TGATCGACGGT_GACAAAGG	0	0	0	0.469098		embryo2_sc75	forebrain	E9.5	0.83754	0.0854247		BC07_09	78.82	6.71		HNSCC8_RLN_HNSCC8_RLNI_G12	0.20038	0
DEW003_GCTTTGGC_GGATAAAG	0	0	0	0.462179		embryo2_sc63	hindbrain	E9.5	0	0.0881416		BC07LN_Pooled	0.58	7.25		HNSCC26_P24_H10_S382_comb	0.20163	0
DEW001_ATCATGAGG_TGAAATGA	0	0	0	0.438025		embryo2_sc17	somite	E9.5	0	0.0935602		BC03LN_Pooled	0	7.83		HNSCC26_P12_F11_S263_comb	0.20414	0
DEW001_ATCATGAGG_CACAAGGC	0	0	0	0.435906		embryo2_sc79	heart	E9.5	2.6922	0.0949117		BC07_04	0	8.25		HN28_P5_B03_S207_comb	0.20414	0
DEW003_GATCTGTGGT_TCCCAATC	0	0	0	0.430664		embryo3_sc79	liver	E9.5	0	0.0962618		BC07_38	0	9.06		HN25_P5_H08_S92_comb	0.20664	0
DEW001_GACAAGAGGG_GGGAGGTA	0	0	0	0.398426		embryo2_sc29	skin	E9.5	4.20539	0.10165		BC03_21	0	9.77		HNSCC22_P4_A04_S4_comb	0.20789	0
DEW001_GAATGGAAAT_AACCTGAC	0	0	0	0.356494		embryo2_sc49	liver	E9.5	0	0.102994		BC02_95	0	11.18		HNSCC20_P2_G11_S179_comb	0.21039	0
DEW001_ACCGTGTTT_GATTTACC	0	0	0	0.35188		embryo2_sc25	skin	E9.5	4.31752	0.105678		BC11_Pooled	5.86	11.31		HNSCC20_P1_E03_S51_comb	0.21288	0
DEW003_GATGTACACG_GCAGGGTA	0	0	0	0.343752		embryo2_sc40	lung	E9.5	0	0.111031		BC03_35	0	11.89		HNSCC24_P3_F04_S64_comb	0.21412	0
DEW003_AGGGTGTAT_GATTTACC	0	0	0	0.267969		embryo2_sc16	somite	E9.5	3.08406	0.111031		BC02_74	0	13.13		HNSCC20_P12_D01_S325_comb	0.21785	0
DEW003_ATTGGATCG_TCTGCATC	0	0	0	0.244434		embryo2_sc65	hindbrain	E9.5	0	0.120352		BC01_53	0	13.81		HN25_P23_C05_S221_comb	0.22033	0
DEW003_TAAATAGG_GGGAAATC	0.219282	0	0	0		embryo3_sc58	liver	E9.5	0	0.123004		BC03_11	0	14.52		HNSCC16_P2_B02_S14_comb	0.23143	0
DEW003_ATTGGATCG_GTCATATT	0.310667	0	0	0		embryo3_sc50	liver	E9.5	0	0.124328		BC07_06	0	14.67		HNSCC16_P4_HNSCC16_P4_E01	0.23143	0
DEW003_ATAGTCGCA_GGGTTGGT	0.317806	0	0	0.635613		embryo2_sc19	somite	E9.5	0.540027	0.125651		BC03LN_25	0	14.96		HNSCC6_p8_HNSCC6_P8_D10	0.23266	0
DEW003_TGCGTATC_GAGCCCAT	0.32078	0	0	0		embryo2_sc54	heart	E9.5	0	0.128293		BC09_Re_46	0	15.72		HN28_P3P4_D10_S46_comb	0.23511	0
DEW003_AACTTAGC_GCAAAGCC	0.320845	0	0	0		embryo2_sc50	liver	E9.5	2.26933	0.132248		BC03_Pooled	0	17.55		HNSCC25_P4_E09_S249_comb	0.24123	0
DEW003_TGAACATCTAT_TCGGTACG	0.336937	0	0	0		embryo2_sc26	somite	E9.5	0	0.137504		BC03LN_57	0	17.77		HNSCC20_P13_F10_S262_comb	0.24245	0
DEW003_GAAAGATTGT_ATACCCAG	0.337206	0	0	0		embryo2_sc81	hindbrain	E9.5	0	0.138815		BC04_72	0	19.12		HN26_P26_G09_S369_comb	0.24853	0
DEW001_TTAAGCGT_GCAAAGCC	0.340672	0	0	0		embryo2_sc38	somite	E9.5	0.0731347	0.141433		BC04_02	0	20.02		HNSCC25_P22_E02_S338_comb	0.25096	0
DEW001_AAGAACGGG_TTAAACTG	0.367688	0	0	0.367688		embryo2_sc54	intestine	E9.5	3.35994	0.141433		BC07LN_03	0	20.76		HNSCC20_P13_E03_S243_comb	0.25942	0
DEW001_TGAGAAGCACT_ATATACCT	0.383107	0	0	0		embryo2_sc4	liver	E9.5	0.144046	0.144046		BC07_18	0	21.94		HNSCC28_P2_H05_S89_comb	0.26063	0
DEW003_ATTGGATCG_TTGCACGC	0.425636	0	0	0		embryo2_sc18	skin	E9.5	0.276199	0.144046		BC03LN_05	0	22.1		HN26_P25_A12_S108_comb	0.26183	0
DEW003_AATGCGGAT_CACAAGGC	0.43011	0	0	0		embryo2_sc36	somite	E9.5	0.145351	0.145351		BC02_Pooled	0	23.28		HNSCC28_P1_H09_S93_comb	0.26183	0
DEW003_ACTAGATTG_GTTTACGT	0.442276	0	0	0.442276		embryo3_sc22	skin	E9.5	0.15056	0.15056		BC07LN_57	0	29.89		HNSCC25_P1_pri_H12_S96_comb	0.26183	0
DEW012_GATGGGATTC_GAATTCGT	0.449362	0	0	0		embryo2_sc14	lung	E9.5	0	0.151859		BC03_43	0	34.5		HNSCC16_P5_HNSCC16_P5_B02	0.26424	0
DEW003_TCCTTATT_CGGGCTTT	0.477675	0	0	0		embryo2_sc66	forebrain	E9.5	0	0.153157		BC11_70	69.1	34.64		HN26_P13_F01_S157_comb	0.26544	0
DEW001_TTATCTGT_TCCCAATC	0.481835	0	0	0		embryo2_sc43	lung	E9.5	0	0.166073		BC03_16	0	40.16		HN28_P3P4_E12_S60_comb	0.26544	0
DEW003_TCCAGGGA_GCGCATTC	0.486689	0	0	0		embryo3_sc60	liver	E9.5	0	0.168642		BC02_08	0	42.07		HNSCC20_P12_F12_S360_comb	0.26784	0
DEW003_GACGAGATGT_GCAAAGCC	0.498144	0	0	0		embryo3_sc72	liver	E9.5	0	0.169925		BC07LN_13	0	43.66		HNSCC25_P3_B04_S112_comb	0.26903	0
DEW003_TGACTCAGAAT_GTGTCGGA	0.505649	0	0	0		embryo2_sc7	liver	E9.5	0	0.177599		BC04_69	0	45.25		HN25_P25_F01_S349_comb	0.27381	0
DEW003_GACATTTGTT_GGATAAAG	0.50986	0	0	0		embryo3_sc90	liver	E9.5	0	0.183963		BC07LN_40	0	45.54		HNSCC20_P2_F03_S159_comb	0.27381	0
DEW003_TGATCGACACC_AAGATTGT	0.512171	0	0	0		embryo2_sc77	heart	E9.5	0	0.187768		BC02_28	0	50.38		HNSCC26_P11_R_LN_F11_S359_comb	0.27977	0
DEW003_ACGTGCTAG_ATCAGCGC	0.52119	0	0	0		embryo2_sc33	liver	E9.5	3.61695	0.190299		BC06_62	0.05	51.24		HNSCC6_p14_hnscc6_p14_D11	0.27977	0
DEW001_ACCTTGCC_CGTACCTA	0.524222	0	0	0		embryo1_sc94	liver	E9.5	0	0.197865		BC10_85	0	53.22		HNSCC24_P13_R_LN_B04_S112_comb	0.28096	0
DEW003_GAGCGGTA_TCGAAGCT	0.525699	0	0	0		embryo3_sc92	liver	E9.5	0.197865	0.197865		BC07_59	16.41	61.02		HNSCC24_P13_R_LN_H09_S189_comb	0.28333	0
DEW001_CTTACGGG_GGTGGGAT	0.542884	0	0	0		embryo1_sc30	heart	E9.5	0	0.206643		BC07LN_84	0.11	61.97		HNSCC16_P4_HNSCC16_P4_D03	0.2857	0
DEW038_CTATAGAG_TGACCAGT	0.553333	0	0	0		embryo3_sc51	liver	E9.5	0	0.207893		BC07_79	0	62.78		HN28_P3P4_E09_S57_comb	0.28688	0
DEW003_TTGGACTT_AGCACCAC	0.561978	0	0	0		embryo2_sc25	lung	E9.5	0	0.21661		BC03_92	0	75.73		HNSCC5_p9_HNSCC5_P9_E11	0.29278	0
DEW003_ATCGGTTCG_GTACACTC	0.575527	0	0	0		embryo2_sc13	skin	E9.5	0.323082	0.22404		BC07_73	0	82.71		HN26_P26_F07_S355_comb	0.29396	0
DEW001_AGTATGAGT_ACTCACCG	0.576561	0	0	0		embryo3_sc26	skin	E9.5	0	0.228973		BC10_95	0	88.5		HN26_P25_E11_S155_comb	0.30217	0
DEW038_AGTCAAAGA_ATCCCACG	0.581282	0	0	0		embryo3_sc84	somite	E9.5	0	0.24245		BC07_55	0	96.54		HNSCC25_P20_G01_S361_comb	0.30451	0
DEW038_GGATAAAG_ATATAGGA	0.584118	0	0	0		embryo2_sc35	lung	E9.5	0	0.24732		BC02_12	0	119.05		HNSCC25_P4_B02_S206_comb	0.30451	0
DEW001_TGACTCGCGTA_ATTGGGCC	0.590178	0	0	0		embryo1_sc35	heart	E9.5	0	0.250962		BC07_58	0	123.64		HNSCC26_P12_F07_S259_comb	0.31034	0
DEW001_GTGTAACC_TTGCATAT	0.59131	0	0	0		embryo3_sc90	somite	E9.5	3.4485	0.252173		BC04_32	0	126.38		HNSCC16_P4_HNSCC16_P4_D11	0.31034	0
DEW003_GATGTTCCAG_CTTTAATC	0.592445	0	0	0		embryo2_sc41	liver	E9.5	0	0.266637		BC10_07	0	149.03		HNSCC6_p8_HNSCC6_P8_A06	0.32077	0
DEW001_TGATCCAGTCC_GTCAAAGA	0.594729	0	0	0		embryo3_sc67	liver	E9.5	0	0.27858		BC07LN_68	0	149.85		HNSCC5_p9_HNSCC5_P9_C02	0.32539	0
DEW003_AGGTGACAC_ACCTTCTT	0.60196	0	0	0		embryo3_sc25	skin	E9.5	0.292782	0.292782		BC02_66	0	154.47		HN26_P13_B04_S112_comb	0.32769	0
DEW001_GACAATTAGT_GACAACTT	0.621118	0	0	0		embryo3_sc51	intestine	E9.5	0	0.296311		BC07_56	0	155.66		HNSCC25_P4_F10_S262_comb	0.32884	0
DEW003_TGAGACAAAGG_TTCCGCTC	0.62131	0	0	0		embryo1_sc14	forebrain	E9.5	3.0245	0.298658		BC07LN_30	0	172.61		HN26_P25_E12_S156_comb	0.33342	0
DEW003_AAAACTCGA_GCATGGGT	0.623629	0	0	0		embryo1_sc62	somite	E9.5	2.61259	0.302173		BC02_55	0	177.06		HNSCC20_P1_E10_S58_comb	0.33571	0
DEW003_GACTAGACCC_ATACCCAG	0.624892	0	0	1.24978		embryo3_sc10	skin	E9.5	0.214125	0.31034						HNSCC22_P4_D05_S41_comb	0.338	0
DEW003_AAAAGTCGG_TGGGATTC	0.626943	0	0	0		embryo1_sc74	somite	E9.5	0	0.311503						HNSCC20_P3_D05_S41_comb	0.33914	0
DEW003_AACTGAGTT_GGTCACAG	0.630145	0	0	0		embryo3_sc57	intestine	E9.5	2.94505	0.319618						HNSCC26_P3_A03_S99_comb	0.3505	0
DEW039_TAACTACT_TCTAGCAG	0.63418	0	0	0		embryo2_sc45	lung	E9.5	0	0.321928						HN26_P26_F04_S352_comb	0.37295	0
DEW038_GACATCTCCC_TAAATAGG	0.635638	0	0	0		embryo3_sc53	liver	E9.5	0	0.323082						HN25_P25_E06_S342_comb	0.37407	0
DEW001_AATATCTTC_ATTGGGCC	0.638268	0	0	0		embryo3_sc41	lung	E9.5	0	0.328836						HNSCC28_P1_G09_S81_comb	0.37407	0
DEW003_ATATGCAT_TAGTGGAC	0.638624	0	0	0		embryo1_sc16	heart	E9.5	0	0.333424						HN28_P6_H11_S191_comb	0.37629	0
DEW012_AATGCGGAT_ATCCGCTA	0.640971	0	0	0		embryo3_sc16	skin	E9.5	0	0.336855						HNSCC6_p15_HNSCC6_P15_LN_D10	0.37851	0
DEW041_AGAACGATT_GGAAACAG	0.657576	0	0	0		embryo1_sc35	hindbrain	E9.5	0	0.337996						HNSCC5_p9_HNSCC5_P9_H12	0.37962	0
DEW038_TGATTGTCGCC_TGATAACA	0.667203	0	0	0		embryo3_sc62	liver	E9.5	0	0.337996						HNSCC6_p14_hnscc6_p14_C11	0.37962	0
DEW003_GATTGAGGGT_GACAACTT	0.669319	0	0	0		embryo2_sc13	liver	E9.5	0.182692	0.344828						HN28_P15_A04_S292_comb	0.38184	0
DEW003_GATCGGTACG_ATCCCACG	0.670101	0	0	0		embryo2_sc74	hindbrain	E9.5	0	0.345964						HNSCC24_P3_A10_S10_comb	0.38515	0
DEW038_GAGAAAGACC_AAATGTCG	0.676659	0	0	0		embryo3_sc48	lung	E9.5	0	0.347099						HNSCC10_p1_HNSCC10_P1_F09	0.38515	0
DEW003_TCCAGGGA_GAGTTCAC	0.68498	0	0	0.68498		embryo3_sc38	intestine	E9.5	2.09119	0.347099						HNSCC28_P13_H03_S279_comb	0.38736	0
DEW041_AACCCATAT_CTGCGTTG	0.692311	0	0	0		embryo2_sc20	skin	E9.5	0	0.358396						HN28_P6_F11_S167_comb	0.38957	0
DEW001_AAAAGCCTA_ATTGGGCC	0.694288	0	0	0		embryo1_sc65	liver	E9.5	0	0.359521						HNSCC20_P2_F11_S167_comb	0.39067	0
DEW003_CCAACCGT_GTGTCGGA	0.696398	0	0	0.696398		embryo1_sc11	intestine	E9.5	0	0.374066						HNSCC25_P2_C11_S35_comb	0.39177	0
DEW041_TGAATACCCAG_CATCGCAG	0.70219	0	0	0		embryo3_sc71	somite	E9.5	0.381837	0.381837						HNSCC20_P2_F09_S165_comb	0.39287	0
DEW038_ACAGGTGTC_ATTCGACG	0.715022	0	0	0		embryo3_sc55	intestine	E9.5	0	0.382944						HNSCC26_P23_E02_S338_comb	0.39397	0
DEW003_GACCTACTAG_GATCTCGG	0.715341	0	0	0		embryo3_sc58	intestine	E9.5	0	0.382944						HN25_P25_A10_S298_comb	0.39726	0
DEW003_CGTATTTC_TGGTTTCT	0.730188	0	0	0		embryo3_sc59	intestine	E9.5	0	0.382944						HN26_P25_H05_S185_comb	0.39944	0
DEW003_GTCTCTCT_ATTCAGTA	0.730254	0	0	0		embryo3_sc38	lung	E9.5	0	0.412511						HNSCC16_P4_HNSCC16_P4_G08	0.40054	0
DEW001_AGCCTCTTT_TCCCGTAG	0.734064	0	0	0.734064		embryo1_sc51	liver	E9.5	0	0.461529						HNSCC20_P12_H05_S377_comb	0.4049	0
DEW001_TGACAACAAAT_TAGCCTCG	0.741049	0	0	0		embryo2_sc7	lung	E9.5	0	0.461529						HNSCC20_P13_D01_S229_comb	0.40599	0
DEW041_AAGCGAAGT_GTCTCTCT	0.74146	0	0	0		embryo3_sc75	liver	E9.5	0	0.462576						HNSCC20_P1_A10_S10_comb	0.41143	0
DEW039_TGAACGCTCAG_GAGCCCAT	0.747123	0	0	0		embryo3_sc36	intestine	E9.5	0	0.463622						HNSCC26_P11_R_LN_F12_S360_comb	0.42223	0
DEW038_TGAGATTTACC_GCAAAGCC	0.748169	0	0	0		embryo3_sc49	intestine	E9.5	0	0.466758						HNSCC20_P2_E06_S150_comb	0.43189	0
DEW003_TGATGTCTTTC_AAGTAATC	0.76735	0	0	0		embryo3_sc64	liver	E9.5	0	0.476122						HNSCC25_P2_B04_S16_comb	0.44148	0
DEW039_ATCTGCATC_GGACTTCC	0.770964	0	0	0		embryo3_sc47	intestine	E9.5	0.476122	0.476122						HNSCC26_P3_D05_S137_comb	0.44255	0
DEW003_TAGTCTAG_GTTTACGT	0.772152	0	0	0		embryo3_sc42	intestine	E9.5	0	0.498762						HN26_P25_G04_S172_comb	0.44361	0
DEW041_TGACTCAGAAT_TGTAAAGG	0.772673	0	0	0		embryo3_sc67	somite	E9.5	0.187768	0.501821						HNSCC20_P3_D09_S45_comb	0.44467	0
DEW001_GAGGCGTTAG_ATGACTTT	0.779127	0	0	0		embryo3_sc82	somite	E9.5	0	0.504875						HNSCC25_P2_A02_S2_comb	0.44573	0
DEW041_AAAAGCCTA_ATCTTTGT	0.779582	0	0	0		embryo2_sc29	lung	E9.5	0	0.52306						HNSCC20_P12_G03_S363_comb	0.45207	0
DEW001_ACTTAGGTA_CTCGATGC	0.782777	0	0	0		embryo3_sc80	liver	E9.5	0	0.525067						HNSCC17_P7_C12_S132_comb	0.46362	0
DEW040_TCATCCTT_CATCTCCC	0.786769	0	0	0		embryo2_sc2	skin	E9.5	0.525067	0.525067						HN28_P3P4_A08_S8_comb	0.4678	0
DEW040_GACCCGAATG_CCTACTAG	0.788393	0	0	0		embryo3_sc54	liver	E9.5	0	0.529071						HNSCC26_P3_F03_S159_comb	0.4678	0
DEW001_ATCTAGCAG_GGTCACAG	0.789635	0	0	0.789635		embryo3_sc84	liver	E9.5	0	0.539035						HNSCC26_P11_R_LN_D01_S325_comb	0.46989	0
DEW038_TGAGGCTACTA_ACTAGGAT	0.799314	0	0	0		embryo3_sc35	lung	E9.5	0.295135	0.539035						HNSCC20_P15_LN_D04_S232_comb	0.47923	0
DEW003_AAAACTCGA_ATATCTTC	0.807075	0	0	0		embryo2_sc31	somite	E9.5	0	0.655352						HNSCC24_P13_R_LN_A06_S102_comb	0.4844	0
DEW038_AAAGGTAAT_GCTCTAGT	0.812512	0	0	0		embryo1_sc90	liver	E9.5	0	0.711054						HN25_P24_G09_S177_comb	0.4957	0
DEW001_GAATCAAGTG_TTTAACAG	0.818147	0	0	0		embryo2_sc22	lung	E9.5	0	0.762136						HNSCC25_P20_D08_S332_comb	0.49876	0
DEW003_AAATCGGGT_TCTGTGGT	0.82049	0	0	0		embryo2_sc52	hindbrain	E9.5	0	0.787432						HNSCC20_P13_H10_S286_comb	0.50182	0
DEW039_GGAAACAG_GGTCTGAC	0.823946	0	0	0		embryo2_sc46	lung	E9.5	0	0.801573						HNSCC28_P13_G12_S276_comb	0.50589	0
DEW001_GATAGTGTTT_CCCGAATG	0.83859	0	0	0		embryo2_sc1	somite	E9.5	0	0.8024						HN28_P14_F04_S160_comb	0.52907	0
DEW038_TGATCCCTGAT_AAACTGGT	0.841493	0	0	0		embryo1_sc61	somite	E9.5	0	0.817214						HNSCC16_P7_HNSCC16_P7_E04	0.53705	0
DEW040_AGGTCACAG_GAAGCACT	0.848885	0	0	0		embryo1_sc73	liver	E9.5	0	0.822118						HNSCC20_P3_D06_S42_comb	0.54201	0
DEW038_AAAACGCCT_CCCAAGCA	0.851227	0	0	0		embryo2_sc58	forebrain	E9.5	0.1137	0.860764						HN25_P5_A07_S7_comb	0.54597	0
DEW003_ATTAGGACC_ACCTTGCC	0.854719	0	0	0		embryo3_sc50	intestine	E9.5	0.519039	0.900722						HNSCC20_P2_F08_S164_comb	0.54597	0
DEW003_GGCATGCT_TCACGTTT	0.857231	0	0	0.857231		embryo2_sc31	lung	E9.5	0	0.906891						HNSCC26_P24_D06_S330_comb	0.54893	0
DEW012_ATTTGGGAG_TGTAGTTT	0.861466	0	0	0		embryo2_sc17	liver	E9.5	0	0.9568						HNSCC5_p7_HNSCC5_P7_F06	0.54893	0
DEW003_ATCAGCGC_CCCATCTG	0.863693	0	0	0		embryo2_sc15	skin	E9.5	3.47547	0.964953						HNSCC28_P2_B06_S18_comb	0.54992	0
DEW012_GATTGAGGGT_CATACATT	0.863972	0	0	0		embryo2_sc61	hindbrain	E9.5	0	0.972325						HNSCC20_P13_G02_S266_comb	0.55189	0
DEW039_CTTCAGGT_GTTCAACT	0.868086	0	0	0		embryo3_sc93	somite	E9.5	4.16277	0.996389						HN28_P14_H07_S187_comb	0.58496	0
DEW040_AGCCTCTTT_ATGGGCAC	0.868556	0	0	0		embryo2_sc10	lung	E9.5	0	1.02006						HNSCC20_P3_A02_S2_comb	0.5888	0
DEW003_GCTTTGGC_GAATTCGT	0.877296	0	0	0		embryo3_sc49	liver	E9.5	0	1.02857						HNSCC10_p1_HNSCC10_P1_C05	0.5955	0
DEW003_TGAAAATGTCG_TCTGCATC	0.879026	0	0	0		embryo1_sc53	somite	E9.5	0	1.05172						HNSCC25_P20_F12_S360_comb	0.60217	0
DEW039_AGCACCAC_GAGAGTAT	0.893917	0	0	0		embryo2_sc38	liver	E9.5	0.0676387	1.06902						HNSCC20_P13_C02_S218_comb	0.60975	0
DEW041_TGATCGACGGT_GTGTCGGA	0.898724	0	0	0		embryo2_sc24	skin	E9.5	3.70907	1.11437						HNSCC20_P11_B05_S209_comb	0.61447	0
DEW012_GAGTTAACCA_CGAGATGT	0.899228	0	0	0		embryo2_sc82	heart	E9.5	0	1.1177						HNSCC26_P12_A07_S199_comb	0.62574	0
DEW012_TGATTCGCTGG_ACTAGCCA	0.900338	0	0	0		embryo2_sc67	hindbrain	E9.5	0.0827026	1.12631						HNSCC26_P23_C06_S318_comb	0.62761	0
DEW003_TGAATGAAGCA_GTCTCTCT	0.908702	0	0	0		embryo1_sc25	heart	E9.5	0	1.14274						HN26_P6_B04_S16_comb	0.64062	0
DEW003_AGCAAAGCC_AGAACGGG	0.913775	0	0	0		embryo3_sc46	lung	E9.5	0	1.18777						HNSCC20_P2_E02_S146_comb	0.64524	0
DEW001_GATCCCAATC_AGCGCGAT	0.924198	0	0	0		embryo2_sc73	heart	E9.5	0	1.23082						HNSCC18_P7_A11_S107_comb	0.64616	0
DEW039_TTATAGCC_ATATACCT	0.928048	0	0	0		embryo2_sc55	forebrain	E9.5	1.09221	1.24732						HNSCC6_p8_HNSCC6_P8_F05	0.64801	0
DEW001_AAGACACCA_CAGATTAC	0.928262	0	0	0		embryo2_sc47	heart	E9.5	0.0786098	1.25882						HNSCC22_P4_B03_S15_comb	0.65076	0
DEW001_AATACTCTT_CGTGCTAG	0.92923	0	0	0		embryo3_sc40	lung	E9.5	0	1.27679						HNSCC5_p14_HNSCC5_P14_LN_G02	0.65352	0
DEW003_TCATCCTT_CGCTAGTC	0.933339	0	0	0		embryo3_sc24	lung	E9.5	0.362891	1.28036						HNSCC8_1ant_HNSCC8_1ant_D03	0.65444	0
DEW039_ATATGCAT_TGATGCCC	0.941888	0	0	0		embryo1_sc66	somite	E9.5	2.07142	1.31904						HNSCC5_p7_HNSCC5_P7_C07	0.65992	0
DEW040_TGAGTAATCCC_AAACGCCT	0.942939	0	0	0		embryo2_sc35	skin	E9.5	0	1.33514						HN26_P5_G11_S83_comb	0.67084	0
DEW038_AGGGAAGGT_CGCTAGTC	0.944883	0	0	0		embryo1_sc42	heart	E9.5	0	1.40654						HNSCC16_P5_HNSCC16_P5_A06	0.67265	0
DEW038_GATCCCAATC_GTTGCACG	0.946333	0	0	0		embryo3_sc73	somite	E9.5	5.19653	1.43243						HNSCC20_P11_G03_S267_comb	0.67987	0
DEW039_GAGGCGTTAG_CACTCCTC	0.949244	0	0	0		embryo1_sc73	somite	E9.5	0	1.44095						HNSCC20_P3_F01_S61_comb	0.68257	0
DEW039_TGAGGTCTGAC_AGCGTAGG	0.949244	0	0	0		embryo2_sc22	skin	E9.5	4.25769	1.44731						HNSCC22_P5_E11_S251_comb	0.68527	0
DEW038_TACTTGTG_GGCCCTTA	0.957859	0	0	0		embryo1_sc86	liver	E9.5	0	1.45943						HNSCC6_p8_HNSCC6_P8_B07	0.69866	0
DEW040_GAGGGAACCT_TGAGGTCT	0.957974	0	0	0		embryo1_sc18	heart	E9.5	0	1.48026						HN28_P15_G11_S371_comb	0.69955	0
DEW003_ACACTCCTC_CTGAGTGC	0.960958	0	0	0		embryo2_sc9	lung	E9.5	0	1.49569						HNSCC28_P1_F08_S68_comb	0.70044	0
DEW012_TTAAGCGT_CGTGGATA	0.96211	0	0	0		embryo2_sc19	skin	E9.5	3.3067	1.49672						HNSCC20_P1_D08_S44_comb	0.71458	0
DEW039_GATAGTGTTT_CTATAGAG	0.973082	0	0	0		embryo3_sc88	somite	E9.5	4.13898	1.50894						HN26_P25_H09_S189_comb	0.72334	0
DEW041_TGGCTACC_CTGCGTTG	0.973554	0	0	0		embryo2_sc12	skin	E9.5	2.7685	1.51652						HNSCC5_p9_HNSCC5_P9_D11	0.74071	0
DEW041_AATGGATTA_ATGTTGGC	0.974382	0	0	0		embryo1_sc49	forebrain	E9.5	0	1.56657						HNSCC28_P1_C02_S26_comb	0.75617	0
DEW039_TGATCACCGAG_GGCCCTTA	0.975686	0	0	0		embryo2_sc27	lung	E9.5	0	1.58256						HNSCC20_P2_E08_S152_comb	0.76214	0
DEW038_TTATCTGT_GAGCCCAT	0.981296	0	0	0		embryo2_sc91	hindbrain	E9.5	0	1.58976						HNSCC28_P1_F07_S67_comb	0.76977	0
DEW003_TGGCTACC_AGTGAAAG	0.982378	0	0	0		embryo1_sc66	liver	E9.5	0	1.61212						HNSCC20_P1_H08_S92_comb	0.77484	0
DEW038_TGACCTGTTAT_TCGGTTCG	0.984548	0	0	0		embryo3_sc74	somite	E9.5	5.09929	1.61542						HNSCC20_P2_G12_S180_comb	0.77989	0
DEW001_ACTAGATTG_CCGTGTTT	0.984609	0	0	0		embryo2_sc48	liver	E9.5	0	1.62807						HNSCC26_P23_F08_S356_comb	0.79743	0
DEW041_GATTAGAC_CTCAGAAT	0.992712	0	0	0		embryo3_sc61	liver	E9.5	0	1.63691						HNSCC20_P13_F07_S259_comb	0.80157	0
DEW001_GATTGAGGGT_CACAACAG	0.993942	0	0	0		embryo3_sc56	liver	E9.5	0	1.6581						HN26_P13_F12_S168_comb	0.81229	0
DEW038_TGATGTCTTTC_AGGAGCTT	0.995917	0	0	0		embryo2_sc73	intestine	E9.5	0	1.67175						HN28_P3P4_C03_S27_comb	0.81721	0
DEW041_TGACTACGAGC_GACAACTT	0.996041	0	0	0		embryo1_sc61	liver	E9.5	0.319618	1.69243						HNSCC20_P13_G09_S273_comb	0.82375	0
DEW003_AATGCGGAT_TTAAACTG	0.99852	0	0	0		embryo2_sc60	hindbrain	E9.5	0	1.70044						HNSCC20_P5_pri_A08_S8_comb	0.84157	0
DEW003_TGATTGTCGCC_GGTCACAG	1.00477	0	0	0		embryo2_sc16	skin	E9.5	0.882056	1.72203						HNSCC_combo2_HNSCC_ComboP2_C09	0.84559	0
DEW003_TGACTGGTGCA_ATCAAGTG	1.00971	0	0	0		embryo2_sc31	liver	E9.5	3.47962	1.72596						HNSCC12_p11_HNSCC12_P11_B10	0.8472	0
DEW038_TGAATGCATGG_CGAACGTA	1.01353	0	0	0		embryo3_sc1	skin	E9.5	1.37184	1.75788						HNSCC20_P3_A07_S7_comb	0.85439	0
DEW003_TACTTGTG_TCGTCATG	1.02375	0	0	0		embryo2_sc1	liver	E9.5	0	1.79784						HNSCC25_P4_G08_S272_comb	0.86076	0
DEW038_AGTGTCGGA_ATCAGCGC	1.02967	0	0	0		embryo2_sc16	liver	E9.5	0	1.8266						HNSCC20_P15_LN_G10_S274_comb	0.88127	0
DEW040_TGATGTCTTTC_CGAGTCTG	1.03192	0	0	0		embryo2_sc39	lung	E9.5	0	1.82904						HNSCC20_P2_B12_S120_comb	0.88908	0
DEW038_TGAGAGGCTGA_CCCTTCAG	1.04197	0	0	0		embryo2_sc15	lung	E9.5	0	1.83025						HN25_P24_E04_S148_comb	0.89297	0
DEW038_TGAAGCGTAGG_CGGGCTTT	1.04755	0	0	0		embryo2_sc3	liver	E9.5	0	1.83066						HNSCC16_P5_HNSCC16_P5_B12	0.8953	0
DEW003_GGAAACAG_GGATAAAG	1.05002	0	0	0		embryo2_sc50	lung	E9.5	3.26003	1.85559						HN28_P5_C08_S224_comb	0.89763	0
DEW038_CTTTAATC_AAGCGTAC	1.05416	0	0	0		embryo3_sc45	lung	E9.5	0	1.88674						HNSCC8_1ant_HNSCC8_1ant_B01	0.90072	0
DEW038_GATGGAGGAG_GATTGCGA	1.05638	0	0	0		embryo3_sc95	somite	E9.5	0	1.8883						HNSCC20_P13_A10_S202_comb	0.90149	0
DEW038_GAACAGCGGA_TCGGTACG	1.06593	0	0	0		embryo3_sc96	somite	E9.5	0	1.8883						HNSCC20_P15_LN_B07_S211_comb	0.90227	0
DEW003_GCATGGGT_GTCCAAAG	1.07363	0	0	0		embryo2_sc58	intestine	E9.5	0	1.91073						HNSCC20_P3_H10_S94_comb	0.90766	0
DEW003_ATTCGTTCC_GTATGAGT	1.07421	0	0	0		embryo2_sc15	somite	E9.5	0.943359	1.91457						HNSCC25_P22_H09_S381_comb	0.90843	0
DEW038_AACGCAGAG_AAACCTCC	1.0745	0	0	0		embryo3_sc79	somite	E9.5	3.72541	1.92676						HN26_P13_F07_S163_comb	0.91227	0
DEW039_GACATTTGTT_GAAGGCTT	1.07478	0	0	0		embryo1_sc62	hindbrain	E9.5	0	1.93168						HNSCC20_P1_F11_S71_comb	0.91915	0
DEW003_GACGCTAGTC_TCCTTATT	1.07811	0	0	0		embryo3_sc70	somite	E9.5	4.05441	1.93282						HN25_P24_D12_S144_comb	0.92372	0
DEW003_GATGTAAAGG_ATGGAAAT	1.09161	0	0	0		embryo1_sc1	intestine	E9.5	0	1.95866						HNSCC20_P13_H12_S288_comb	0.95233	0
DEW003_ACTACTTGT_CTCAGAAT	1.0925	0	0	0		embryo2_sc27	liver	E9.5	0.97306	1.95903						HN26_P5_H01_S85_comb	0.95308	0
DEW041_CTATAGAG_TTATAGCC	1.09414	0	0	0		embryo1_sc36	forebrain	E9.5	1.62293	1.96791						HNSCC20_P2_F01_S157_comb	0.9568	0
DEW003_GCAGTCGA_AATGACCC	1.09578	0	0	1.09578		embryo2_sc44	lung	E9.5	0	2.00396						HN28_P3P4_B06_S18_comb	0.95754	0
DEW003_GACCTACTAG_ACTAGCCA	1.1085	0	0	0		embryo2_sc41	forebrain	E9.5	3.54251	2.00755						HNSCC20_P12_A10_S298_comb	0.96273	0
DEW039_GATCTCAACC_TGATAACA	1.10896	0	0	0		embryo3_sc31	lung	E9.5	0	2.01328						HNSCC16_P2_B12_S24_comb	0.97012	0
DEW039_TGAATACCCAG_TGACGGAC	1.11065	0	0	0		embryo2_sc30	liver	E9.5	0.246104	2.05797						HNSCC28_P2_E09_S57_comb	0.97673	0
DEW038_TGATTGCACGC_CGGGCTTT	1.11917	0	0	0		embryo2_sc11	somite	E9.5	0	2.07279						HNSCC20_P13_D08_S236_comb	0.98112	0
DEW038_CCCAAGCA_GGACTTCC	1.12058	0	0	0		embryo2_sc37	skin	E9.5	2.27947	2.07314						HNSCC26_P24_D02_S326_comb	0.98768	0
DEW041_TGAGACAAAGG_CGTACCTA	1.12089	0	0	0		embryo2_sc33	lung	E9.5	0	2.07553						HNSCC22_P5_A11_S203_comb	0.98914	0
DEW003_ATGCTCCGT_ACCTTCTT	1.12514	0	0	0		embryo3_sc52	liver	E9.5	0	2.07998						HNSCC17_P7_H05_S185_comb	0.99132	0
DEW038_GACCCATAGC_CAAGTCAT	1.12656	0	0	0		embryo1_sc31	heart	E9.5	0	2.08372						HNSCC16_P7_HNSCC16_P7_C01	0.99204	0
DEW040_ATTCGTTCC_CCCATCTG	1.12989	0	0	0		embryo3_sc68	somite	E9.5	4.60466	2.09051						HNSCC20_P2_D12_S144_comb	0.99349	0
DEW041_ATCACGTTT_TTATCTGT	1.13165	0	0	0		embryo2_sc52	intestine	E9.5	0	2.10165						HNSCC20_P13_D04_S232_comb	0.99494	0
DEW039_GATAACCATC_CTTTAATC	1.13293	0	0	0		embryo3_sc92	somite	E9.5	0	2.11736						HNSCC18_P7_E03_S147_comb	1	0
DEW003_ATTTGGGAG_ACGAAACG	1.13373	0	0	0		embryo2_sc8	liver	E9.5	0	2.12234						HNSCC20_P3_G06_S78_comb	1.0101	0
DEW012_CGTATTTC_ACTTCAAT	1.14131	0	0	0		embryo2_sc10	somite	E9.5	0.356144	2.12267						HNSCC5_p15_HNSCC5_P15_F06	1.0215	0
DEW038_GATGGAGGAG_GAGCCCAT	1.14457	0	0	0		embryo1_sc93	liver	E9.5	0	2.1273						HNSCC5_p7_HNSCC5_P7_E11	1.0321	0
DEW003_AGAGGTGG_TTTATCAC	1.15345	0	0	0		embryo3_sc57	liver	E9.5	0	2.12961						HNSCC20_P2_D07_S139_comb	1.0328	0
DEW003_ACTACTTGT_GGGCCAAT	1.15845	0	0	0		embryo3_sc68	liver	E9.5	0	2.14078						HNSCC26_P23_C01_S313_comb	1.0433	0
DEW038_AACTTAGC_GTCCGTAC	1.15912	0	0	0		embryo1_sc66	hindbrain	E9.5	0	2.15153						HNSCC28_P12_G09_S273_comb	1.0517	0
DEW003_ATCTTTGT_CTGTCTGG	1.16518	0	0	0		embryo2_sc50	heart	E9.5	0	2.15381						HNSCC5_p9_HNSCC5_P9_D01	1.0538	0
DEW003_GAGACAGATA_ACGCCATT	1.17165	0	0	0		embryo3_sc3	skin	E9.5	4.4452	2.15834						HNSCC6_p16_HNSCC6_P16_H11	1.0656	0
DEW040_GACGATTGAT_TTATAGCC	1.17439	0	0	0		embryo2_sc27	skin	E9.5	3.9364	2.15995						HNSCC20_P3_A06_S6_comb	1.0888	0
DEW038_TGACACAACAG_TGTACACG	1.17577	0	0	0		embryo2_sc8	skin	E9.5	4.62275	2.17057						HNSCC26_P23_H01_S373_comb	1.0963	0
DEW003_ATCTAGCAG_TCACCGAG	1.19629	0	0	0		embryo1_sc67	somite	E9.5	2.63413	2.18998						HNSCC20_P12_C10_S322_comb	1.1017	0
DEW038_GAGCGTTGCT_TGCCTCAC	1.19906	0	0	0		embryo2_sc44	forebrain	E9.5	3.18539	2.21381						HNSCC5_p9_HNSCC5_P9_A07	1.103	0
DEW038_GAACACTAAG_CGCTAGTC	1.20221	0	0	0		embryo3_sc63	intestine	E9.5	0	2.21444						HNSCC20_P12_E02_S338_comb	1.1043	0
DEW001_ACAGATTAC_CTACGAGC	1.21458	0	0	0		embryo2_sc14	skin	E9.5	4.82817	2.25459						HN28_P15_A01_S289_comb	1.1097	0
DEW038_CGGCACAT_ATTGGGCC	1.22967	0	0	0		embryo3_sc35	intestine	E9.5	0.508936	2.26454						HNSCC16_P7_HNSCC16_P7_C09	1.111	0
DEW039_GACGGGCTTT_TCTGTGGT	1.24532	0	0	0		embryo3_sc63	liver	E9.5	0	2.26843						HNSCC26_P23_C10_S322_comb	1.1124	0
DEW012_GATTCCGAGT_TGCAAGGG	1.25037	0	0	0		embryo2_sc21	somite	E9.5	0	2.27739						HN28_P3P4_F12_S72_comb	1.1157	0
DEW003_AGCACCTCT_CTTCTGGA	1.25076	0	0	0		embryo2_sc43	liver	E9.5	0	2.28924						HN25_P5_A12_S12_comb	1.129	0
DEW003_TGAAGGAGCTT_ATTCCTTG	1.25095	0	0	0		embryo2_sc11	liver	E9.5	0	2.29249						HNSCC28_P2_C11_S35_comb	1.1329	0
DEW038_TGAAGGATTCA_GAGGCTGA	1.26178	0	0	0		embryo2_sc2	liver	E9.5	0	2.3048						HNSCC20_P1_H12_S96_comb	1.1382	0
DEW003_GAGTCCAAAG_GGGAGGTA	1.26317	0	0	0		embryo2_sc36	liver	E9.5	0	2.30568						HNSCC20_P5_pri_H01_S85_comb	1.1388	0
DEW001_GATGGGATTC_CTACGAGC	1.26536	0	0	0		embryo3_sc11	skin	E9.5	3.42626	2.32625						HNSCC20_P1_D06_S42_comb	1.148	0
DEW003_TCCTTATT_TTAAACTG	1.26756	0	0	0		embryo1_sc57	hindbrain	E9.5	0	2.33457						HNSCC20_P3_G02_S74_comb	1.1493	0
DEW038_ACTCCGCAT_GTCTCTCT	1.26876	0	0	0		embryo3_sc62	intestine	E9.5	0.491597	2.33971						HNSCC20_P5_pri_F02_S62_comb	1.1731	0
DEW003_GTGTAACC_AACAATCC	1.26936	0	0	0		embryo3_sc69	somite	E9.5	0	2.35191						HNSCC25_P3_E09_S153_comb	1.1782	0
DEW041_TGATATTGCCT_ACCTTGCC	1.27888	0	0	0		embryo2_sc3	somite	E9.5	0.105678	2.35191						HNSCC24_P13_R_LN_B09_S117_comb	1.1846	0
DEW012_ATGGCCTGT_CCACATTA	1.28915	0	0	0		embryo3_sc66	somite	E9.5	0	2.36513						HNSCC26_P23_G11_S371_comb	1.1878	0
DEW012_GAGAAAGACC_CTGGTGCA	1.29164	0	0	0		embryo2_sc45	heart	E9.5	2.37685	2.37685						HNSCC28_P2_D05_S41_comb	1.1928	0
DEW003_ACCGCAACT_GCTTTGGC	1.29624	0	0	0		embryo2_sc21	liver	E9.5	0	2.38239						HN26_P13_A08_S104_comb	1.196	0
DEW039_TGATCCAGTCC_TTATAGCC	1.31796	0	0	0		embryo1_sc84	liver	E9.5	0.255803	2.39972						HNSCC26_P24_A07_S295_comb	1.1979	0
DEW012_TGAGCAGGGTA_CACGGACT	1.31861	0	0	0		embryo2_sc12	somite	E9.5	0	2.41332						HNSCC26_P24_B08_S308_comb	1.2116	0
DEW003_GACACGGACT_TAACCCGT	1.32209	0	0	0		embryo3_sc88	liver	E9.5	0	2.42492						HN26_P25_A05_S101_comb	1.2209	0
DEW003_GACAATTAGT_CACTCCTC	1.33219	0	0	0		embryo3_sc27	skin	E9.5	4.37226	2.47197						HNSCC20_P2_G05_S173_comb	1.2247	0
DEW039_GACAATTAGT_ATTTCCGG	1.34718	0	0	0		embryo2_sc64	heart	E9.5	0	2.49569						HNSCC16_P2_G09_S81_comb	1.2247	0
DEW001_GAATGGAAAT_TCTAGCAG	1.35013	0	0	0		embryo3_sc73	liver	E9.5	0	2.49927						HNSCC26_P3_B08_S116_comb	1.2265	0
DEW039_ACCCGACTT_TAAGACGG	1.35652	0	0	0		embryo2_sc5	somite	E9.5	0	2.49953						HNSCC6_p8_HNSCC6_P8_G04	1.2277	0
DEW038_TGAATGAAGCA_GCTTTGGC	1.35836	0	0	0		embryo2_sc10	liver	E9.5	0	2.50691						HNSCC20_P12_D03_S327_comb	1.2314	0
DEW038_TGAATGCATGG_CACAGTTT	1.35882	0	0	0		embryo1_sc41	hindbrain	E9.5	0	2.53406						HNSCC16_P4_HNSCC16_P4_C11	1.2345	0
DEW003_TGAAACAATCC_GATTTACC	1.36786	0	0	0		embryo2_sc37	lung	E9.5	0	2.53605						HNSCC5_p14_HNSCC5_P14_LN_D03	1.2636	0
DEW041_TGAGGCTACTA_ACTAGGAT	1.38762	0	0	0		embryo3_sc54	intestine	E9.5	0	2.53953						HNSCC20_P3_G11_S83_comb	1.2702	0
DEW003_GATCTGTGGT_AAATGTCG	1.39352	0	0	0		embryo1_sc4	heart	E9.5	0	2.5509						HN28_P6_D08_S140_comb	1.2726	0
DEW038_GATCGTTT_GTTACGAT	1.39863	0	0	0		embryo2_sc6	somite	E9.5	5.03936	2.55287						HN26_P26_E10_S346_comb	1.2951	0
DEW038_TGAGCCACATC_AAAGCCTA	1.40229	0	0	0		embryo2_sc83	intestine	E9.5	0	2.59335						HNSCC6_p8_HNSCC6_P8_B03	1.2951	0
DEW041_TAAATAGG_GTTGCACG	1.41553	0	0	0		embryo2_sc51	intestine	E9.5	0	2.59479						HNSCC20_P2_C11_S131_comb	1.2963	0
DEW012_GATCCCAATC_TTGGCGTT	1.44032	0	0	0		embryo3_sc95	liver	E9.5	0	2.5967						HNSCC20_P11_F08_S260_comb	1.2992	0
DEW003_GAATTCCTTG_GATGTGAG	1.44252	0	0	0		embryo3_sc96	liver	E9.5	0	2.5967						HNSCC20_P13_A11_S203_comb	1.301	0
DEW041_GTTCAACT_GCGTTGCT	1.44655	0	0	0		embryo2_sc41	lung	E9.5	0.181421	2.60312						HNSCC26_P3_H09_S189_comb	1.3063	0
DEW003_CCAACCGT_TCCAGGGA	1.44799	0	0	0		embryo1_sc36	heart	E9.5	0.313826	2.61117						HNSCC20_P3_F03_S63_comb	1.3208	0
DEW001_ACCTTGCC_AGCTACGG	1.45047	0	0	0		embryo1_sc47	hindbrain	E9.5	0	2.61306						HNSCC26_P24_C01_S313_comb	1.3431	0
DEW039_ATTGTGACT_CTCCGCAT	1.45205	0	0	0		embryo3_sc61	intestine	E9.5	0.361768	2.61636						HNSCC6_p8_HNSCC6_P8_G05	1.355	0
DEW039_GACCTACTAG_TAGCTTAT	1.46491	0	0	0		embryo1_sc68	somite	E9.5	0	2.62504						HNSCC20_P13_C10_S226_comb	1.3601	0
DEW038_TGACGAGTCTG_CCCATCTG	1.47339	0	0	0		embryo2_sc11	skin	E9.5	3.05502	2.64108						HNSCC20_P2_F02_S158_comb	1.3635	0
DEW038_TGAATTCGACG_CCGCAACT	1.48953	0	0	0		embryo2_sc25	somite	E9.5	1.59837	2.64363						HNSCC25_P2_A10_S10_comb	1.3802	0
DEW039_GACGTCAGCA_AGCTACGG	1.50152	0	0	0		embryo3_sc9	lung	E9.5	0	2.64455						HNSCC22_P4_D07_S43_comb	1.4033	0
DEW001_ATGGCCTGT_GATGTGAG	1.50773	0	0	0		embryo2_sc7	somite	E9.5	0.298658	2.65168						HN26_P25_C03_S123_comb	1.4054	0
DEW039_CTTTCTTT_CACTCCTC	1.51929	0	0	0		embryo1_sc55	somite	E9.5	0	2.67807						HN28_P5_B11_S215_comb	1.4087	0
DEW012_TGAGATTTACC_GCAGTCGA	1.52522	0	0	1.52522		embryo2_sc13	lung	E9.5	2.65191	2.70244						HNSCC20_P1_B06_S18_comb	1.4109	0
DEW041_TGATTGTCGCC_TAAATAGG	1.52958	0	0	0		embryo3_sc72	somite	E9.5	1.8524	2.73509						HNSCC6_p16_HNSCC6_P16_E06	1.4168	0
DEW003_TTCGGCCT_AGAGGTGG	1.53485	0	0	0		embryo3_sc11	lung	E9.5	0	2.74932						HNSCC8_1ant_HNSCC8_1ant_B06	1.4185	0
DEW041_TGAGAAGCACT_TACCAGGC	1.54178	0	0	0		embryo3_sc32	skin	E9.5	2.86414	2.76086						HNSCC8_RLN_HNSCC8_RLNI_A09	1.419	0
DEW039_TGACTCAGAAT_TCTCACTT	1.55282	0	0	0		embryo2_sc10	skin	E9.5	3.16044	2.76235						HNSCC17_P7_A10_S106_comb	1.4233	0
DEW038_GTGTAACC_TACAAACT	1.55629	0	0	0		embryo1_sc47	heart	E9.5	0	2.76256						HNSCC22_P2_pri_E10_S250_comb	1.433	0
DEW012_GAACACTAAG_ATCAGCGC	1.56816	0	0	0		embryo3_sc86	somite	E9.5	0	2.76277						HN28_P15_H07_S379_comb	1.441	0
DEW012_CTTTCTTT_ACGTATAC	1.58677	0	0	0		embryo1_sc78	liver	E9.5	0	2.77884						HNSCC20_P1_C12_S36_comb	1.4489	0
DEW003_CGAACGTA_CGGACAAC	1.58803	0	0	0		embryo1_sc27	heart	E9.5	0	2.78052						HN28_P5_D06_S234_comb	1.4521	0
DEW040_CGGCTTAC_GAGCGGTA	1.59023	0	0	0		embryo2_sc29	somite	E9.5	3.04019	2.83066						HNSCC28_P12_E05_S245_comb	1.4573	0
DEW003_AATACTCTT_TTCCGAGT	1.6023	0	0	0		embryo3_sc12	skin	E9.5	0.269033	2.83996						HNSCC25_P2_H01_S85_comb	1.4621	0
DEW003_TGACAGACCAT_CACGGACT	1.61488	0	0	0		embryo2_sc35	somite	E9.5	3.53257	2.84137						HNSCC26_P23_A07_S295_comb	1.4725	0
DEW012_TGACACAACAG_GGTTTCTC	1.62601	0	0	0		embryo1_sc74	liver	E9.5	0	2.87362						HNSCC20_P12_C12_S324_comb	1.4849	0
DEW001_CAGTTTGC_TGTGGCTA	1.63263	0	0	0		embryo3_sc70	liver	E9.5	0	2.87499						HNSCC26_P12_D08_S236_comb	1.489	0
DEW041_AGGGCCAAT_ACCCACGA	1.63363	0	0	0		embryo3_sc44	intestine	E9.5	0	2.8799						HN26_P25_B07_S115_comb	1.4977	0
DEW038_ATGTGTCCT_ACATCTAT	1.65213	0	0	1.65213		embryo2_sc9	somite	E9.5	0	2.88947						HNSCC20_P11_G11_S275_comb	1.4977	0
DEW038_TGAGACAAAGG_AGAACGGG	1.67002	0	0	0		embryo3_sc1	lung	E9.5	0	2.89802						HNSCC10_p1_HNSCC10_P1_F02	1.5069	0
DEW038_CGGCACAT_TGTGTCCT	1.67002	0	0	0		embryo2_sc4	skin	E9.5	3.59467	2.90149						HN25_P5_H06_S90_comb	1.511	0
DEW039_GGCCCTTA_CCTACTAG	1.67107	0	0	0		embryo3_sc86	liver	E9.5	0	2.90516						HN26_P5_E06_S54_comb	1.5145	0
DEW039_GATTCCGAGT_GTGGATGG	1.6742	0	0	0		embryo2_sc38	skin	E9.5	3.1865	2.93998						HN26_P5_G06_S78_comb	1.5185	0
DEW001_CTTTAATC_CATCGCAG	1.6857	0	0	0		embryo3_sc5	skin	E9.5	0	2.95252						HNSCC26_P3_A02_S98_comb	1.5185	0
DEW041_TTCCGCTC_GCAGTCGA	1.6915	0	0	0		embryo3_sc91	liver	E9.5	0	2.95884						HNSCC24_P13_R_LN_F05_S161_comb	1.5205	0
DEW038_TTATAGCC_AAGCGTAC	1.71172	0	0	0		embryo2_sc24	somite	E9.5	1.50335	2.97251						HNSCC6_p15_HNSCC6_P15_LN_G12	1.5241	0
DEW012_GAGACAGATA_AGGCAACG	1.72497	0	0	0		embryo2_sc49	lung	E9.5	0	3.0072						HN28_P3P4_A02_S2_comb	1.5286	0
DEW003_ATCCGCTA_GTTCAACT	1.72571	0	0	0		embryo1_sc54	somite	E9.5	0	3.01846						HN26_P14_F05_S257_comb	1.5415	0
DEW001_CTTTCTTT_CTTCAGGT	1.74277	0	0	0		embryo2_sc24	lung	E9.5	0	3.02095						HNSCC_combo1_HNSCC_ComboP1_D05	1.543	0
DEW038_AATTCCCA_ACATCTAT	1.74562	0	0	0		embryo2_sc27	somite	E9.5	0	3.04037						HNSCC20_P15_LN_A06_S198_comb	1.5479	0
DEW041_AGGGTGTAT_CTTTAATC	1.746	0	0	0		embryo1_sc51	somite	E9.5	3.7217	3.04142						HNSCC26_P24_B11_S311_comb	1.5563	0
DEW003_AGGTTAGTG_AGCGCGAT	1.75459	0	0	0		embryo1_sc20	heart	E9.5	0	3.09744						HN28_P3P4_B01_S13_comb	1.5597	0
DEW001_GAGAAGGCTT_AACAATCC	1.75863	0	0	0		embryo2_sc86	hindbrain	E9.5	4.36086	3.10969						HNSCC_combo2_HNSCC_ComboP2_G06	1.5617	0
DEW039_AATTCAGTA_TTCCGCTC	1.75902	0	0	0		embryo3_sc18	skin	E9.5	4.64939	3.11553						HNSCC_combo2_HNSCC_ComboP2_D08	1.5705	0
DEW038_TGAGGAATAGA_TTAAGCGT	1.76095	0	0	0		embryo2_sc28	liver	E9.5	0	3.1157						HNSCC20_P1_G06_S78_comb	1.5772	0
DEW012_GACCTATTCA_CAGTCCCT	1.7691	0	0	0		embryo2_sc17	lung	E9.5	0.140124	3.1157						HNSCC20_P13_A04_S196_comb	1.5878	0
DEW038_TGACAACAAAT_CGACTCCT	1.78863	0	0	0		embryo3_sc81	somite	E9.5	0	3.13307						HN26_P5_A07_S7_comb	1.5893	0
DEW003_GAGAAGGCTT_TGAGGTCT	1.79283	0	0	0		embryo1_sc91	liver	E9.5	0	3.13849						HNSCC26_P3_H06_S186_comb	1.5912	0
DEW039_GACAAGAGGG_TTCCGCTC	1.79886	0	0	0		embryo3_sc22	lung	E9.5	0	3.13881						HNSCC16_P5_HNSCC16_P5_E02	1.5917	0
DEW003_TGCAAGGG_CGGAATTT	1.80574	0	0	0		embryo2_sc33	skin	E9.5	2.92676	3.16221						HN26_P13_E05_S149_comb	1.6036	0
DEW003_TGAAGCGCGAT_TGAGGTCT	1.81679	0	0	0		embryo1_sc17	heart	E9.5	0	3.18253						HNSCC26_P23_A06_S294_comb	1.605	0
DEW003_TGATTCACATA_TACGTGCT	1.82464	0	0	0		embryo1_sc58	somite	E9.5	0	3.18682						HNSCC6_p8_HNSCC6_P8_A01	1.6083	0
DEW040_ATTCCAGAC_AGGAGCTT	1.83047	0	0	0		embryo3_sc6	skin	E9.5	3.32222	3.19897						HNSCC6_p15_HNSCC6_P15_LN_F10	1.6088	0
DEW039_AAAGGTAAT_TCGACGGT	1.84013	0	0	0		embryo2_sc11	lung	E9.5	0.969381	3.23036						HNSCC26_P23_C04_S316_comb	1.6121	0
DEW040_TGAGCGCATTC_GTCAATAC	1.84309	0	0	0		embryo2_sc41	heart	E9.5	0	3.26694						HNSCC25_P20_G07_S367_comb	1.6374	0
DEW039_GATGTTCCAG_ATGACCGA	1.87278	0	0	0		embryo1_sc3	intestine	E9.5	0	3.27381						HNSCC5_p14_HNSCC5_P14_LN_C06	1.6397	0
DEW039_GAGGTCCCTT_CCAACCGT	1.88157	0	0	0		embryo1_sc12	intestine	E9.5	0	3.27396						HNSCC16_P4_HNSCC16_P4_D04	1.6406	0
DEW012_GACGCCTTGA_TAACTACT	1.89647	0	0	0		embryo2_sc30	lung	E9.5	2.43936	3.27813						HNSCC26_P23_H03_S375_comb	1.6471	0
DEW012_AGGTGACAC_CCTGTTAT	1.9042	0	0	0		embryo3_sc89	liver	E9.5	0	3.27977						HNSCC20_P2_G06_S174_comb	1.648	0
DEW041_GTACCTTG_ATTCAGTA	1.90616	0	0	0		embryo2_sc26	skin	E9.5	4.33321	3.29778						HNSCC25_P20_D03_S327_comb	1.6595	0
DEW039_TGAGTACACTC_TGGGATTC	1.91161	0	0	0		embryo2_sc83	heart	E9.5	0	3.34099						HNSCC25_P3_C05_S125_comb	1.6668	0
DEW041_AAATGACCC_TTTAACAG	1.93094	0	0	0		embryo2_sc12	lung	E9.5	0	3.34426						HNSCC25_P19_LN_E11_S251_comb	1.6713	0
DEW003_GATGGGATTC_CGGGTAGT	1.94735	0	0	0		embryo1_sc39	heart	E9.5	0	3.35713						HNSCC20_P2_F07_S163_comb	1.6763	0
DEW041_TCCTTATT_GGTTTCTC	1.96115	0	0	0		embryo2_sc36	skin	E9.5	3.65958	3.36597						HNSCC13_p19_HNSCC13_P19_E08	1.6799	0
DEW039_TCATCCTT_AGAAGTTA	1.96307	0	0	0		embryo1_sc63	somite	E9.5	0	3.40545						HNSCC20_P2_F04_S160_comb	1.6871	0
DEW038_TACAGCCG_CTACCGTT	1.96644	0	0	0		embryo2_sc4	somite	E9.5	0	3.4217						HNSCC26_P23_F07_S355_comb	1.7004	0
DEW038_GAATTCCTTG_CAGTCCCT	1.96741	0	0	0		embryo3_sc8	skin	E9.5	3.3297	3.43403						HNSCC5_p15_HNSCC5_P15_C10	1.7013	0
DEW038_ATTGTGACT_GCAGGGTA	1.9815	0	0	0		embryo2_sc2	lung	E9.5	0	3.44824						HNSCC6_p8_HNSCC6_P8_C10	1.7031	0
DEW038_GAACAGCGGA_ACATCTAT	1.99315	0	0	0		embryo3_sc21	lung	E9.5	2.75339	3.4489						HNSCC20_P3_E01_S49_comb	1.7044	0
DEW003_GATGTAGTTT_TTTACCCT	2.02861	0	0	0		embryo3_sc21	skin	E9.5	0.526069	3.47599						HNSCC16_P7_HNSCC16_P7_C04	1.7133	0
DEW041_TGAAGCGCGAT_TTGGATCG	2.03324	0	0	0		embryo3_sc13	skin	E9.5	3.37601	3.48993						HNSCC20_P1_G09_S81_comb	1.7176	0
DEW041_GGATAAAG_CGGGCTTT	2.04646	0	0	0		embryo2_sc17	skin	E9.5	3.2342	3.4994						HNSCC25_P2_C03_S27_comb	1.719	0
DEW001_TGACTCAGAAT_GTCGTCGT	2.08327	0	0	0		embryo1_sc6	heart	E9.5	0	3.53232						HN25_P25_E07_S343_comb	1.722	0
DEW038_AGTGTCGGA_CGCTAGTC	2.08476	0	0	0		embryo1_sc6	intestine	E9.5	0	3.5404						HNSCC20_P12_E03_S339_comb	1.7268	0
DEW038_ATTCCAGAC_CAAGTCAT	2.10888	0	0	0		embryo3_sc6	lung	E9.5	0	3.54955						HN28_P3P4_C04_S28_comb	1.7334	0
DEW039_ATTGGATCG_ACGCCATT	2.11444	0	0	0		embryo1_sc59	somite	E9.5	0	3.56645						HNSCC5_p13_P13_D11	1.7403	0
DEW038_GACGGGCTTT_ATGCATGG	2.11807	0	0	0		embryo1_sc21	heart	E9.5	0	3.59586						HN26_P25_F10_S166_comb	1.7519	0
DEW041_ACTAGATTG_CCATTACT	2.13574	0	0	0		embryo2_sc62	intestine	E9.5	0.109695	3.60443						HNSCC20_P12_C11_S323_comb	1.7523	0
DEW039_TGAAACAATCC_TGGAGGAG	2.14039	0	0	0		embryo2_sc38	lung	E9.5	3.51501	3.61294						HNSCC20_P2_E05_S149_comb	1.754	0
DEW003_ACTGAGTGC_ACTGCCGT	2.14068	0	0	0		embryo3_sc17	lung	E9.5	3.13521	3.62352						HNSCC5_p7_HNSCC5_P7_D01	1.757	0
DEW012_GAATTCCTTG_AGTGAAAG	2.14928	0	0	0		embryo3_sc5	lung	E9.5	2.48001	3.63773						HNSCC20_P3_C09_S33_comb	1.757	0
DEW003_GACGCCTTGA_GAGTTTCG	2.18559	0	0	1.09279		embryo2_sc30	somite	E9.5	0	3.64835						HNSCC20_P1_E02_S50_comb	1.7617	0
DEW041_TGAGTACACTC_AGGCAGTT	2.18619	0	0	0		embryo2_sc21	skin	E9.5	3.614	3.65249						HNSCC6_p8_HNSCC6_P8_B11	1.7638	0
DEW039_GATGACGGAC_ATCAGCGC	2.19416	0	0	0		embryo2_sc28	somite	E9.5	3.30714	3.67129						HN25_P5_C08_S32_comb	1.7689	0
DEW003_ACTTAGGTA_GGTTTCTC	2.20846	0	0	0		embryo3_sc30	skin	E9.5	2.34852	3.69008						HN26_P14_A01_S193_comb	1.7824	0
DEW012_ACTTCAAT_CGGGTAGT	2.21476	0	0	0		embryo3_sc24	skin	E9.5	0	3.71414						HN26_P13_D11_S143_comb	1.7832	0
DEW003_GAATGGAAAT_AGAGGTGG	2.21537	0	0	0.738457		embryo2_sc32	lung	E9.5	2.62223	3.74168						HN28_P15_B11_S311_comb	1.7837	0
DEW003_TTATAGCC_ACGCCATT	2.22891	0	0	0		embryo2_sc7	skin	E9.5	5.17201	3.74825						HN26_P14_F02_S254_comb	1.7849	0
DEW038_TAACTACT_CATCTCCC	2.28327	0	0	0		embryo3_sc2	skin	E9.5	3.10115	3.74846						HNSCC20_P5_pri_E12_S60_comb	1.7879	0
DEW038_ACTGCGTTG_ATATACCT	2.29667	0	0	0		embryo2_sc20	somite	E9.5	2.88127	3.77347						HNSCC18_P2_A06_S102_comb	1.8045	0
DEW039_GACCTACTAG_GGTTTCTC	2.29667	0	0	0		embryo2_sc61	intestine	E9.5	0	3.77389						HN26_P13_D06_S138_comb	1.8057	0
DEW041_GCAGTCGA_TCCAGGGA	2.31056	0	0	0		embryo3_sc23	lung	E9.5	0	3.80674						HNSCC5_p7_HNSCC5_P7_A06	1.816	0
DEW038_AAAACTCGA_AGCTATGA	2.33087	0	0	0		embryo2_sc37	somite	E9.5	4.10785	3.84469						HN25_P25_A11_S299_comb	1.8168	0
DEW012_TGAGCAAGGAC_AGCTACGG	2.34056	0	0	0		embryo3_sc18	lung	E9.5	1.30042	3.93216						HNSCC20_P5_pri_A09_S9_comb	1.8184	0
DEW038_AATGCGGAT_GGCCTAAG	2.34902	0	0	0.783006		embryo2_sc26	lung	E9.5	2.13323	3.93725						HNSCC25_P20_A05_S293_comb	1.825	0
DEW038_AGTCAATAC_CGAACGTA	2.36379	0	0	0		embryo3_sc16	lung	E9.5	0	3.93951						HNSCC20_P11_E10_S250_comb	1.8254	0
DEW041_GAGGACTTCC_CTCAGAAT	2.36716	0	0	0		embryo2_sc6	lung	E9.5	0	3.96569						HNSCC26_P12_F06_S258_comb	1.8396	0
DEW041_TGACACAGTTT_TGGTATGA	2.39365	0	0	0		embryo2_sc4	lung	E9.5	0	3.98577						HNSCC24_P13_R_LN_F11_S167_comb	1.8448	0
DEW003_TGACAAGTCAT_GTTTACGT	2.43951	0	0	0		embryo3_sc33	lung	E9.5	0	4.06143						HNSCC20_P5_pri_H07_S91_comb	1.8707	0
DEW041_AATGTTGGC_TCCCGTAG	2.46955	0	0	0		embryo1_sc56	hindbrain	E9.5	0	4.08134						HNSCC20_P2_D08_S140_comb	1.8711	0
DEW001_TGATTGTTTAC_ACTGAGTT	2.47057	0	0	0		embryo2_sc8	lung	E9.5	0	4.09043						HNSCC20_P2_D01_S133_comb	1.8726	0
DEW041_GAGCGGTA_ACACTAAG	2.47108	0	0	0		embryo3_sc7	lung	E9.5	0	4.10308						HN28_P3P4_D04_S40_comb	1.8809	0
DEW003_TGACACAAGGC_TTAAACTG	2.49646	0	0	0		embryo3_sc29	skin	E9.5	1.3846	4.11178						HNSCC20_P12_B12_S312_comb	1.8844	0
DEW041_TAGCCTCG_CTTCAGGT	2.49957	0	0	0		embryo3_sc27	lung	E9.5	0	4.12325						HNSCC18_P2_G03_S171_comb	1.8891	0
DEW038_ACCTTGCC_CTACTTGT	2.50165	0	0	0		embryo1_sc65	somite	E9.5	0	4.17848						HNSCC16_P7_HNSCC16_P7_B07	1.893	0
DEW003_GAGGGAGGTA_ATATACCT	2.50269	0	0	0		embryo1_sc7	intestine	E9.5	0	4.19842						HN28_P3P4_C06_S30_comb	1.8969	0
DEW001_AACGGTAGC_AATTCCCA	2.5222	0	0	0		embryo1_sc56	somite	E9.5	0	4.20945						HNSCC26_P12_D04_S232_comb	1.8988	0
DEW039_GATGTAAAGG_CGGGCTTT	2.52713	0	0	0		embryo3_sc13	lung	E9.5	0	4.2558						HNSCC5_p9_HNSCC5_P9_B11	1.8992	0
DEW003_GATGTAAAGG_GATGTGAG	2.52793	0	0	0		embryo3_sc87	somite	E9.5	0	4.25709						HNSCC26_P24_A05_S293_comb	1.9003	0
DEW038_TGACTTCGCAC_CTTCTTCG	2.53378	0	0	0		embryo2_sc48	lung	E9.5	0	4.25784						HNSCC26_P3_C11_S131_comb	1.9077	0
DEW003_ATTGATTCT_ATACTCTT	2.57211	0	0	0		embryo3_sc28	skin	E9.5	3.77094	4.27038						HNSCC22_P4_F04_S64_comb	1.9146	0
DEW040_TGACGTATCGG_ATTCAGTA	2.58941	0	0	0		embryo1_sc70	somite	E9.5	2.44652	4.30969						HNSCC20_P2_D03_S135_comb	1.9211	0
DEW003_CGAACGTA_AGGAAGAC	2.60722	0	0	0		embryo3_sc19	lung	E9.5	1.12433	4.35558						HNSCC20_P13_E02_S242_comb	1.9245	0
DEW038_GTACCTTG_TAACCATC	2.60849	0	0	0		embryo3_sc91	somite	E9.5	0	4.3701						HNSCC6_p8_HNSCC6_P8_H01	1.9252	0
DEW038_GATTGATCTA_AGAAGTTA	2.61019	0	0	0		embryo3_sc31	skin	E9.5	3.5287	4.39424						HNSCC16_P2_B05_S17_comb	1.9404	0
DEW041_AAAAGCCTA_CTTACGGG	2.61658	0	0	0		embryo1_sc64	somite	E9.5	0	4.58821						HNSCC25_P20_G04_S364_comb	1.9426	0
DEW003_TGAGCAGGGTA_GAAGCACT	2.66394	0	0	0		embryo3_sc15	skin	E9.5	2.68885	4.58952						HNSCC5_p9_HNSCC5_P9_G01	1.9516	0
DEW012_ACTTAGGTA_CAACAAAT	2.67616	0	0	1.33808		embryo2_sc64	intestine	E9.5	0	4.60644						HNSCC22_P5_G01_S265_comb	1.9542	0
DEW001_ACAGGTGTC_ATATACCT	2.72796	0	0	0.90932		embryo3_sc2	lung	E9.5	3.66846	4.74701						HNSCC16_P4_HNSCC16_P4_A08	1.965	0
DEW040_AGGGTGTAT_CATCTCCC	2.77331	0	0	0		embryo1_sc57	somite	E9.5	2.88049	4.7615						HNSCC20_P2_B01_S109_comb	1.9734	0
DEW038_TGAACGCTCAG_AACCCTTG	2.78092	0	0	0		embryo3_sc4	lung	E9.5	2.76405	4.79655						HNSCC26_P1_pri_D11_S143_comb	1.9811	0
DEW041_TGAGGCTACTA_AGCGAAGT	2.89049	0	0	0		embryo3_sc20	lung	E9.5	0	4.86819						HN28_P3P4_A07_S7_comb	1.9891	0
DEW038_AAATCAGA_TTGGACTT	2.89414	0	0	0		embryo1_sc8	heart	E9.5	0	4.88382						HNSCC26_P23_F06_S354_comb	1.991	0
DEW003_TGACTCAGAAT_TCCCTGAT	2.90989	0	0	0		embryo3_sc26	lung	E9.5	0.361768	4.99032						HNSCC26_P12_F08_S260_comb	2.0058	0
DEW003_GACAAGAGGG_GTCATATT	2.96702	0	0	0.423859		embryo2_sc79	intestine	E9.5	0	5.0394						HN26_P6_E09_S57_comb	2.0104	0
DEW003_TGATAGAAATG_TCATCCTT	2.99016	0	0	0		embryo3_sc8	lung	E9.5	0	5.05229						HNSCC22_P2_pri_A03_S195_comb	2.0119	0
DEW041_ATCACGTTT_TGTAAAGG	3.03084	0	0	0		embryo1_sc33	heart	E9.5	0	5.08479						HNSCC16_P5_HNSCC16_P5_A09	2.019	0
DEW038_TGAATGCATGG_CTTCTGGA	3.03409	0	0	0		embryo3_sc42	lung	E9.5	3.23557	5.09732						HNSCC20_P2_D02_S134_comb	2.0236	0
DEW038_GACGCTAGTC_GGGAGGTA	3.05334	0	0	0		embryo3_sc47	lung	E9.5	0	5.09967						HN28_P15_B05_S305_comb	2.0243	0
DEW012_TGACTACGAGC_CTGTTCTT	3.06208	0	0	0		embryo1_sc11	heart	E9.5	1.27501	5.16116						HN26_P13_E07_S151_comb	2.0264	0
DEW003_GTTACGAT_TTCCAGAC	3.07499	0	0	0		embryo3_sc25	lung	E9.5	0	5.18186						HN28_P14_E10_S154_comb	2.0293	0
DEW039_TGAGTACACTC_ACACTAAG	3.09099	0	0	0		embryo3_sc36	lung	E9.5	0	5.20316						HN25_P5_D05_S41_comb	2.03	0
DEW041_GACATTTGTT_TTAGGACC	3.09735	0	0	0		embryo3_sc12	lung	E9.5	0	5.60321						HN28_P3P4_B10_S22_comb	2.0328	0
DEW041_GAGATCTCGG_GCTCTAGT	3.1664	0	0	0		embryo3_sc10	lung	E9.5	0	5.6438						HN28_P6_F03_S159_comb	2.0356	0
DEW003_TGATGATAACA_AACTTAGC	3.18361	0	0	0		embryo3_sc39	lung	E9.5	0	5.74731						HN28_P14_B11_S119_comb	2.0374	0
DEW003_GCTTTGGC_ACGCAGAG	3.2756	0	0	0		embryo3_sc83	somite	E9.5	5.25338	5.76269						HNSCC26_P23_G01_S361_comb	2.0433	0
DEW038_TGAAGGATTCA_CCTATTCA	3.30042	0	0	0		embryo1_sc12	heart	E9.5	0	6.00778						HNSCC6_p16_HNSCC6_P16_G07	2.0447	0
DEW039_AGTTACCGC_CGGGTAGT	3.31862	0	0	0		embryo1_sc52	somite	E9.5	1.54696	6.03936						HNSCC8_RLN_HNSCC8_RLNI_G04	2.0632	0
DEW038_AACGCAGAG_TGTGCTCA	3.33034	0	0	0												HNSCC25_P3_E12_S156_comb	2.0642	0
DEW003_AATACTCTT_CAAGTCAT	3.34736	0	0	0												HNSCC6_p15_HNSCC6_P15_LN_H04	2.0697	0
DEW038_TGACAAGTCAT_GTTGTCAT	3.39231	0	0	0												HN28_P14_E09_S153_comb	2.0888	0
DEW003_GAGTTGTCAT_AATGACCC	3.45291	0	0	0												HN25_P24_H04_S184_comb	2.106	0
DEW041_GAATTGGGCC_GATCGTTT	3.45986	0	0	0												HN28_P3P4_H03_S87_comb	2.1063	0
DEW040_GAGCGGTA_GCACCTCT	3.56547	0	0	0												HN26_P14_D11_S239_comb	2.108	0
DEW001_TGACAACAAAT_CTTACTCC	3.58299	0	0	0												HNSCC25_P22_F11_S359_comb	2.1147	0
DEW003_AGTATGAGT_GAAGGCTT	3.68843	0	0	0												HNSCC25_P4_B05_S209_comb	2.1283	0
DEW003_GACGAGATGT_GATTGCGA	3.69296	0	0	0												HNSCC10_p1_HNSCC10_P1_F10	2.1309	0
DEW041_GACCCATAGC_CCCTTGGT	3.74468	0	0	0												HNSCC20_P11_F02_S254_comb	2.1408	0
DEW003_AGTTACCGC_CTTACTCC	3.77731	0	0	0												HNSCC5_p5_P5_H10	2.1434	0
DEW041_GTAACGTT_CTTCTGGA	3.78593	0	0	0												HNSCC20_P2_H07_S187_comb	2.167	0
DEW038_TGATTAGTCCG_CACTCCTC	3.83847	0	0	0												HNSCC24_P3_E03_S51_comb	2.1696	0
DEW038_TGAAACAATCC_GAGGCTGA	3.87774	0	0	0												HN26_P25_F02_S158_comb	2.1795	0
DEW041_TGAATATAGGA_AATGAATG	3.94103	0	0	0												HNSCC18_P7_D01_S133_comb	2.1808	0
DEW040_TAAATAGG_CTACGAGC	3.95958	0	0	0												HN26_P14_H03_S279_comb	2.1833	0
DEW001_TGAAAACTGGT_GCCTCTTT	3.9997	0	0	0												HNSCC28_P1_F12_S72_comb	2.1849	0
DEW039_GAGATCTCGG_ACGCAGAG	4.00205	0	0	0												HNSCC6_p14_hnscc6_p14_H11	2.1855	0
DEW038_GAATCAAGTG_TACAGCCG	4.10602	0	0	0												HN26_P5_C03_S27_comb	2.1884	0
DEW012_TGAGCGCATTC_GGGCCAAT	4.16321	0	0	0												HNSCC6_p14_hnscc6_p14_A12	2.1906	0
DEW039_AACTTAGC_GAATACGC	4.18493	0	0	0												HNSCC28_P12_G03_S267_comb	2.1928	0
DEW041_ACTGCGTTG_CCTATTCA	4.20541	0	0	0												HN26_P13_H03_S183_comb	2.1944	0
DEW041_GACGAATAAT_AAGGTAAT	4.38312	0	0	0												HN26_P5_E12_S60_comb	2.196	0
DEW041_ATAGTGGAC_CGCTAATA	4.41529	0	0	0												HNSCC6_p14_hnscc6_p14_A09	2.2019	0
DEW003_GAACACTAAG_AACCTGAC	4.67023	0	0	0												HNSCC20_P13_B11_S215_comb	2.2023	0
DEW003_AATATCTTC_GCAGGGTA	4.72804	0	0	0												HN25_P25_D07_S331_comb	2.2157	0
DEW003_GACTTACTCC_TCGAAGCT	4.74201	0	0	0												HNSCC26_P12_B06_S210_comb	2.2179	0
DEW038_ACCATTTGA_GACAGATA	4.83054	0	0	0												HNSCC26_P11_R_LN_B09_S309_comb	2.2219	0
DEW003_TGAATACCCAG_TTTGTGTC	4.84075	0	0	0												HNSCC25_P3_G05_S173_comb	2.225	0
DEW003_GATGTGAG_CGGAATTT	4.90138	0	0	0												HNSCC20_P12_A04_S292_comb	2.2256	0
DEW038_GTACCTTG_GAAAGACC	5.05506	0	0	0												HN28_P3P4_G12_S84_comb	2.2299	0
DEW001_GAGATCTCGG_ATATAGGA	5.33674	0	0	0												HNSCC18_P7_B03_S111_comb	2.2373	0
DEW003_AACGGTAGC_CGGCACAT	5.4677	0	0	0												HNSCC5_p14_HNSCC5_P14_LN_B04	2.2373	0
DEW001_GAGATTGCGA_GGTTAGTG	5.49768	0	0	0												HNSCC6_p8_HNSCC6_P8_F08	2.2376	0
DEW003_TGATAGAAATG_AGAAGTTA	5.50239	0	0	0												HNSCC22_P5_E07_S247_comb	2.254	0
DEW040_GATTTAACAG_TGTAAAGG	5.51583	0	0	0												HNSCC20_P13_C01_S217_comb	2.257	0
DEW041_TACAGCCG_GATGTATT	5.58129	0	0	0												HNSCC25_P2_F01_S61_comb	2.2591	0
DEW040_ACAGGTGTC_GGGAAGGT	5.62293	0	0	0												HNSCC13_p1_HNSCC13_P1_D10	2.2636	0
DEW038_GATTGAGGGT_ATATACCT	5.62984	0	0	0												HN25_P5_F08_S68_comb	2.2654	0
DEW041_GGGTTGGT_GCGCATTC	5.6633	0	0	0												HNSCC25_P4_A10_S202_comb	2.2672	0
DEW038_GATGAAATGA_CCGTGTTT	5.69913	0	0	0												HNSCC5_p15_HNSCC5_P15_B02	2.2675	0
DEW038_ACCGCAACT_AGCTACGG	5.88551	0	0	0												HNSCC25_P4_B12_S216_comb	2.2714	0
DEW003_ATCAGCGC_TGTTCCAG	6.00158	0	0	0												HNSCC20_P1_D03_S39_comb	2.2729	0
DEW003_GACCCATAGC_TCGTCATG	6.07844	0	0	0												HN28_P14_E01_S145_comb	2.2904	0
DEW039_TCCTTATT_GACAGATA	6.25347	0	0	0												HN28_P15_C11_S323_comb	2.2975	0
DEW040_ATTTCCGG_TAAGACGG	6.69263	0	0	0												HNSCC20_P1_C08_S32_comb	2.3054	0
DEW039_GACTTACTCC_GAGTTCAC	7.06602	0	0	0												HNSCC18_P3_G12_S372_comb	2.3054	0
DEW001_TGATTTACCCT_ATGCGGAT	7.10322	0	0	0.789247												HNSCC5_p9_HNSCC5_P9_A10	2.3063	0
DEW003_GAGGGAACCT_ATTTCCGG	7.13432	0	0	0												HNSCC28_P2_A01_S1_comb	2.3153	0
DEW003_GTTGCACG_CATCGCAG	7.86255	0	0	0												HNSCC25_P20_A04_S292_comb	2.3167	0
DEW003_AATGCGGAT_TTCGGCCT	8.22837	0	0	0												HNSCC16_P5_HNSCC16_P5_F06	2.3303	0
DEW003_AGAACGATT_TTGAGGGT	9.1149	0	0	0												HNSCC5_p13_P13_D06	2.3311	0
DEW038_GATCCCAATC_GTCTCTCT	9.43291	0	0	0												HNSCC26_P23_G04_S364_comb	2.3403	0
DEW012_AATCCCACG_AAACTGGT	9.47003	0	0	1.05223												HNSCC20_P15_LN_D01_S229_comb	2.3414	0
DEW003_AATACTCTT_CAAGAGGG	0.526527	0.263264	0	0												HNSCC25_P3_B06_S114_comb	2.3448	0
DEW001_AATGTTTG_TAACCCGT	2.82653	0.282653	0	0.282653												HNSCC26_P23_C11_S323_comb	2.3502	0
DEW003_CCGCTGTT_AGAGACTA	0	0.283682	0	0												HNSCC26_P11_R_LN_C08_S320_comb	2.3536	0
DEW003_TGATTTACCCT_AGCGAAGT	0	0.349641	0	0												HNSCC28_P2_D06_S42_comb	2.3598	0
DEW003_ATGGCCTGT_GAAGTGCC	0.353867	0.353867	0	0												HN28_P3P4_C01_S25_comb	2.3635	0
DEW003_AAATGAATG_TCTGTGGT	0.367688	0.367688	0	0												HNSCC25_P3_E10_S154_comb	2.369	0
DEW001_TGACGTATCGG_TCTGCATC	0	0.389961	0	0												HNSCC20_P3_H07_S91_comb	2.3699	0
DEW038_TGAGACAAAGG_GTTGCACG	0	0.393423	0	0												HNSCC16_P5_HNSCC16_P5_G10	2.3829	0
DEW003_TGATCACCGAG_CTTCAGGT	0	0.399001	0	0												HNSCC22_P5_F04_S256_comb	2.3984	0
DEW003_TAAATAGG_AGAGGTGG	0	0.410791	0	0.410791												HNSCC6_p16_HNSCC6_P16_B08	2.4057	0
DEW012_AACGAAACG_AATGAATG	0	0.411171	0	0												HNSCC5_p9_HNSCC5_P9_E04	2.4071	0
DEW003_AAAAGTCGG_TTGGATCG	0	0.418573	0	0												HNSCC17_P7_B06_S114_comb	2.4133	0
DEW001_AAGTGAAAG_TGGTTTCT	1.71108	0.42777	0	0												HNSCC5_p15_HNSCC5_P15_A03	2.419	0
DEW003_ATTTCCGG_TCCCGTAG	0	0.43489	0	0												HN28_P6_F07_S163_comb	2.4273	0
DEW003_TGACTTCGCAC_TGCGTATC	0	0.437237	0	0												HNSCC5_p14_HNSCC5_P14_LN_H01	2.438	0
DEW003_GGCATGCT_GTGGAGCT	0	0.437547	0	0												HNSCC6_p15_HNSCC6_P15_LN_B12	2.4402	0
DEW001_GATGACGGAC_ACGCAGAG	0	0.438576	0	0												HNSCC20_P1_B04_S16_comb	2.4425	0
DEW001_AAATGAATG_GCCAAGAT	2.25274	0.450548	0	0												HNSCC26_P24_D12_S336_comb	2.4457	0
DEW003_TGAAGCGTAGG_AGGCAACG	0	0.452378	0	0												HNSCC16_P2_C03_S27_comb	2.46	0
DEW003_TGAGTAATCCC_AAGTAATC	0	0.455202	0	0												HN26_P6_E03_S51_comb	2.4668	0
DEW003_ATATGCAT_AAGCGTAC	0	0.458795	0	0												HNSCC18_P7_F06_S162_comb	2.48	0
DEW003_ACCGTGTTT_ATCTTTGT	0	0.460375	0	0												HNSCC25_P2_G09_S81_comb	2.4816	0
DEW001_ATTGATTCT_GTTTACGT	0	0.466479	0	0												HNSCC22_P5_A09_S201_comb	2.4854	0
DEW003_TGATCGTCATG_TCTAGCAG	0	0.468523	0	0												HN28_P3P4_G07_S79_comb	2.4875	0
DEW003_TGAAGAAGTTA_GGGAAATC	1.43021	0.476738	0	0												HNSCC20_P3_B06_S18_comb	2.4898	0
DEW003_AGTTTACGT_CGGGTAGT	0	0.477362	0	0												HNSCC28_P2_C02_S26_comb	2.4967	0
DEW003_TGCGTATC_CCGCAACT	0	0.485128	0	0												HN26_P25_F05_S161_comb	2.4983	0
DEW003_CTTCGATT_CCTACTAG	0	0.49562	0	0												HNSCC25_P2_C09_S33_comb	2.5056	0
DEW003_ACACTCCTC_GTTAACCA	0	0.49895	0	0												HNSCC10_p4_HNSCC10_P4_G04	2.5061	0
DEW003_ACGTGCTAG_AGCGCCTT	0	0.511877	0	0												HN28_P6_E02_S146_comb	2.5301	0
DEW001_GATCCCAATC_ATACTCTT	0	0.514933	0	0												HNSCC20_P13_D11_S239_comb	2.5499	0
DEW003_ATCAGCGC_CAGTTTGC	0.518461	0.518461	0	0												HN28_P6_G05_S173_comb	2.5509	0
DEW001_ACTGCGTTG_CACTTTCT	0	0.51873	0	0												HN28_P15_A06_S294_comb	2.5531	0
DEW001_TGAAGGAGCTT_TCATCCTT	0	0.524222	0	0												HNSCC6_p14_hnscc6_p14_B06	2.568	0
DEW003_ATCGGTTCG_AGGTTGTG	0	0.529062	0	0												HNSCC25_P22_D02_S326_comb	2.5751	0
DEW001_CGACGTCA_ACGGTAGC	0	0.529097	0	0												HN28_P5_D11_S239_comb	2.577	0
DEW003_GACAAGAGGG_TCATCCTT	0	0.549542	0	0												HNSCC26_P11_R_LN_A01_S289_comb	2.583	0
DEW001_TGACAACAAAT_TCGAAGCT	6.71691	0.559743	0	0												HN28_P5_H08_S284_comb	2.5878	0
DEW003_AAGCTACGG_CTACTTGT	0	0.559977	0	0												HNSCC8_1ant_HNSCC8_1ant_E03	2.5912	0
DEW003_TGAAGGTTGTG_GAAGGCTT	0.568752	0.568752	0	0												HN26_P14_D10_S238_comb	2.6015	0
DEW012_TGACTCGATGC_TCCCAATC	0	0.569479	0	0												HN28_P15_A02_S290_comb	2.6076	0
DEW001_GATGGTTTCT_ACTCACCG	0	0.573797	0	0												HN26_P13_E03_S147_comb	2.6229	0
DEW001_TGATCCCTGAT_ATACCCAG	0	0.577932	0	0												HNSCC24_P13_R_LN_A09_S105_comb	2.6334	0
DEW003_AGGTTAGTG_CCACATTA	0	0.581493	0	0												HNSCC16_P2_B11_S23_comb	2.6339	0
DEW003_GCTTTGGC_CGGCACAT	0	0.581577	0	0												HNSCC20_P15_LN_F06_S258_comb	2.6395	0
DEW012_GATGGGATTC_ATGACCGA	2.38068	0.595171	0	0												HNSCC20_P1_B09_S21_comb	2.6615	0
DEW003_ACTACTTGT_GGAAACAG	0	0.599261	0	0												HNSCC26_P3_H05_S185_comb	2.6627	0
DEW001_ATTTGGGAG_GGGAACCT	1.20591	0.602955	0	0												HN26_P6_G03_S75_comb	2.6758	0
DEW001_TGAGCGCATTC_TTGATTCT	0	0.603273	0	0												HN26_P6_C06_S30_comb	2.6821	0
DEW001_GATCGGTACG_GAAGTGCC	0	0.605596	0	0												HNSCC20_P12_G10_S370_comb	2.6823	0
DEW040_TGAGAAGCACT_GATGTATT	0	0.608859	0	0												HNSCC24_P13_R_LN_D01_S133_comb	2.6837	0
DEW003_ACGGAATTT_CTTCGATT	0	0.609832	0	0												HNSCC28_P1_F02_S62_comb	2.6911	0
DEW012_TGACACAAGGC_AGAGACTA	0	0.612813	0	0												HN28_P3P4_B08_S20_comb	2.6984	0
DEW038_CGCTAATA_ACTTCAAT	0	0.61286	0	0												HNSCC8_RLN_HNSCC8_RLNI_E07	2.6993	0
DEW003_ACGGACAAC_GTCATATT	0	0.618198	0	0												HNSCC26_P3_B03_S111_comb	2.7069	0
DEW012_AACGGTAGC_CACAAGGC	0	0.62822	0	0												HNSCC25_P4_C08_S224_comb	2.7073	0
DEW001_TGAGATTTACC_TTTGTGTC	1.25674	0.628368	0	0												HNSCC26_P12_H10_S286_comb	2.7106	0
DEW040_GAGAATTCGT_ATTGGGCC	0	0.62891	0	0												HNSCC20_P2_D11_S143_comb	2.7139	0
DEW001_GACTCTTGAC_GCTTTGGC	0	0.635688	0	0												HNSCC20_P1_C06_S30_comb	2.7257	0
DEW001_ACACTCCTC_ATGCATGG	0	0.6369	0	0												HNSCC28_P1_B04_S16_comb	2.7264	0
DEW038_GCAGTCGA_GTCCATGT	0	0.646343	0	0												HNSCC18_P2_G04_S172_comb	2.7303	0
DEW001_AAAACTCGA_CCCATAGC	0	0.647021	0	0												HN28_P5_F02_S254_comb	2.7331	0
DEW012_GAGAAGGCTT_GGGTGTAT	0	0.6579	0	0												HNSCC20_P15_LN_A01_S193_comb	2.7347	0
DEW003_TGAAAACTGGT_ATATACCT	0	0.658062	0	0												HNSCC20_P5_pri_H04_S88_comb	2.7424	0
DEW001_CGCTAATA_TCCCGTAG	0	0.661808	0	0												HNSCC20_P11_H12_S288_comb	2.7497	0
DEW003_TTCGGCCT_TGACCAGT	0	0.666538	0	0												HNSCC20_P15_LN_D09_S237_comb	2.7572	0
DEW003_AAGCTTCT_GGGAGGTA	0	0.67263	0	0												HNSCC25_P4_G09_S273_comb	2.7621	0
DEW003_AAGATGGCT_CACTTTCT	0	0.673421	0	0												HNSCC16_P2_D12_S48_comb	2.7636	0
DEW001_TGACTCGATGC_TGTACACG	0	0.673477	0	0												HNSCC6_p8_HNSCC6_P8_G09	2.7809	0
DEW003_TGACACAAGGC_ATGCGGAT	0	0.673534	0	0												HN28_P6_D02_S134_comb	2.7916	0
DEW003_AAAACTCGA_TGACCCTC	0	0.684804	0	0												HNSCC13_p1_HNSCC13_P1_E09	2.7997	0
DEW003_ACCGTGTTT_TCCCGTAG	0	0.6858	0	0												HN26_P13_E09_S153_comb	2.8057	0
DEW001_AACTTAGC_GAACGATT	0	0.686975	0	0												HN25_P5_C05_S29_comb	2.81	0
DEW003_ACCTTCTT_CGTGGATA	0.698703	0.698703	0	0												HNSCC20_P5_pri_D08_S44_comb	2.8164	0
DEW001_AAGAACGGG_GGGTTGGT	0	0.70084	0	0												HNSCC18_P4_B09_S21_comb	2.84	0
DEW003_TGCCTCAC_GTTCAACT	1.4061	0.703052	0	0.703052												HNSCC20_P5_pri_F10_S70_comb	2.842	0
DEW041_GATCCCAATC_TGGCCTGT	0	0.708579	0	0												HNSCC26_P1_pri_H09_S189_comb	2.8442	0
DEW001_ACTAGATTG_TCCCGTAG	0	0.722981	0	0												HNSCC25_P2_B11_S23_comb	2.8516	0
DEW003_ATTTATCAC_ATGTTGGC	0	0.723829	0	0												HNSCC20_P5_pri_F11_S71_comb	2.8606	0
DEW001_GAGGGAACCT_AAAGTCGG	2.17512	0.72504	0	0												HN25_P5_H01_S85_comb	2.8624	0
DEW041_GGAGAAGC_CTTCTTCG	0.731653	0.731653	0	0												HNSCC6_p16_HNSCC6_P16_E05	2.8695	0
DEW003_AAAACTCGA_GATGTATT	2.20058	0.733527	0	0												HNSCC20_P5_pri_D07_S43_comb	2.8701	0
DEW038_GATTTAACAG_TTAAACTG	0	0.74304	0	0												HNSCC25_P20_C02_S314_comb	2.8744	0
DEW003_CCGCTGTT_CGAGATGT	0	0.747262	0	0												HN25_P5_B04_S16_comb	2.8781	0
DEW012_CGGCACAT_TGCAAGGG	0	0.751181	0	0												HN28_P15_G06_S366_comb	2.8821	0
DEW040_GATGCCATCG_GTCCGTAC	1.52088	0.760439	0	0												HN28_P15_D01_S325_comb	2.8824	0
DEW012_ACTGAGTGC_ATGACTTT	0	0.765739	0	0												HNSCC20_P5_pri_A01_S1_comb	2.909	0
DEW003_TGAGTGGAGCT_CTTCAGGT	0.766324	0.766324	0	0												HNSCC25_P3_D02_S134_comb	2.9103	0
DEW012_AAAATCGTT_ATCTTTGT	0	0.76691	0	0												HNSCC20_P13_C11_S227_comb	2.9142	0
DEW039_CGCTAATA_CAGTCCCT	0	0.770372	0	0												HNSCC6_p16_HNSCC6_P16_D11	2.9176	0
DEW003_TGACTCGATGC_ATGTTGGC	0	0.774015	0	0												HNSCC28_P1_A10_S10_comb	2.9193	0
DEW039_ATAGTGGAC_CGTATTTC	0.775962	0.775962	0	0												HNSCC26_P3_G12_S180_comb	2.9211	0
DEW003_GAACACTAAG_GATCGTTT	0	0.77943	0	0												HNSCC6_p8_HNSCC6_P8_B10	2.9226	0
DEW003_ATTGGATCG_TTGCATAT	0	0.781518	0	0												HNSCC20_P1_C01_S25_comb	2.9275	0
DEW003_TGATCGTCATG_TAAGACGG	0.786538	0.786538	0	0												HNSCC20_P12_H02_S374_comb	2.9447	0
DEW012_GACCTGACAC_CCTCGTCT	0	0.788006	0	0												HN26_P5_G03_S75_comb	2.9499	0
DEW003_GATGACCCTC_CCCTAACC	3.15481	0.788703	0	0												HNSCC20_P1_D07_S43_comb	2.9533	0
DEW003_GAACTGCCGT_CACAACAG	0	0.796931	0	0												HNSCC8_1ant_HNSCC8_1ant_B04	2.9533	0
DEW012_TGATGTTTGAG_GTCCATGT	0	0.814574	0	0												HNSCC16_P7_HNSCC16_P7_H02	2.9542	0
DEW003_ACCCTAACC_TTTACCCT	0	0.815568	0	0												HN26_P6_F07_S67_comb	2.9557	0
DEW038_AAAAGTCGG_TCGGTTTA	0	0.817064	0	0												HN25_P24_C08_S128_comb	2.9587	0
DEW012_GAGACGATGG_AGGCAACG	0	0.818648	0	0												HN28_P15_E03_S339_comb	2.9638	0
DEW003_TGACTGTTCTT_CGACTCCT	0	0.819233	0	0												HN28_P6_C11_S131_comb	2.9653	0
DEW041_GAGACGATGG_AGGATTCA	4.09617	0.819233	0	0												HNSCC6_p8_HNSCC6_P8_B05	2.9714	0
DEW041_AGTCAATAC_TAGTGGAC	0	0.824285	0	0												HNSCC5_p5_P5_F04	2.9824	0
DEW038_GTTCAACT_GCAGGGTA	0	0.824369	0	0												HN28_P14_B03_S111_comb	2.9996	0
DEW038_AATCCCACG_AGGCAACG	0.8282	0.8282	0	0												HNSCC20_P11_G05_S269_comb	3.0065	0
DEW001_GACGAGATGT_CACAAGGC	0	0.835011	0	0												HN28_P5_H05_S281_comb	3.0124	0
DEW001_ATCATGAGG_CCGTGTTT	0	0.837277	0	0												HN26_P6_B02_S14_comb	3.0193	0
DEW040_ATTCGTTCC_GGCGGTTT	0	0.84114	0	0												HNSCC6_p15_HNSCC6_P15_LN_B07	3.0222	0
DEW003_AGCCTCTTT_TTCCGCTC	0	0.84415	0	0												HNSCC8_RLN_HNSCC8_RLNI_E08	3.0229	0
DEW039_ATTCGTTCC_AGCGTAGG	0	0.845218	0	0												HNSCC16_P2_F11_S71_comb	3.0257	0
DEW012_GAGAAAGACC_ATATGCAT	0	0.848346	0	0												HN28_P3P4_E05_S53_comb	3.0305	0
DEW040_TAGTCTAG_TGGGATTC	5.09763	0.849604	0	0												HNSCC28_P12_G02_S266_comb	3.0333	0
DEW003_ACCTTGCC_GTGGAGCT	0	0.863135	0	0												HNSCC24_P13_R_LN_F03_S159_comb	3.0342	0
DEW003_GACGGGCTTT_TTGAGGGT	0	0.87224	0	0												HNSCC24_P13_R_LN_D05_S137_comb	3.0344	0
DEW001_GATTGGCGTT_TCCAGTCC	0	0.872714	0	0												HNSCC25_P2_D10_S46_comb	3.0353	0
DEW003_AGGGAAGGT_TACAAACT	0	0.873189	0	0												HNSCC17_P7_B05_S113_comb	3.0428	0
DEW038_ACGTGCTAG_AGAAGTCC	1.74752	0.87376	0	0												HN25_P25_C11_S323_comb	3.0435	0
DEW012_GACATCTCCC_CGTGGATA	0	0.874236	0	0												HN25_P5_H02_S86_comb	3.0456	0
DEW003_CCAACCGT_TTTACCCT	0	0.882508	0	0												HNSCC25_P4_H08_S284_comb	3.0505	0
DEW001_TGAGGGAAATC_CTCAGAAT	0	0.882702	0	0												HNSCC25_P2_G05_S77_comb	3.0583	0
DEW003_TGAGTGGAGCT_GGGAAGGT	0.886409	0.886409	0	0												HNSCC25_P2_G08_S80_comb	3.0609	0
DEW041_ACCATTTGA_ATTGGGCC	5.32787	0.887979	0	0												HNSCC17_P7_B01_S109_comb	3.0671	0
DEW001_TGAACGCTCAG_ATGGATTA	0	0.918588	0	0												HNSCC26_P3_C10_S130_comb	3.0683	0
DEW003_AATGTTGGC_GTTTACGT	0	0.92038	0	0.92038												HNSCC20_P15_LN_H07_S283_comb	3.0699	0
DEW003_GTTCAACT_AGGTTGTG	0	0.92112	0	0												HN25_P5_H05_S89_comb	3.0853	0
DEW003_GGAAACAG_AAGCTTCT	1.85309	0.926547	0	0												HNSCC25_P19_LN_C10_S226_comb	3.0864	0
DEW012_TGCGACAG_AGCGAAGT	0.926761	0.926761	0	0												HNSCC20_P2_B11_S119_comb	3.0871	0
DEW041_GAGAAAGACC_CAGTCCCT	0	0.929661	0	0												HNSCC25_P4_C11_S227_comb	3.1006	0
DEW003_ACCCTAACC_CTTGGTGT	0	0.947786	0	0.947786												HNSCC16_P2_A03_S3_comb	3.1057	0
DEW038_TGACCAGCAGT_TTGCACGC	0	0.955577	0	0												HN25_P25_A07_S295_comb	3.1063	0
DEW003_TGATAACCCGT_GAAAGACC	0	0.958661	0	0												HN25_P25_F11_S359_comb	3.1268	0
DEW003_AAGTGAAAG_ATGACTTT	0	0.960268	0	0.960268												HNSCC18_P7_G01_S169_comb	3.1336	0
DEW003_GATACAAACT_TTGGCGTT	0	0.966167	0	0												HN25_P5_H07_S91_comb	3.1387	0
DEW038_GAGAGAATTG_GACAGATA	0	0.974382	0	0												HN25_P24_A05_S101_comb	3.139	0
DEW003_TACTTGTG_GGCCTAAG	0	0.979379	0	0												HNSCC28_P13_C01_S217_comb	3.1449	0
DEW041_AAAGTAATC_CTTACGGG	0	0.983703	0	0												HNSCC20_P1_G02_S74_comb	3.1476	0
DEW003_GATCCCAATC_GTCCAAAG	0.990139	0.990139	0	0												HNSCC28_P2_C12_S36_comb	3.1553	0
DEW003_AGCCTCTTT_ATATACCT	0	0.992589	0	0												HN25_P24_D02_S134_comb	3.1569	0
DEW041_GTTACGAT_TCGGTTCG	0	1.00026	0	0												HNSCC25_P20_F09_S357_comb	3.1591	0
DEW012_GCAGTCGA_GAATACGC	0	1.01213	0	0												HNSCC26_P11_R_LN_A09_S297_comb	3.1593	0
DEW039_ATCCGCTA_TTCCAGAC	0	1.01623	0	0												HNSCC24_P3_B09_S21_comb	3.1596	0
DEW003_TGAGCCACATC_ACGCTCAG	0	1.02336	0	0												HNSCC24_P3_C11_S35_comb	3.1625	0
DEW003_TGAGCAGGGTA_GTTGCACG	0	1.02861	0	0												HNSCC26_P24_F05_S353_comb	3.1706	0
DEW040_TGACAACAAAT_TCCTTATT	0	1.04265	0	0												HNSCC16_P7_HNSCC16_P7_C10	3.1715	0
DEW003_AAAAGTCGG_TTCCAGAC	2.0906	1.0453	0	0												HNSCC5_p7_HNSCC5_P7_A10	3.1717	0
DEW001_ACGCTCTCA_TGTGTCCT	0	1.04961	0	0												HN25_P5_E08_S56_comb	3.1731	0
DEW003_AAATGACCC_GAAGGCTT	0	1.05085	0	0												HN25_P5_G10_S82_comb	3.176	0
DEW003_ACCCTTGGT_AATTCCCA	0	1.0514	0	0												HN26_P14_D04_S232_comb	3.1936	0
DEW003_AAGTGAAAG_GGTGGGAT	1.05792	1.05792	0	0												HNSCC20_P15_LN_B04_S208_comb	3.196	0
DEW003_GAATCAAGTG_ACTCACCG	0	1.07507	0	0												HN28_P3P4_F05_S65_comb	3.2051	0
DEW039_TAACTACT_GAAAGACC	0	1.0755	0	0												HNSCC26_P23_B10_S310_comb	3.208	0
DEW001_CTTCGATT_CACAACAG	0	1.0816	0	0												HNSCC10_p1_HNSCC10_P1_A01	3.2087	0
DEW040_AGGGTGTAT_ATGACTTT	0	1.08614	0	0												HNSCC6_p16_HNSCC6_P16_E12	3.2098	0
DEW001_GAGGGAGGTA_GTTTACGT	0	1.08746	0	0												HNSCC26_P3_A10_S106_comb	3.2102	0
DEW003_GATGACCCTC_AACACACG	0	1.08864	0	0												HNSCC_combo1_HNSCC_ComboP1_A03	3.2182	0
DEW003_GAGCGGTA_CCGTGTTT	3.3278	1.10927	0	0												HNSCC24_P13_R_LN_E05_S149_comb	3.2202	0
DEW003_GAGGACTTCC_TGTACACG	0	1.11373	0	0												HNSCC_combo2_HNSCC_ComboP2_F07	3.2216	0
DEW003_GAGGTCCCTT_TCTCACTT	0	1.12168	0	0												HNSCC28_P2_E06_S54_comb	3.236	0
DEW003_TGACAGACCAT_GACGATGG	0	1.1405	0	0												HNSCC16_P5_HNSCC16_P5_C10	3.2376	0
DEW039_GATGTAAAGG_ATATAGGA	5.70492	1.14098	0	0												HNSCC16_P2_H08_S92_comb	3.2409	0
DEW012_TGAACATCTAT_GTCCAAAG	0.571345	1.14269	0	0												HNSCC6_p8_HNSCC6_P8_E01	3.2443	0
DEW040_TGACTTCTGGA_GAGCGGTA	0	1.14957	0	0												HNSCC5_p15_HNSCC5_P15_G02	3.2535	0
DEW003_AGCCAAGAT_TGTGCTCA	0	1.15081	0	0												HNSCC26_P24_B12_S312_comb	3.2541	0
DEW038_GATTGAGGGT_GTCCGTAC	2.30492	1.15246	0	0												HNSCC18_P3_B11_S311_comb	3.2543	0
DEW003_TGACACTTTCT_TGTTTGAG	0	1.15528	0	0												HNSCC25_P1_pri_D12_S48_comb	3.2566	0
DEW039_GAGTTTCG_ATCCCACG	0	1.15561	0	0												HN25_P24_F05_S161_comb	3.2567	0
DEW039_ACGGACAAC_CCCTAACC	0	1.1679	0	0												HNSCC18_P7_B08_S116_comb	3.2612	0
DEW041_TAACTACT_TAACTACT	4.719	1.17975	0	0												HNSCC18_P7_C11_S131_comb	3.2653	0
DEW039_ACCCTTGGT_AAACAGGG	1.18079	1.18079	0	0												HNSCC5_p5_P5_B03	3.2665	0
DEW003_AGGCCTAAG_GAGAATTG	0	1.18201	0	0												HNSCC25_P4_B10_S214_comb	3.2734	0
DEW041_CCCATCTG_AGCGAAGT	5.91179	1.18236	0	0												HN26_P14_D06_S234_comb	3.2743	0
DEW039_ACCCTTGGT_TTAGTCCG	0	1.19843	0	0												HNSCC26_P23_A10_S298_comb	3.2781	0
DEW038_GTCTCTCT_TCTGTGGT	0	1.19933	0	0												HN28_P15_H09_S381_comb	3.2821	0
DEW039_ATCGGTTCG_GAGTTTCG	0	1.20059	0	0												HNSCC5_p7_HNSCC5_P7_B04	3.2875	0
DEW038_GATCGGTACG_GTACCTTG	1.20582	1.20582	0	0												HNSCC25_P4_E03_S243_comb	3.2962	0
DEW041_GAGAGCCCAT_TTAGTCCG	1.20709	1.20709	0	0												HNSCC8_RLN_HNSCC8_RLNI_B06	3.2994	0
DEW038_GACCTACTAG_CAAGTCAT	3.63989	1.2133	0	0												HNSCC26_P1_pri_E09_S153_comb	3.3025	0
DEW040_GAAGGCAGTT_TTCGTTCC	9.85395	1.23174	0	0												HNSCC26_P3_C12_S132_comb	3.3035	0
DEW012_TGAAACACACG_TAAGACGG	0	1.26098	0	0												HNSCC20_P11_H04_S280_comb	3.3039	0
DEW003_TGATAACCCGT_CTCGATGC	0	1.28256	0	0												HN28_P15_F05_S353_comb	3.306	0
DEW003_AAAAGTCGG_TGCCTCAC	0.648852	1.2977	0	0												HN25_P5_B01_S13_comb	3.3063	0
DEW039_AGCAGAAC_TGTACACG	2.61061	1.30531	0	0												HN28_P6_D04_S136_comb	3.3064	0
DEW041_GACACGGACT_CGTAGAAG	0	1.3085	0	0												HNSCC28_P1_G11_S83_comb	3.3092	0
DEW041_AAAAGTCGG_CTAGTAAC	2.63636	1.31818	0	0												HN25_P23_H10_S286_comb	3.3127	0
DEW038_AAGCGCCTT_CTCCGCAT	2.65248	1.32624	0	0												HNSCC24_P13_R_LN_C07_S127_comb	3.313	0
DEW038_GAACAGCGGA_AAACTCGA	5.32257	1.33064	0	0												HNSCC5_p15_HNSCC5_P15_D09	3.3533	0
DEW001_TGACCAGCAGT_TCATCCTT	0	1.33886	0	0												HN28_P6_A03_S99_comb	3.3619	0
DEW001_ACCCTTGGT_CACAACAG	0	1.34899	0	0												HNSCC6_p8_HNSCC6_P8_B02	3.3741	0
DEW041_CTTCAGGT_AAGATTGT	0	1.37277	0	0												HN26_P14_F10_S262_comb	3.3764	0
DEW003_CTTTCTTT_CCCTTCAG	1.3801	1.3801	0	0												HNSCC20_P3_F12_S72_comb	3.3798	0
DEW012_GAATTCCTTG_ATGCGGAT	0	1.39062	0	0												HNSCC25_P2_D09_S45_comb	3.3805	0
DEW041_GATAACCATC_ACATCTAT	0	1.40647	0	0												HN28_P3P4_H12_S96_comb	3.3853	0
DEW003_GGGTTGGT_CATCGCAG	0	1.41068	0	0												HN25_P5_E10_S58_comb	3.3869	0
DEW012_CTTCAGGT_TGTGCTCA	2.82583	1.41291	0	0												HNSCC18_P7_B05_S113_comb	3.4018	0
DEW003_TGAAGCGCGAT_CCCATAGC	0	1.41341	0	0												HNSCC6_p8_HNSCC6_P8_A02	3.4027	0
DEW001_TAAATAGG_ATCTTTGT	0	1.41366	0	0												HN25_P23_H03_S279_comb	3.417	0
DEW003_GATAAGACGG_CTACCGTT	0	1.42496	0	0												HNSCC26_P11_R_LN_C03_S315_comb	3.4186	0
DEW041_AAAGGTAAT_TTTGGGAG	0	1.42953	0	0												HNSCC5_p3_HNSCC5_P3_E10	3.4252	0
DEW012_GAACGCCATT_AATGACCC	0	1.4349	0	0												HNSCC10_p1_HNSCC10_P1_A03	3.4472	0
DEW038_TACCGGCA_CTTCTTCG	5.74167	1.43542	0	0												HNSCC25_P22_F05_S353_comb	3.4747	0
DEW003_GACAATTAGT_TTCGTTCC	0	1.44096	0	0												HNSCC26_P24_H07_S379_comb	3.4768	0
DEW003_GAGCGGTA_CACAAGGC	0	1.45891	0	0												HNSCC28_P2_A12_S12_comb	3.4852	0
DEW003_GGATAAAG_GGCGGTTT	0	1.46772	0	0												HNSCC20_P1_G07_S79_comb	3.4865	0
DEW038_TGACTACGAGC_GGTTTCTC	0	1.49008	0	0												HNSCC18_P7_C08_S128_comb	3.489	0
DEW001_TGACCTGTTAT_GCTCTAGT	0	1.50688	0	0												HNSCC26_P11_R_LN_E08_S344_comb	3.4938	0
DEW003_AGCCAAGAT_ACCCACGA	0	1.51256	0	0												HNSCC5_p7_HNSCC5_P7_D08	3.4944	0
DEW012_TGACACTTTCT_CTCCGCAT	1.52958	1.52958	0	0												HN28_P5_F03_S255_comb	3.5249	0
DEW039_TGAGGGAAATC_GAACGATT	0	1.53221	0	0												HNSCC22_P2_pri_C03_S219_comb	3.5328	0
DEW003_ATTCCAGAC_GGACTTCC	0	1.56357	0	0												HNSCC6_p15_HNSCC6_P15_LN_C11	3.5383	0
DEW003_GAGATTGCGA_GTTACGAT	1.57246	1.57246	0	0												HN28_P15_A08_S296_comb	3.5442	0
DEW003_TGACGGGTAGT_GTTGTCAT	0	1.574	0	0												HNSCC6_p15_HNSCC6_P15_LN_F03	3.545	0
DEW001_TACTTGTG_AACCCTTG	0	1.57772	0	0												HNSCC6_p8_HNSCC6_P8_G10	3.5474	0
DEW041_TGGCTACC_CCATTACT	0	1.58865	0	0												HN25_P24_F02_S158_comb	3.554	0
DEW003_AGTATGAGT_TAGTCTAG	0	1.59054	0	0												HNSCC5_p5_P5_H05	3.5562	0
DEW039_GTCTCTCT_AACTTAGC	0.797248	1.5945	0	0												HN28_P5_E09_S249_comb	3.5621	0
DEW001_TTCGGCCT_GCCTCTTT	2.43951	1.62634	0	0												HNSCC5_p5_P5_C06	3.5657	0
DEW012_TGACCTCGTCT_TTGTCGCC	0	1.64705	0	0												HNSCC5_p7_HNSCC5_P7_G06	3.5713	0
DEW039_GAAGGCAGTT_TTCGGCCT	0	1.66275	0	0												HNSCC20_P15_LN_B01_S205_comb	3.5726	0
DEW038_TGAGACAAAGG_ATTCCTTG	0	1.80615	0	0												HNSCC28_P1_C05_S29_comb	3.5881	0
DEW003_TGACCTGTTAT_GGGCCAAT	0	1.81432	0	0												HNSCC26_P23_D06_S330_comb	3.5997	0
DEW003_AATGTTTG_CTTTCTTT	0	1.8706	0	0												HN26_P6_A08_S8_comb	3.603	0
DEW038_TGATGTCTTTC_CTTACTCC	0	1.88643	0	0												HN28_P5_E02_S242_comb	3.603	0
DEW039_TGATAGAAATG_AACCCTTG	0.635135	1.9054	0	0												HNSCC24_P3_A02_S2_comb	3.6044	0
DEW003_CTTCAGGT_TCACGTTT	2.91077	1.94051	0	0												HN28_P6_F01_S157_comb	3.6074	0
DEW012_TGATTCACATA_GATTTACC	0	1.95113	0	0												HNSCC20_P12_E05_S341_comb	3.6316	0
DEW038_AATTCAGTA_TGGCCTGT	4.96295	1.98518	0	0												HNSCC16_P2_C11_S35_comb	3.6334	0
DEW001_GTTTGTTT_GCCACATC	2.503	2.0024	0	0												HNSCC20_P11_G12_S276_comb	3.6356	0
DEW039_GACTTACTCC_GATTAGAC	1.4407	2.16105	0	0												HNSCC6_p14_hnscc6_p14_D09	3.6504	0
DEW041_TGAAGCGTAGG_GGACTTCC	0	2.17139	0	0												HNSCC6_p8_HNSCC6_P8_G08	3.6596	0
DEW039_AATACTCTT_ATCCCACG	1.08628	2.17257	0	0												HNSCC24_P13_R_LN_G07_S175_comb	3.66	0
DEW041_GACATCTCCC_CGGGTAGT	1.09999	2.19998	0	0												HNSCC16_P2_C12_S36_comb	3.6717	0
DEW001_TGAGCCGGATT_TGGAGGAG	2.73898	2.28249	0	0												HNSCC20_P5_pri_A12_S12_comb	3.6799	0
DEW012_TACTTGTG_ACTAGGAT	0	2.33489	0	0												HN25_P5_G08_S80_comb	3.6978	0
DEW041_AGCCAAGAT_GGCGGTTT	3.54237	2.36158	0	0												HN28_P3P4_G02_S74_comb	3.6986	0
DEW003_ACAGATTAC_CGGCTTAC	1.63097	2.44646	0	0												HNSCC28_P12_H12_S288_comb	3.6988	0
DEW041_TGCGTATC_AGAAGTCC	0.829227	2.48768	0	0												HNSCC5_p7_HNSCC5_P7_F07	3.7024	0
DEW039_GCTCTAGT_TTCGTTCC	0	2.54598	0	0												HN26_P6_F03_S63_comb	3.7231	0
DEW039_GATGTACACG_CATCGCAG	0.640153	2.56061	0	0												HN26_P6_C01_S25_comb	3.7332	0
DEW038_TGAATATAGGA_AACAATCC	3.94962	2.82116	0	0												HNSCC8_1ant_HNSCC8_1ant_B09	3.7338	0
DEW038_AGTTACCGC_TCATGAGG	4.29243	2.86162	0	0												HNSCC5_p9_HNSCC5_P9_A03	3.7388	0
DEW003_GAACTAGGAT_GTTCTGTT	3.02114	3.02114	0	0												HN26_P5_H04_S88_comb	3.7443	0
DEW038_AAATGAATG_GGGAACCT	0	3.16456	0	0												HNSCC26_P11_R_LN_B07_S307_comb	3.7511	0
DEW041_TGATTAGTCCG_GTCATATT	10.3945	3.46484	0	0												HN26_P13_G10_S178_comb	3.7529	0
DEW039_AGAAGTGCC_GCCTCTTT	0.87205	3.4882	0	0												HNSCC28_P1_D05_S41_comb	3.754	0
DEW012_TGACTTGGTGT_GAGTTCAC	0	3.71176	0	0												HNSCC25_P3_E08_S152_comb	3.7544	0
DEW040_TGCTATTT_TCACGTTT	5.67264	3.78176	0	0												HNSCC6_p15_HNSCC6_P15_LN_E06	3.7556	0
DEW039_TAACTACT_CCATTTGA	1.26946	3.80839	0	0												HNSCC8_1ant_HNSCC8_1ant_A07	3.7577	0
DEW041_ACAACGTGG_GGGCCAAT	4.84718	3.87774	0	0												HNSCC6_p8_HNSCC6_P8_E07	3.7588	0
DEW012_TGAAACACACG_TGTGCTCA	0	3.89091	0	0												HNSCC5_p9_HNSCC5_P9_A05	3.7597	0
DEW038_TGATCCCGTAG_TTATAGCC	0.981656	3.92663	0	0												HN28_P15_H02_S374_comb	3.76	0
DEW039_TGACAGACCAT_CCGCAACT	4.00155	4.00155	0	0												HNSCC25_P2_E06_S54_comb	3.7651	0
DEW039_TGATTTACCCT_CAAGAGGG	2.02579	4.05158	0	0												HNSCC20_P15_LN_D10_S238_comb	3.7652	0
DEW040_AAAACCTCC_ACGCAGAG	2.4572	4.09533	0	0												HNSCC25_P20_H01_S373_comb	3.7685	0
DEW041_TAGCTTAT_GACGATGG	4.554	4.554	0	0												HNSCC24_P13_R_LN_F01_S157_comb	3.7688	0
DEW038_GAAGGAAGAC_GGCCCTTA	1.67298	5.01895	0	0												HNSCC18_P7_C07_S127_comb	3.7714	0
DEW041_CATCGCAG_CTTCTTCG	1.33219	5.32876	0	0												HNSCC18_P3_H03_S375_comb	3.7879	0
DEW040_TGATGTGGCTA_GAGAGTAT	1.79403	7.17613	0	0												HN28_P3P4_C07_S31_comb	3.805	0
DEW041_AATATCTTC_TTCACATA	3.13897	7.32426	0	0												HN28_P3P4_F09_S69_comb	3.8128	0
DEW039_AGGCCTAAG_TTTACCCT	0	9.67332	0	0												HNSCC20_P5_pri_B08_S20_comb	3.8176	0
DEW001_AAGCTACGG_ACCTTGCC	0	0	0.250974	0												HNSCC26_P12_G11_S275_comb	3.8242	0
DEW003_TGACTCGCGTA_ACTCACCG	0	0	0.272068	0												HNSCC16_P4_HNSCC16_P4_H11	3.8266	0
DEW003_AGTGTCGGA_AGGCAGTT	0	0	0.273273	0.273273												HNSCC20_P15_LN_H06_S282_comb	3.8341	0
DEW003_GATGTACACG_ATATCTTC	0	0	0.288322	0												HNSCC5_p9_HNSCC5_P9_H11	3.8399	0
DEW001_AGCAAAGCC_CGAGATGT	0	0	0.291836	0												HNSCC25_P3_H05_S185_comb	3.8435	0
DEW003_TGAGACAAAGG_GGAAACAG	0	0	0.323523	0												HNSCC25_P22_D11_S335_comb	3.8467	0
DEW003_AAGATGGCT_GTCGTCGT	0	0	0.323732	0												HNSCC_combo1_HNSCC_ComboP1_E06	3.8521	0
DEW001_TGAGCAGGGTA_CTACGAGC	0	0.32482	0.32482	0												HNSCC17_P7_C02_S122_comb	3.8547	0
DEW001_AGCACCTCT_GATGTATT	0	0	0.339676	0												HN28_P15_C12_S324_comb	3.8588	0
DEW003_GATTCCGAGT_TGTAAAGG	0	0	0.34249	0												HNSCC28_P2_D03_S39_comb	3.8701	0
DEW003_GTACCTTG_GATTGCGA	0	0	0.342519	0												HNSCC17_P7_G10_S178_comb	3.8731	0
DEW003_GACTGTCTGG_GGGAAGGT	0	0	0.353836	0												HNSCC25_P3_F04_S160_comb	3.8786	0
DEW003_CGCTAATA_GATTTACC	3.63423	0	0.363423	0												HNSCC25_P3_C06_S126_comb	3.8794	0
DEW003_GATGTAGTTT_TGTCTTTC	0	0	0.374189	0												HNSCC17_P7_D05_S137_comb	3.8813	0
DEW003_CATCGCAG_CCTACTAG	0	0	0.381268	0												HN26_P5_E01_S49_comb	3.8818	0
DEW003_GATTAAACTG_AACACACG	0	0	0.381576	0												HNSCC6_p14_hnscc6_p14_D07	3.8929	0
DEW003_GAGAGCCCAT_GGCCTAAG	0	0.384853	0.384853	0												HN28_P5_D04_S232_comb	3.9006	0
DEW003_AGGCAACG_GACGATGG	0.389886	0	0.389886	0												HNSCC25_P22_E04_S340_comb	3.9056	0
DEW001_TGCTATTT_CTACTTGT	0	0	0.396771	0												HNSCC18_P1_P9_HNSCC18_P1_P9_C03	3.9061	0
DEW039_GAACAGCGGA_CATCGCAG	0.398842	0	0.398842	0												HNSCC12_p11_HNSCC12_P11_E10	3.9142	0
DEW003_CTTACGGG_CACAAGGC	2.00879	0.401759	0.401759	0												HNSCC25_P4_H01_S277_comb	3.9264	0
DEW001_AGTCAATAC_ATGTTGGC	0	0	0.405414	0												HNSCC16_P2_F08_S68_comb	3.9368	0
DEW003_TGACACAACAG_AACCCTTG	0	0	0.422898	0												HNSCC16_P7_HNSCC16_P7_H08	3.9655	0
DEW003_GATAGTGTTT_ACGGTAGC	0	0.42424	0.42424	0												HNSCC26_P23_B03_S303_comb	3.9709	0
DEW003_AAATGAATG_AAGCTTCT	1.29701	0.432335	0.432335	0												HNSCC17_P7_B11_S119_comb	3.9833	0
DEW003_AAATGAATG_AACCCTTG	0	0.4434	0.4434	0												HN28_P6_A09_S105_comb	3.989	0
DEW001_AAGCTACGG_TTAGTCCG	0	0	0.459005	0												HN28_P15_H05_S377_comb	3.9936	0
DEW003_TGACCAGT_TCCAGTCC	0	0.460085	0.460085	0												HNSCC5_p7_HNSCC5_P7_C06	3.9969	0
DEW003_GAATCAAGTG_CTGTCTGG	3.70811	0.927029	0.463514	0												HN25_P5_D01_S37_comb	4.003	0
DEW003_GAACAGCGGA_CATCGCAG	1.89624	1.89624	0.474061	0												HNSCC16_P2_A08_S8_comb	4.0045	0
DEW001_TGACAATACTT_ATGCATGG	0	0	0.484455	0												HNSCC5_p3_HNSCC5_P3_H06	4.0112	0
DEW001_ATCGGTTCG_GATTTACC	0	0	0.49382	0												HNSCC28_P2_H03_S87_comb	4.0326	0
DEW001_GAGTTAACCA_CCTCGTCT	0	0	0.494063	0												HNSCC6_p15_HNSCC6_P15_LN_B10	4.0343	0
DEW003_CTTACGGG_ACGCTCAG	0	0	0.495926	0												HNSCC5_p15_HNSCC5_P15_G07	4.0379	0
DEW003_TCCAGGGA_GATTAGAC	0	0	0.49691	0												HNSCC5_p15_HNSCC5_P15_A07	4.0482	0
DEW003_TGCGACAG_CCCTAACC	0	0	0.497619	0												HNSCC6_p8_HNSCC6_P8_B12	4.0542	0
DEW001_TACCGGCA_ATATGCAT	2.51288	1.00515	0.502576	0												HNSCC24_P13_R_LN_H04_S184_comb	4.0548	0
DEW001_GTCTCTCT_TGTTCCAG	0	0	0.50286	0												HNSCC25_P4_G07_S271_comb	4.0627	0
DEW003_GTGTAACC_GGCGGTTT	3.0408	0.506799	0.506799	0												HNSCC5_p7_HNSCC5_P7_E10	4.0651	0
DEW001_GTACCTTG_CTCCGCAT	0.508696	0	0.508696	0												HNSCC25_P2_B12_S24_comb	4.0744	0
DEW038_AGGGCCAAT_TCCCGTAG	2.56676	0	0.513351	0												HNSCC25_P2_B03_S15_comb	4.0744	0
DEW003_TGGTATGA_AATCGGGT	0	0	0.513483	0												HNSCC26_P1_pri_B06_S114_comb	4.0766	0
DEW001_AGGGAACGA_TAACCATC	0	0	0.515595	0												HNSCC26_P24_E04_S340_comb	4.0781	0
DEW001_CCAACCGT_AAATCGTT	0	0.518227	0.518227	0												HNSCC28_P1_F04_S64_comb	4.0799	0
DEW003_TACAGCCG_AGCGTAGG	0	0	0.522174	0												HN28_P3P4_E06_S54_comb	4.0822	0
DEW039_TGATAGAAATG_AATTCCCA	0	0	0.524942	0												HN26_P25_A11_S107_comb	4.0995	0
DEW001_ATCTAGCAG_TGTGTCCT	1.06134	0	0.530672	0												HNSCC5_p9_HNSCC5_P9_F01	4.1069	0
DEW003_AGGGCCAAT_TCATCCTT	0	0	0.531059	0												HN28_P5_F07_S259_comb	4.1134	0
DEW003_AGGCAACG_AACCCTTG	0	0	0.532186	0												HNSCC22_P4_F08_S68_comb	4.1272	0
DEW003_GAATGGAAAT_AGAACGGG	0	0	0.532823	0												HNSCC26_P23_F05_S353_comb	4.1281	0
DEW001_TGAGCCGGATT_TTATCTGT	0	0	0.534527	0												HN28_P5_B05_S209_comb	4.1312	0
DEW039_TGACTCGCGTA_GGTTTCTC	3.21101	0	0.535169	0												HNSCC24_P13_R_LN_G02_S170_comb	4.1334	0
DEW038_AAAAGTCGG_GCTCTAGT	2.14942	0	0.537356	0												HNSCC24_P3_G01_S73_comb	4.138	0
DEW012_ATAGTCGCA_GCAGTCGA	0	0	0.538294	0												HNSCC26_P1_pri_C12_S132_comb	4.1431	0
DEW001_GAGCGTTGCT_CGAGATGT	0.539343	0	0.539343	0												HNSCC28_P1_G02_S74_comb	4.1475	0
DEW003_TGAGTGGAGCT_TACCGGCA	0	0	0.541931	0												HN28_P5_H09_S285_comb	4.1502	0
DEW003_TGATTCACATA_AAACGCCT	0	0	0.543289	0												HNSCC5_p5_P5_F05	4.1532	0
DEW003_ACGGACAAC_CCCTTGGT	0.272345	0	0.544691	0												HNSCC16_P7_HNSCC16_P7_B08	4.1581	0
DEW003_ACCGCAACT_ACCTTCTT	0	0	0.546286	0												HNSCC24_P13_R_LN_B12_S120_comb	4.1608	0
DEW003_TGAAGAAGTTA_GTAACGTT	1.09481	0.547404	0.547404	0												HNSCC16_P4_HNSCC16_P4_G10	4.1649	0
DEW001_ATCACGTTT_GTATGAGT	0	0	0.548377	0												HNSCC20_P2_G02_S170_comb	4.1668	0
DEW038_AACTCACCG_AACACACG	0.554136	0.554136	0.554136	0												HN28_P14_C05_S125_comb	4.1764	0
DEW001_TGATCACCGAG_AAAGTCGG	0	0	0.554749	0												HN28_P3P4_B07_S19_comb	4.1845	0
DEW003_GTACCTTG_ATATGCAT	0	0	0.554979	0												HN28_P6_A02_S98_comb	4.1975	0
DEW001_AGGTGACAC_ATGACCGA	0	0	0.558885	0												HN28_P15_H11_S383_comb	4.1998	0
DEW003_TAAATAGG_ACGCCATT	0	1.12577	0.562885	0												HNSCC6_p8_HNSCC6_P8_E06	4.2086	0
DEW003_GTTCAACT_ACCCACGA	0.563122	0	0.563122	0												HNSCC25_P3_H04_S184_comb	4.2116	0
DEW012_AGAACGATT_GTGGAGCT	0	0	0.563201	0												HN26_P5_A06_S6_comb	4.214	0
DEW003_AGCCAAGAT_GAGTTCAC	0	0	0.56443	0												HNSCC5_p15_HNSCC5_P15_D10	4.2237	0
DEW003_ATTTATCAC_CGAATAAT	0	0	0.565863	0												HNSCC25_P2_D06_S42_comb	4.2413	0
DEW001_AGGTGACAC_CTCGCGTA	0	0	0.575032	0												HN25_P5_D02_S38_comb	4.2563	0
DEW003_GAGACAGATA_ATATAGGA	0	0	0.575073	0												HNSCC28_P1_E01_S49_comb	4.2616	0
DEW003_ATTTATCAC_TCTCAACC	0	0.577059	0.577059	0												HN25_P5_D07_S43_comb	4.2635	0
DEW041_TGACCTCGTCT_ACGAAACG	0	0	0.577474	0												HNSCC24_P13_R_LN_B03_S111_comb	4.2727	0
DEW003_AGTCAATAC_TGATGCCC	0	0	0.578057	0												HNSCC8_1ant_HNSCC8_1ant_D09	4.273	0
DEW001_AGATGTATT_AAATGTCG	0	0	0.5848	0												HNSCC26_P1_pri_G10_S178_comb	4.2759	0
DEW003_GATTAAACTG_AAAGCCTA	0	0	0.585611	0												HNSCC5_p3_HNSCC5_P3_A05	4.2772	0
DEW038_TGATGTTTGAG_AATTCCCA	0	0	0.590222	0												HNSCC18_P7_D06_S138_comb	4.2776	0
DEW012_ATTGGATCG_ATCAGCGC	0.591746	0	0.591746	0												HNSCC6_p8_HNSCC6_P8_D07	4.2815	0
DEW003_AGGTTAGTG_GGGAAATC	1.18699	0.593497	0.593497	0												HNSCC25_P4_H10_S286_comb	4.2821	0
DEW003_TGACGTATCGG_TCCCAATC	0	0	0.598725	0												HNSCC6_p8_HNSCC6_P8_A04	4.287	0
DEW012_TGAGGTTTCTC_TTGCACGC	0	0.598814	0.598814	0												HNSCC26_P11_R_LN_A04_S292_comb	4.2945	0
DEW003_GATGAAATGA_GTTGCACG	0.603182	0	0.603182	0												HNSCC28_P13_G03_S267_comb	4.2984	0
DEW041_ATCGGTTCG_CCTATTCA	0	0	0.606145	0												HNSCC5_p14_HNSCC5_P14_LN_H02	4.3011	0
DEW041_ACTAGATTG_TGATGCCC	0	0	0.607016	0												HNSCC13_p11_HNSCC13_P11_D05	4.303	0
DEW003_TGACACAGTTT_CTGTCTGG	0	0	0.607338	0												HNSCC7_p8_HNSCC7_P8_A06	4.3088	0
DEW040_GATGGAGGAG_AAATGTCG	0	0	0.619104	0												HNSCC28_P2_D09_S45_comb	4.3109	0
DEW003_AGGGAACGA_AACACACG	0	0	0.619343	0												HN28_P5_D12_S240_comb	4.3148	0
DEW038_TGAGTGGAGCT_GGTCACAG	0	0	0.629799	0												HNSCC6_p8_HNSCC6_P8_H11	4.3149	0
DEW003_TGAAACCCTTG_TTCGTTCC	0.629996	0	0.629996	0												HNSCC6_p8_HNSCC6_P8_B04	4.3293	0
DEW003_GACCCGAATG_AAATGTCG	0	0	0.63408	0												HNSCC5_p9_HNSCC5_P9_F06	4.3354	0
DEW038_ACCCTAACC_GGGAAGGT	0	0	0.640664	0												HNSCC5_p15_HNSCC5_P15_C12	4.3354	0
DEW039_ATCTGCATC_TTTAACAG	0.644473	0.644473	0.644473	0												HNSCC26_P3_H10_S190_comb	4.3584	0
DEW038_AAAATCGTT_GTCAATAC	0	0	0.644992	0												HNSCC28_P2_G05_S77_comb	4.3632	0
DEW003_TGAATTCGACG_GACAGATA	0	0	0.645095	0												HNSCC22_P4_C05_S29_comb	4.3737	0
DEW003_GATCTGTGGT_TGGGATTC	1.29279	0.646395	0.646395	0												HNSCC22_P4_D03_S39_comb	4.3749	0
DEW001_ACTGAGTGC_GAAGTGCC	2.59101	0.647752	0.647752	0												HN26_P26_C10_S322_comb	4.3788	0
DEW003_GAACAGCGGA_ATTCGACG	0	0	0.650009	0												HN26_P5_F12_S72_comb	4.3796	0
DEW038_GACTTCTTCG_TAGCCTCG	1.30319	0	0.651593	0												HNSCC6_p14_hnscc6_p14_A11	4.3811	0
DEW003_ACTCCGCAT_ACTGAGTT	4.57155	2.61232	0.653079	0												HN26_P14_G11_S275_comb	4.3814	0
DEW040_TGATTGCACGC_ACTGAGTT	0.653664	0	0.653664	0												HNSCC6_p8_HNSCC6_P8_H05	4.3837	0
DEW012_TGAATGACCGA_AAACCTCC	0	0	0.655373	0												HNSCC22_P2_pri_G08_S272_comb	4.3929	0
DEW039_ACACTCCTC_CCTATTCA	0	0	0.660827	0												HNSCC28_P12_E11_S251_comb	4.415	0
DEW041_GATGAAATGA_AATGACCC	0	0	0.661808	0												HNSCC6_p15_HNSCC6_P15_LN_E10	4.4164	0
DEW003_AACGGTAGC_GAATTCGT	0	0.664055	0.664055	0												HNSCC6_p15_HNSCC6_P15_LN_C07	4.4255	0
DEW003_GGCATGCT_CTTTAATC	0	0	0.665542	0												HNSCC24_P13_R_LN_G09_S177_comb	4.435	0
DEW012_AACGAAACG_CGTACCTA	0	0	0.668203	0												HNSCC_combo1_HNSCC_ComboP1_G07	4.4362	0
DEW041_TGCAAGGG_CGTGGATA	0	0	0.669878	0												HN26_P5_F01_S61_comb	4.4416	0
DEW003_TGAGAAGCACT_GTGTCGGA	2.01148	0	0.670494	0												HNSCC28_P13_F04_S256_comb	4.4469	0
DEW041_AATGCGGAT_GATTGCGA	0	0	0.671055	0												HN26_P13_A11_S107_comb	4.471	0
DEW039_AAAGGTAAT_TGGAGGAG	0	0	0.674043	0												HNSCC26_P11_R_LN_G06_S366_comb	4.4766	0
DEW003_TGAGGCGGTTT_TCATGAGG	0	0	0.67427	0												HNSCC6_p15_HNSCC6_P15_LN_G01	4.4898	0
DEW012_ACCCACGA_TTGAGGGT	0	0	0.677974	0												HN26_P14_D08_S236_comb	4.492	0
DEW003_TGATGTTTGAG_GGCGTTAG	0	0	0.679986	0												HNSCC25_P2_A05_S5_comb	4.4927	0
DEW003_AAGCTACGG_GATTTACC	0	0	0.681025	0												HN26_P5_C07_S31_comb	4.493	0
DEW001_AGTCAATAC_AGGAGCTT	0.685565	0.685565	0.685565	0												HNSCC16_P9_H02_S278_comb	4.4965	0
DEW038_AGTATGAGT_CAGTCCCT	0	0	0.685976	0												HNSCC16_P2_E04_S52_comb	4.4994	0
DEW040_TGACTGTTCTT_GGGTTGGT	0	0	0.686211	0												HNSCC22_P4_F05_S65_comb	4.4996	0
DEW041_CGCTAATA_CTTCTTCG	0	0	0.686328	0												HN25_P5_C12_S36_comb	4.5018	0
DEW012_AGGTCACAG_TGCGACAG	0	0	0.690048	0												HN28_P3P4_B02_S14_comb	4.52	0
DEW038_GAGGGAACCT_CAGATTAC	0	0	0.69255	0												HNSCC25_P22_H03_S375_comb	4.5353	0
DEW003_AATATCTTC_ACACTAAG	0	0	0.692789	0												HNSCC5_p5_P5_C09	4.5474	0
DEW040_GAATCAAGTG_CTGTTCTT	0	0.693208	0.693208	0												HNSCC18_P3_E07_S343_comb	4.5513	0
DEW038_ATAGTGGAC_ATATACCT	0	0	0.69489	0												HNSCC17_P7_D09_S141_comb	4.5514	0
DEW003_TACAGCCG_GGGTGTAT	2.09648	0	0.698825	0												HN28_P14_D05_S137_comb	4.5564	0
DEW001_AGAGACTA_GTTTACGT	0	0	0.702067	0												HNSCC25_P22_D04_S328_comb	4.5571	0
DEW003_GAATGGGCAC_GCCAAGAT	0	0	0.702374	0												HNSCC8_RLN_HNSCC8_RLNI_A07	4.5649	0
DEW039_TGAGCCACATC_ACTTCAAT	0	0	0.702559	0												HN28_P5_A05_S197_comb	4.5723	0
DEW001_GAGAATACGC_CTTACTCC	0	0	0.703668	0												HNSCC22_P5_D07_S235_comb	4.5806	0
DEW012_TGAACTAGCCA_AAGCGTAC	0	0	0.704905	0												HNSCC8_1ant_HNSCC8_1ant_D02	4.5814	0
DEW003_AGCCAAGAT_GGCATGCT	0	0	0.705401	0												HNSCC5_p5_P5_A12	4.5815	0
DEW003_GATGACCCTC_GTCGTCGT	0	0	0.711849	0												HNSCC25_P3_C07_S127_comb	4.5863	0
DEW001_TTCGGCCT_ACCACGCT	0	0	0.712418	0												HNSCC16_P7_HNSCC16_P7_C02	4.5894	0
DEW039_TAAATAGG_CCCGAATG	0	0	0.712608	0												HNSCC28_P1_A03_S3_comb	4.6052	0
DEW003_GACGCCTTGA_TGGTTTCT	0.713749	0	0.713749	1.4275												HNSCC25_P4_E07_S247_comb	4.6079	0
DEW012_TGACTACCGTT_ATGAAGCA	0.714958	0	0.714958	0												HNSCC25_P2_D02_S38_comb	4.6121	0
DEW001_AGAAGTGCC_AGTGAAAG	0	0.716939	0.716939	0												HNSCC6_p8_HNSCC6_P8_B08	4.6177	0
DEW003_CGACGTCA_TCATATGG	4.3024	0	0.717067	0												HN25_P5_E04_S52_comb	4.6236	0
DEW003_TGAGGCGGTTT_AGATGGCT	0	0	0.717452	0												HNSCC24_P3_A07_S7_comb	4.6249	0
DEW039_TGACTAGTAAC_CGGGCTTT	0.71758	0	0.71758	0												HNSCC16_P4_HNSCC16_P4_D09	4.6253	0
DEW038_TGGTATGA_AGCTATGA	0	0	0.717902	0												HNSCC28_P2_D07_S43_comb	4.6429	0
DEW003_TGAAACAATCC_GATGTGAG	0	0.358967	0.717934	0												HNSCC25_P4_E01_S241_comb	4.6527	0
DEW040_GACCCATAGC_AACTTAGC	0	0	0.719705	0												HN26_P13_H09_S189_comb	4.6548	0
DEW039_ATTGTGACT_AAGGTAAT	0	0	0.720352	0												HNSCC10_p1_HNSCC10_P1_G11	4.6559	0
DEW012_AGGCAACG_GATTAGAC	0	0	0.721648	0												HNSCC_combo1_HNSCC_ComboP1_G01	4.6591	0
DEW003_TGAATGACTTT_GCCAAGAT	0.721973	0.721973	0.721973	0												HN28_P14_B09_S117_comb	4.6653	0
DEW003_ATCCGCTA_AGGCAACG	0	0	0.722428	0												HNSCC8_1ant_HNSCC8_1ant_H03	4.6659	0
DEW003_TGATGTTTGAG_AGCGAAGT	0	0	0.725368	0												HNSCC6_p8_HNSCC6_P8_H03	4.6719	0
DEW041_ACTACTTGT_GGATAAAG	0	0	0.72959	0												HN28_P3P4_G01_S73_comb	4.6756	0
DEW038_TGAGCCGGATT_ATGTTGGC	0	0	0.732254	0												HN28_P3P4_C12_S36_comb	4.6827	0
DEW038_GAGAATTCGT_TTTACCCT	0	0	0.733527	0												HNSCC10_p1_HNSCC10_P1_B08	4.6858	0
DEW001_ACTAGATTG_ATGAAGCA	0	0	0.733862	0												HNSCC5_p13_P13_F12	4.6886	0
DEW003_GAGAGAGTAT_CAATTAGT	0	0.733929	0.733929	0												HNSCC16_P2_G10_S82_comb	4.7054	0
DEW039_TAGTCTAG_ACTGAGTT	0	0	0.737506	0												HN25_P5_E05_S53_comb	4.7117	0
DEW040_TGACACAACAG_TCCAGGGA	0	0	0.739069	0												HNSCC16_P2_G07_S79_comb	4.7249	0
DEW039_GGTGGGAT_TTGGATCG	0	5.91855	0.739819	0												HNSCC6_p8_HNSCC6_P8_F06	4.7325	0
DEW001_AAGCTTCT_ATGACTTT	0	0	0.741254	0												HN26_P14_E08_S248_comb	4.7414	0
DEW039_TGATCACCGAG_CTCGCGTA	0.744903	0	0.744903	0												HNSCC13_p1_HNSCC13_P1_B05	4.7481	0
DEW001_GACAAGAGGG_CAACAAAT	0	0	0.745111	0												HN28_P3P4_C10_S34_comb	4.7501	0
DEW003_ACTGCGTTG_TCCTTATT	0	0	0.747123	0												HNSCC25_P22_F10_S358_comb	4.7528	0
DEW003_TGAGACAAAGG_ATATGCAT	0	0	0.749637	0												HNSCC28_P2_H06_S90_comb	4.7816	0
DEW003_TGCGTATC_TGTTTGAG	0	0	0.750689	0												HNSCC6_p8_HNSCC6_P8_A03	4.7838	0
DEW001_TGAATGACTTT_CGATTGAT	0.751674	0.751674	0.751674	0												HN25_P24_A04_S100_comb	4.7847	0
DEW040_TGATTGTTTAC_GTTAACCA	0	0	0.75351	0												HNSCC6_p16_HNSCC6_P16_C10	4.7866	0
DEW040_TGAATATAGGA_TTCGTTCC	0	0	0.754006	0												HNSCC25_P3_B12_S120_comb	4.7872	0
DEW003_GATGACGGAC_ATGCATGG	0	0	0.754857	0												HNSCC16_P2_A06_S6_comb	4.8016	0
DEW003_GACGCCTTGA_GTTGCACG	0	0	0.756923	0												HNSCC6_p8_HNSCC6_P8_H10	4.8456	0
DEW003_AGGTTAGTG_GTTCTGTT	0	0	0.758426	0												HNSCC16_P2_B10_S22_comb	4.8466	0
DEW003_AGCAACCTG_AGAAGTTA	8.35849	0	0.759863	0												HNSCC24_P13_R_LN_C02_S122_comb	4.9046	0
DEW003_GATTTAACAG_ATATACCT	0	0	0.761812	0												HNSCC5_p14_HNSCC5_P14_LN_E10	4.9255	0
DEW039_GAGATCTCGG_AGTGAAAG	0	0	0.761956	0												HNSCC13_p19_HNSCC13_P19_D06	4.9269	0
DEW003_AGAGGTGG_GCACCTCT	0	0	0.762681	0												HNSCC5_p9_HNSCC5_P9_D02	4.9287	0
DEW003_TTATAGCC_GGTCTGAC	0	0	0.764936	0												HNSCC16_P2_E09_S57_comb	4.9479	0
DEW003_ACAACGTGG_AAGATTGT	0	0	0.769781	0												HN28_P3P4_H09_S93_comb	4.9625	0
DEW001_ACCATTTGA_ACGCAGAG	0	0	0.771706	0												HNSCC16_P9_H01_S277_comb	4.9657	0
DEW003_AACGCAGAG_TTCGTTCC	3.08712	0.77178	0.77178	0												HNSCC16_P2_H10_S94_comb	4.9692	0
DEW040_ATTTCCGG_GGGCCAAT	0	0	0.772598	0												HNSCC22_P4_G01_S73_comb	4.97	0
DEW003_ACCTTGCC_AACAATCC	2.33285	0	0.777617	0												HNSCC26_P3_D11_S143_comb	4.9804	0
DEW039_AGGTCACAG_ATTCGACG	0	0	0.779203	0												HNSCC28_P1_A02_S2_comb	4.9828	0
DEW041_CCCATCTG_ATACCCAG	0.779809	0	0.779809	0												HN28_P3P4_H06_S90_comb	4.9849	0
DEW003_GAGACAGATA_GCAAAGCC	0.785152	0	0.785152	0												HNSCC25_P3_D09_S141_comb	5.0022	0
DEW003_TGACTCAGAAT_GGGTTGGT	0.785306	0.392653	0.785306	0												HNSCC16_P2_B01_S13_comb	5.0053	0
DEW041_AAAAGTCGG_CAGGTGTC	0	0	0.78546	0												HNSCC16_P2_C09_S33_comb	5.0338	0
DEW040_TGAGCAAGGAC_GGCCTAAG	0	0	0.786307	0												HNSCC22_P5_F10_S262_comb	5.0358	0
DEW040_ACTAGATTG_ATCCCACG	0	0	0.789557	0												HNSCC26_P11_R_LN_D09_S333_comb	5.0376	0
DEW012_GTTCAACT_ATCAGCGC	0	0	0.795667	0												HNSCC16_P4_HNSCC16_P4_C09	5.0483	0
DEW038_AAGCGAAGT_GGTCACAG	0	0	0.796773	0												HNSCC6_p8_HNSCC6_P8_F03	5.0559	0
DEW039_TGAAGCGTAGG_TTTGGGAG	2.40249	0	0.80083	0												HNSCC25_P1_pri_E10_S58_comb	5.0587	0
DEW039_GAAGTTTAGA_GATGTATT	0.80163	0.80163	0.80163	0												HNSCC5_p9_HNSCC5_P9_F07	5.0612	0
DEW003_TGAACTAGCCA_GCTCTAGT	0.803156	0	0.803156	0												HN26_P5_G12_S84_comb	5.0645	0
DEW041_TGATCCAGTCC_ATATAGGA	0	0	0.807684	0												HNSCC18_P7_A04_S100_comb	5.0772	0
DEW039_AGTCAAAGA_GTACACTC	0	0	0.808499	0												HN28_P6_B11_S119_comb	5.0977	0
DEW039_GGCATGCT_GCAAGGAC	0	0	0.808906	0												HNSCC22_P2_pri_D04_S232_comb	5.1063	0
DEW003_GATGCCATCG_GTGGATGG	1.62535	0	0.812676	0												HN25_P24_A08_S104_comb	5.1167	0
DEW003_TCGAAGCT_TTATAGCC	0	0	0.814078	0												HNSCC26_P12_A02_S194_comb	5.1252	0
DEW040_TGACAACAAAT_GAATTCGT	0	0	0.816897	0												HN28_P14_E11_S155_comb	5.1437	0
DEW039_TGATTAGTCCG_CCGTGTTT	0	0	0.818815	0												HNSCC22_P2_pri_F01_S253_comb	5.1676	0
DEW041_GCTTTGGC_AATGACCC	0	0	0.821499	0												HNSCC26_P3_E03_S147_comb	5.1682	0
DEW039_CGAACGTA_ACCCACGA	0	0	0.823185	0												HNSCC25_P4_F02_S254_comb	5.1718	0
DEW001_GAACCACGCT_TTAAGCGT	0	0	0.823608	0												HNSCC16_P2_D06_S42_comb	5.1992	0
DEW039_GATAGTGTTT_CGGCTTAC	0	0	0.824031	0												HNSCC16_P7_HNSCC16_P7_B09	5.2115	0
DEW001_AATCCCACG_CTACCGTT	0.412164	0	0.824327	0												HNSCC24_P13_R_LN_C11_S131_comb	5.2164	0
DEW041_TGATACGTGCT_ATGAAGCA	0	0	0.824793	0												HNSCC8_1ant_HNSCC8_1ant_F05	5.2378	0
DEW038_TGACAACAAAT_TGTGGCTA	4.12481	0.824963	0.824963	0												HN28_P3P4_A11_S11_comb	5.2633	0
DEW039_TGACCAGT_AGGAAGAC	0	0.825133	0.825133	0												HNSCC16_P2_D01_S37_comb	5.2852	0
DEW003_TGGTATGA_TAGTGTTT	0	0	0.829227	0												HNSCC8_1ant_HNSCC8_1ant_B03	5.2999	0
DEW001_TGACTACCGTT_CAAGTCAT	0	0	0.832757	0												HN28_P5_G12_S276_comb	5.3059	0
DEW001_AGGGAACGA_ATTCGACG	0	0	0.835011	0												HNSCC_combo1_HNSCC_ComboP1_G05	5.3094	0
DEW003_GAGCGGTA_ATGAAGCA	0	0	0.837452	0												HNSCC17_P7_H10_S190_comb	5.3563	0
DEW012_GAATCAAGTG_AAAGCCTA	0	0	0.839731	0												HNSCC6_p15_HNSCC6_P15_LN_H03	5.3768	0
DEW003_GATGTAGTTT_AGCGTAGG	0	0	0.839907	0												HNSCC16_P5_HNSCC16_P5_B10	5.379	0
DEW041_GATTCCGAGT_AGGAGCTT	0	0	0.840347	0												HNSCC16_P2_A12_S12_comb	5.3799	0
DEW038_ATCGGTTCG_TTGGACTT	0	0	0.842466	0												HNSCC16_P2_D10_S46_comb	5.3863	0
DEW038_AAGCTATGA_CCGTGTTT	0	0	0.843085	0												HNSCC28_P13_D09_S237_comb	5.3959	0
DEW003_AAATCAGA_AGGAGCTT	2.11282	0	0.845128	0												HN28_P5_F06_S258_comb	5.4052	0
DEW038_GACCCGAATG_CTTTAATC	0.845931	0	0.845931	0												HNSCC26_P1_pri_E06_S150_comb	5.4429	0
DEW038_GATACCAGGC_TACCAGGC	0	0	0.848975	0												HNSCC28_P1_E11_S59_comb	5.4461	0
DEW039_AAGACACCA_TCCAGGGA	0	0	0.851318	0												HNSCC16_P5_HNSCC16_P5_H06	5.4639	0
DEW003_GAGTTTCG_GTACACTC	0.854128	0	0.854128	0												HN28_P6_D05_S137_comb	5.4702	0
DEW003_TGAGACAAAGG_TTTGTGTC	0	0	0.855129	0												HNSCC17_P7_D12_S144_comb	5.4774	0
DEW003_TCGAAGCT_TCTAGCAG	0	0	0.8623	0												HNSCC8_1ant_HNSCC8_1ant_C07	5.5274	0
DEW038_GAGATTGCGA_GATGTGAG	0	0	0.866773	0												HN28_P3P4_H05_S89_comb	5.5341	0
DEW003_GAGGTCCCTT_GACAACTT	2.60116	0	0.867054	0												HNSCC6_p8_HNSCC6_P8_C06	5.5481	0
DEW038_CATCGCAG_GAATTCGT	0	0	0.867523	0												HNSCC22_P5_D03_S231_comb	5.5654	0
DEW039_CGCTAATA_AAAGTCGG	0	0	0.869592	0												HNSCC22_P4_B06_S18_comb	5.57	0
DEW012_GAACTGCCGT_AGCACCAC	0	0	0.870536	0												HNSCC22_P2_pri_E04_S244_comb	5.6268	0
DEW003_TGACGTATCGG_TGTAAAGG	0	0	0.872429	0.872429												HN28_P3P4_E07_S55_comb	5.6399	0
DEW003_AGGTTAGTG_GTTACGAT	2.61786	0	0.872619	0												HNSCC22_P2_pri_A05_S197_comb	5.6446	0
DEW039_TAGCCTCG_TGATAACA	0	0	0.873569	0												HNSCC18_P4_C12_S36_comb	5.655	0
DEW003_TGAGGCGGTTT_TACAAACT	0	0	0.874617	0												HNSCC22_P5_F05_S257_comb	5.6695	0
DEW038_AGCCAAGAT_ACCACGCT	0	0	0.875668	0												HNSCC22_P5_G11_S275_comb	5.7185	0
DEW040_ACGTGCTAG_CGACGTCA	0	0	0.875954	0												HN28_P14_A03_S99_comb	5.7294	0
DEW012_CTTACGGG_ACGCTCAG	0	0	0.876433	0												HNSCC20_P5_pri_G08_S80_comb	5.7375	0
DEW039_GACACGGACT_TGGCTACC	0	0	0.878449	0												HNSCC24_P3_C02_S26_comb	5.7395	0
DEW039_AGTATGAGT_CAACAAAT	0	0	0.878737	0												HNSCC28_P2_G07_S79_comb	5.7621	0
DEW038_GACATCTCCC_AGGAAGAC	0	0	0.879798	0												HNSCC16_P4_HNSCC16_P4_A03	5.8238	0
DEW039_AAAGTAATC_ATTTCCGG	0	0	0.884259	0												HNSCC22_P4_D02_S38_comb	5.8333	0
DEW041_TGACGTAGAAG_ATCAGCGC	0	0	0.886801	0												HNSCC22_P2_pri_B03_S207_comb	5.8514	0
DEW039_TGCGTATC_ATATGCAT	0	0	0.886997	0												HNSCC22_P4_C06_S30_comb	5.8616	0
DEW003_GACCCTTCAG_GAAGCACT	0	0	0.888865	0												HNSCC10_p4_HNSCC10_P4_A01	5.8735	0
DEW012_ACCATTTGA_TCATGAGG	0	0	0.890839	0												HN28_P6_F08_S164_comb	5.9128	0
DEW001_ACTACTTGT_ATTCAGTA	0	0.891532	0.891532	0												HNSCC26_P1_pri_F11_S167_comb	5.9353	0
DEW003_TGACAGACCAT_AGGCAACG	2.68474	0.894914	0.894914	0												HNSCC26_P1_pri_B02_S110_comb	6.0111	0
DEW038_TTATCTGT_ACTTCAAT	0	0	0.895914	0												HNSCC22_P2_pri_G06_S270_comb	6.0458	0
DEW003_ACCGCAACT_ACGCTCAG	0	0	0.896514	0												HNSCC28_P12_H10_S286_comb	6.0484	0
DEW001_CTTCGATT_CATACATT	0	0	0.897718	0												HNSCC16_P4_HNSCC16_P4_G05	6.1488	0
DEW038_AACTTAGC_CATACATT	0	0	0.898322	0												HNSCC22_P5_H09_S285_comb	6.2701	0
DEW041_GACCCATAGC_ACTGCCGT	0	0	0.901654	0												HNSCC22_P5_B11_S215_comb	6.6434	0
DEW040_ATGTGTCCT_GACAGATA	0	0.901857	0.901857	0												HNSCC26_P11_R_LN_G09_S369_comb	6.7998	0
DEW038_GATCTCAACC_GCAGGGTA	0	0	0.902466	0												HNSCC26_P1_pri_H11_S191_comb	7.2267	0
DEW003_GATAACCATC_GTCCATGT	0	0	0.90542	0												HN26_P14_E12_S252_comb	0	0.096262
DEW003_TGAGACAACTT_TCCTTATT	3.62741	0	0.906853	0												HN25_P25_E12_S348_comb	3.139	0.12697
DEW012_ACCGCAACT_ATTCGACG	0	0	0.910042	0												HNSCC25_P1_pri_C10_S34_comb	0	0.1375
DEW001_TGAACTAGCCA_TTTGGGAG	0	0	0.911594	0												HNSCC20_P12_C09_S321_comb	0	0.14012
DEW001_GATCTCAACC_CTCAGAAT	0	0	0.911594	0												HNSCC25_P2_E03_S51_comb	4.537	0.14012
DEW003_AATGTTTG_TATTGCCT	0	0	0.912008	0												HN25_P25_E08_S344_comb	0	0.14535
DEW001_ACTAGATTG_CAGTCCCT	0.912216	0	0.912216	0												HN26_P26_B02_S302_comb	0.070389	0.17887
DEW001_TGATACGTGCT_CTACCGTT	0	0	0.914296	0												HNSCC25_P2_D11_S47_comb	0	0.18142
DEW039_GAATTCCTTG_TGTAGTTT	0	0	0.922603	0												HNSCC24_P3_H03_S87_comb	0	0.19535
DEW003_ATATGCAT_AACTTAGC	0	1.38518	0.923453	0												HNSCC28_P12_B08_S212_comb	0	0.19535
DEW038_TGAGGCGGTTT_GCTCTAGT	0	0	0.928692	0												HNSCC28_P1_G10_S82_comb	0	0.20289
DEW039_GAAGTTTAGA_GGTTTCTC	0	0	0.946556	0												HN26_P25_F09_S165_comb	0	0.2302
DEW001_GACGAATAAT_CAGGTGTC	0	0	0.946556	0												HNSCC16_P2_C08_S32_comb	0	0.23756
DEW041_ATTAGGACC_GGGAAGGT	0	0	0.949581	0												HNSCC18_P3_A08_S296_comb	0	0.2461
DEW041_TGACCATTACT_AGAACGGG	0	0	0.949806	0												HN25_P5_C09_S33_comb	0	0.26544
DEW001_ATCAGCGC_GCTCTAGT	3.81458	0.953646	0.953646	0												HN28_P14_G01_S169_comb	1.263	0.27501
DEW041_ATTGGATCG_TCGTCATG	0	0	0.953873	0												HN26_P26_A10_S298_comb	0.5568	0.2762
DEW003_TGAATACCCAG_AAACAGGG	0	0	0.953873	0												HNSCC25_P4_C06_S222_comb	0	0.27977
DEW012_GACGCCTTGA_ACTAGGAT	0	0	0.958432	0												HNSCC16_P7_HNSCC16_P7_A08	0	0.28451
DEW003_AGCCAAGAT_TCCGTCCA	0.958661	0	0.958661	0												HNSCC22_P5_G07_S271_comb	0	0.29278
DEW012_TGATCGACACC_ACTAGCCA	0	0	0.95889	0												HNSCC28_P12_A09_S201_comb	2.4818	0.301
DEW041_GATGTGCTCA_GGGAACCT	0	0	0.960958	0												HNSCC18_P7_H02_S182_comb	2.3693	0.31267
DEW001_TAAATAGG_GTCTCTCT	0.480998	0	0.961995	0												HN28_P5_A09_S201_comb	0	0.3173
DEW003_GATTCCGAGT_TGCGTATC	0	0.963266	0.963266	0												HNSCC25_P20_E02_S338_comb	0	0.31846
DEW003_GAGAAGGCTT_GGCATGCT	0	0	0.967098	0												HN28_P5_A04_S196_comb	0	0.31962
DEW039_TGAAGCGCGAT_CCCTTGGT	0	0	0.970022	0												HNSCC6_p15_HNSCC6_P15_LN_E08	0	0.32308
DEW039_ACCCTAACC_ATCAAGTG	0	0	0.972021	0												HNSCC20_P3_D10_S46_comb	0.14012	0.32769
DEW041_GAGGGAACCT_AGTGATGC	0.974264	0	0.974264	0												HNSCC22_P4_H02_S86_comb	0	0.33228
DEW039_GGCATGCT_GGGTTGGT	0	0	0.974974	0												HN25_P24_F01_S157_comb	0	0.33571
DEW039_ATTCGTTCC_TCACGTTT	0	0	0.975211	0												HNSCC28_P12_F05_S257_comb	0	0.338
DEW012_ACTACTTGT_GAAGCACT	0	0	0.977589	0												HNSCC6_p15_HNSCC6_P15_LN_H08	1.6022	0.3774
DEW039_TGAAACACACG_TACAAACT	0	0	0.977827	0												HN28_P3P4_E03_S51_comb	1.8416	0.39287
DEW039_TGAGACAAAGG_ATATCTTC	0	0	0.978065	0												HNSCC16_P4_HNSCC16_P4_E09	3.4536	0.39616
DEW039_TGATGCCC_AAACTCGA	0	0	0.979379	0												HN25_P24_G02_S170_comb	0.18269	0.42331
DEW012_GCAGTCGA_TGCTATTT	0	0	0.981897	0												HNSCC25_P4_H04_S280_comb	0	0.43296
DEW038_GATCGGTACG_ACCCACGA	0	0	0.9831	0												HNSCC18_P7_G07_S175_comb	0	0.44361
DEW003_ACCCGACTT_ACGTATAC	0	0	0.983703	0												HNSCC17_P7_F05_S161_comb	0	0.44467
DEW003_ATTGATTCT_AGGAGCTT	0	0.984307	0.984307	0												HN28_P6_E04_S148_comb	0	0.45418
DEW039_AACGAAACG_CTTCTTCG	1.9691	0	0.984548	0												HN28_P15_B12_S312_comb	0	0.45523
DEW039_ACTTCAAT_GGGAAGGT	0	0	0.988431	0												HNSCC22_P4_E09_S57_comb	0	0.45523
DEW038_AGTGTCGGA_ATCCCACG	0	0	0.991118	0												HNSCC17_P2_G09_S81_comb	0	0.45838
DEW003_ACGGACAAC_CACAAGGC	0	0	0.993696	0												HNSCC5_p15_HNSCC5_P15_E02	0	0.46362
DEW003_AGTCAATAC_TTCGCTGG	0	0.994435	0.994435	0.994435												HNSCC18_P2_H05_S185_comb	0	0.48027
DEW003_GATGGAGGAG_CCTGTTAT	0	0	0.996783	0												HNSCC20_P5_pri_C02_S26_comb	0	0.48852
DEW038_TGAATGACCGA_CGTAGAAG	0	0	1.00001	0												HNSCC5_p3_HNSCC5_P3_E09	0	0.51299
DEW003_TGACAATACTT_CAACGTGG	0	0	1.00001	0												HNSCC16_P2_D05_S41_comb	0	0.53306
DEW039_AGGTCACAG_GCCAAGAT	0	0	1.00528	0												HN28_P5_C04_S220_comb	0	0.56267
DEW001_GACGTACCTA_ATTGGGCC	0	0	1.00806	0												HN28_P14_A06_S102_comb	0	0.5656
DEW003_AGAGGTGG_TGCCATCG	1.01187	0	1.01187	0												HNSCC5_p14_HNSCC5_P14_LN_H06	0	0.58111
DEW003_AAGATGGCT_AAGGTAAT	0	0	1.0143	0												HNSCC18_P4_B11_S23_comb	0	0.60122
DEW038_GAGGACTTCC_CCCATCTG	0	0	1.01868	0												HNSCC20_P1_H11_S95_comb	0	0.60975
DEW039_ACGTATAC_CTCAGAAT	0	0	1.02756	0												HN28_P3P4_H04_S88_comb	0	0.62574
DEW003_TGAGAGGCTGA_AAACTGGT	0	0	1.02848	0												HNSCC18_P13_D09_S333_comb	0	0.64893
DEW003_GAACACTAAG_ACTCACCG	3.61544	0	1.03298	0												HN25_P5_F11_S71_comb	0	0.66266
DEW003_CTTACGGG_AACAATCC	0	0	1.03352	0												HNSCC13_p19_HNSCC13_P19_H03	0.038436	0.73639
DEW001_TGACCTCGTCT_ATGCGGAT	0	0.517024	1.03405	0												HN25_P5_D04_S40_comb	4.2832	0.75189
DEW003_GCTTTGGC_AATTCCCA	0	1.03833	1.03833	0												HNSCC28_P12_E07_S247_comb	0	0.76299
DEW041_GTTACGAT_CTCTTGAC	0	0	1.04022	0												HNSCC26_P12_B01_S205_comb	0.27739	0.76638
DEW003_GAATTGGGCC_GGTGACAC	0	0	1.04238	0												HN28_P5_E10_S250_comb	1.315	0.76808
DEW038_GAGGCGTTAG_CTCGCGTA	0	0	1.04537	0												HN28_P15_F08_S356_comb	0	0.774
DEW003_AGGGAACGA_GACGATGG	0	0	1.04578	0												HNSCC20_P1_E07_S55_comb	0	0.774
DEW003_AAGCGCCTT_CGTCAGCA	1.0492	0	1.0492	0												HN26_P6_B05_S17_comb	0.40817	0.77821
DEW040_TGAAACCCTTG_AGGATTCA	0	0	1.05402	0												HNSCC26_P23_H07_S379_comb	2.4444	0.78325
DEW039_CCCAAGCA_AATGAATG	0	0	1.0568	0												HNSCC28_P12_C04_S220_comb	0	0.79577
DEW001_GACGAGATGT_GGCGTTAG	0	0	1.05757	0												HN28_P15_F10_S358_comb	0	0.85519
DEW003_ATCTGCATC_TGACGGAC	0	0	1.06043	0												HN28_P3P4_G08_S80_comb	0	0.85519
DEW038_TGACTCGCGTA_GTTACGAT	0	0	1.06142	0												HN28_P5_A08_S200_comb	2.6631	0.85838
DEW039_TGCGACAG_GGTGGGAT	0	0	1.0617	0												HN26_P26_F06_S354_comb	0	0.89918
DEW038_CGAACGTA_GTTCAACT	0	0	1.0624	0												HN26_P26_H04_S376_comb	0	0.95457
DEW012_ACCTTCTT_AAGCGTAC	1.0631	0	1.0631	0												HN28_P15_B02_S302_comb	0	0.96273
DEW012_TGCGACAG_CCTGTTAT	0	0	1.06339	0												HNSCC25_P2_E09_S57_comb	0	0.96938
DEW001_GAGAAGGCTT_CTCAGAAT	0	0	1.06409	1.06409												HNSCC26_P24_C12_S324_comb	1.8221	0.98623
DEW003_AAATCGGGT_CTTCTTCG	1.06792	0	1.06792	0												HNSCC6_p15_HNSCC6_P15_LN_H11	1.7321	0.99349
DEW040_AAAATCGTT_ATATGCAT	0	0	1.07205	0												HNSCC20_P5_pri_G11_S83_comb	0	1.0029
DEW012_GACGCTAGTC_AAGCTTCT	0	0	1.07292	0												HN28_P14_G04_S172_comb	0	1.0136
DEW003_TGAGCGCATTC_CACAGTTT	0	0	1.07335	0												HN26_P25_D02_S134_comb	0	1.0531
DEW041_ACTTCAAT_GATCGTTT	0	0	1.07695	0												HNSCC24_P13_R_LN_A03_S99_comb	3.2409	1.0559
DEW003_AGGGAACGA_ACGTATAC	0	0	1.07869	0												HNSCC26_P24_B09_S309_comb	1.1395	1.0786
DEW003_ATAGTGGAC_CAGTCCCT	0	0	1.07956	0												HN28_P5_H04_S280_comb	2.2482	1.0786
DEW001_CTTTCTTT_GAAGGCTT	1.80209	0.360419	1.08126	0												HNSCC6_p15_HNSCC6_P15_LN_D08	3.4655	1.0793
DEW003_GGAAACAG_GTGTCGGA	0	0	1.08218	0												HN28_P14_B10_S118_comb	2.9311	1.0813
DEW039_TGACAGACCAT_CGAATAAT	0	0	1.0832	0												HN26_P6_A04_S4_comb	0	1.0909
DEW040_ATCGGTTCG_GGCATGCT	0	1.08335	1.08335	0												HNSCC26_P24_C10_S322_comb	2.3311	1.0963
DEW039_GACCACATTA_CCCATCTG	0	0	1.08511	0												HNSCC6_p15_HNSCC6_P15_LN_G07	4.5284	1.0983
DEW041_TGAATGACTTT_TTCGTTCC	0	0	1.08584	0												HN28_P15_H06_S378_comb	0	1.113
DEW038_CGGCACAT_TGTGGCTA	0	0	1.09042	0												HNSCC28_P13_C02_S218_comb	0	1.1144
DEW039_AAGTGAAAG_GTACACTC	0	2.1847	1.09235	0												HNSCC17_P3_A09_S201_comb	0	1.1157
DEW038_GAGAGAGTAT_CCTATTCA	0	0	1.0925	0												HNSCC28_P13_B09_S213_comb	0	1.127
DEW003_TGAATGACCGA_CTTACGGG	0	0	1.0925	0												HNSCC25_P20_D12_S336_comb	0	1.1329
DEW001_TAAATAGG_TTAGTCCG	1.09354	0	1.09354	0												HNSCC16_P7_HNSCC16_P7_E01	0	1.1414
DEW038_GACCTACTAG_CTCAGAAT	1.09593	0	1.09593	0												HNSCC28_P12_G04_S268_comb	0	1.1467
DEW012_TCGAAGCT_CGCTAGTC	0	0	1.09954	0												HNSCC17_P3_B12_S216_comb	0	1.1512
DEW012_GACGCTAGTC_CCCGACTT	0	0	1.10089	0												HNSCC18_P1_P9_HNSCC18_P1_P9_G08	0	1.1763
DEW003_ACCGCAACT_GAAGTGCC	0	0	1.10324	0.551621												HNSCC28_P13_E01_S241_comb	4.4427	1.177
DEW040_CATCGCAG_GGCTACTA	0	0	1.10438	0												HNSCC6_p15_HNSCC6_P15_LN_A12	0	1.1808
DEW003_GACAATTAGT_CAACGTGG	0	0	1.10453	0												HN26_P6_E02_S50_comb	0	1.1821
DEW038_GACTTACTCC_GGGAGGTA	0	0	1.10545	0												HNSCC22_P5_F01_S253_comb	0	1.2216
DEW003_TGACCTCGTCT_ACGCTCAG	0	0	1.10606	0												HN28_P15_D08_S332_comb	0	1.2497
DEW041_AGCCTCTTT_GACAAAGG	0	0	1.10636	0												HNSCC28_P12_B09_S213_comb	0	1.2504
DEW040_AGCCAAGAT_TTTACCCT	0	0	1.11265	0												HN28_P6_A11_S107_comb	0	1.254
DEW038_GATGTGCTCA_GGGTGTAT	0	0	1.11343	0												HN25_P5_C02_S26_comb	0	1.2726
DEW039_GCTCTAGT_TCACCGAG	0	0	1.11358	0												HNSCC22_P4_C07_S31_comb	0	1.2869
DEW041_TTAAGCGT_CTCGATGC	0	0	1.11435	0												HNSCC17_P4_B02_S110_comb	0	1.2869
DEW038_TAAATAGG_AACACACG	1.11435	0	1.11435	0												HNSCC20_P2_C08_S128_comb	3.18	1.2916
DEW003_TGCCTCAC_TCGGTTTA	0	0	1.11451	0												HN25_P24_B02_S110_comb	0	1.3109
DEW041_ATTTGGGAG_GCCAAGAT	0	0	1.11466	0												HN26_P14_F03_S255_comb	1.2678	1.3185
DEW003_TCCTTATT_TGACCAGT	0	0	1.11466	0												HNSCC20_P2_D06_S138_comb	0	1.3329
DEW003_ACCGCAACT_AGAACGGG	0	0	1.11528	0												HNSCC6_p15_HNSCC6_P15_LN_A01	4.3809	1.3533
DEW012_ACCCTAACC_GATGTGAG	0	1.11699	1.11699	0												HN25_P5_D08_S44_comb	0.4678	1.3635
DEW040_AGGGCCAAT_CGTCAGCA	0	0	1.11839	0												HNSCC25_P20_E09_S345_comb	0	1.3802
DEW001_ATTGATTCT_ATCTTTGT	1.12129	0	1.12129	0												HNSCC20_P12_A01_S289_comb	0	1.3912
DEW003_TGAGTTCTGTT_ACATCTAT	0	2.24273	1.12136	0												HNSCC22_P5_G03_S267_comb	0	1.3945
DEW003_GACGTACCTA_TAGTCGCA	2.24492	0	1.12246	0												HNSCC17_P2_G07_S79_comb	0	1.3989
DEW039_GAGAGAATTG_TTTAACAG	0	0	1.12435	0												HNSCC22_P2_pri_H04_S280_comb	0	1.4
DEW003_ACCATTTGA_ACCTTCTT	0	0	1.12958	0												HN25_P5_A10_S10_comb	1.9635	1.4065
DEW003_AAGCTATGA_TCTCACTT	0	0	1.12981	0												HNSCC20_P3_B04_S16_comb	0	1.4109
DEW012_TGCGTATC_TTAAGCGT	0	0	1.13181	0												HN25_P5_B07_S19_comb	0	1.4141
DEW038_AAGCGCCTT_AGGAAGAC	1.14228	0	1.14228	0												HNSCC20_P5_pri_E04_S52_comb	0.48852	1.4141
DEW040_TGACTTCGCAC_GATCTCGG	0	0	1.14702	0												HNSCC20_P3_H01_S85_comb	0	1.4163
DEW039_GATGTAGTTT_AGCGTAGG	0	0	1.14883	0												HNSCC6_p15_HNSCC6_P15_LN_F07	0	1.4179
DEW012_GAAAGCGTAC_ACCCACGA	0	0	1.14899	0												HNSCC22_P5_A01_S193_comb	0	1.4238
DEW012_AAGCTACGG_CTACTTGT	0	0	1.15081	0												HNSCC28_P12_E12_S252_comb	0	1.4324
DEW040_GAGGGAGGTA_TTAAGCGT	0	0	1.15262	0												HNSCC25_P4_D05_S233_comb	2.7349	1.4425
DEW001_TGACAGACCAT_AGGAGCTT	0	0	1.16088	0												HNSCC18_P1_P9_HNSCC18_P1_P9_A01	0.45628	1.4579
DEW003_AATGTTGGC_ACGCTCAG	0	0	1.16299	0												HNSCC24_P13_R_LN_E08_S152_comb	0	1.5018
DEW041_TGACCATTACT_CGTATTTC	0	0	1.16451	0												HN28_P6_E12_S156_comb	2.1372	1.5059
DEW003_TGAAGGTTGTG_ACGCAGAG	0	0	1.16467	0												HN28_P14_D12_S144_comb	0	1.519
DEW038_AAAACCTCC_GGTTAGTG	0	0	1.16926	0												HNSCC28_P1_G05_S77_comb	0	1.54
DEW039_TGACTACGAGC_GGGAAGGT	0	0	1.17028	0												HNSCC25_P4_C01_S217_comb	0	1.5592
DEW003_GACTTCTTCG_AACCTGAC	2.34398	0	1.17199	0												HNSCC10_p1_HNSCC10_P1_E04	0	1.5888
DEW012_TGAAGCGTAGG_TGACCCTC	0	0	1.17268	0												HNSCC26_P23_D09_S333_comb	0	1.5936
DEW003_AGTCAAAGA_TTGTCGCC	0	0	1.17405	0												HNSCC17_P8_HNSCC17_P8_E01	0	1.6007
DEW003_TGACTCGCGTA_TGCGACAG	0	0	1.17422	0												HNSCC5_p15_HNSCC5_P15_E01	0	1.6083
DEW040_TGAGAGGCTGA_CTAGACCC	0	0	1.17958	0												HN26_P26_B09_S309_comb	1.8805	1.6098
DEW040_TGATCACCGAG_TCGAAGCT	0	0	1.18131	0												HNSCC26_P23_D05_S329_comb	1.5782	1.6102
DEW003_TGGTATGA_GACAAAGG	0	0	1.18149	0												HNSCC17_P4_E11_S155_comb	0	1.6116
DEW003_CCAACCGT_CCAACCGT	5.91615	0	1.18323	0												HNSCC28_P12_B03_S207_comb	0	1.6327
DEW039_ATCATGAGG_GTTCAACT	0	0	1.18585	0												HNSCC28_P2_F08_S68_comb	3.9543	1.6392
DEW041_TGACTAGTAAC_GCTTACCT	0	0	1.18673	0												HNSCC26_P23_E07_S343_comb	0.03984	1.6434
DEW038_TGACGAGTCTG_GACAACTT	0	0	1.19255	0												HNSCC22_P4_F06_S66_comb	0	1.6558
DEW041_CTTTAATC_CTCTTGAC	0	0	1.19843	0												HNSCC17_P4_C07_S127_comb	0	1.6604
DEW039_GATCCGTCCA_GTCTCTCT	0	0	1.20077	0												HNSCC17_P1_HNSCC17_P1_G09	0	1.6645
DEW038_ACCGTGTTT_GGAGAAGC	0	0	1.20455	0												HNSCC20_P1_A02_S2_comb	0	1.6785
DEW001_GTTGCACG_ATGACTTT	1.20564	0	1.20564	0												HN28_P14_E08_S152_comb	0	1.6857
DEW001_TGAACATCTAT_AAGTAATC	2.416	0	1.208	0												HN28_P5_B02_S206_comb	0	1.6951
DEW003_GACGTACCTA_AATGACCC	1.2122	0	1.2122	1.2122												HNSCC26_P24_D07_S331_comb	0.92828	1.7018
DEW003_ACTCCGCAT_ATATCTTC	0	0	1.21284	0												HNSCC20_P11_C12_S228_comb	0.419	1.7049
DEW003_ACGGAATTT_TTCGCTGG	0	0.404616	1.21385	0												HNSCC28_P13_G02_S266_comb	0.10434	1.7093
DEW041_ATCTAGCAG_CACAACAG	0	0	1.21809	0												HN28_P15_G12_S372_comb	0	1.7364
DEW041_GACTTCTTCG_AGCTACGG	0	0	1.21883	0												HN28_P6_B03_S111_comb	3.0514	1.7407
DEW039_TGCCTCAC_CCATTACT	0	0	1.22385	0												HNSCC20_P2_C12_S132_comb	0	1.7545
DEW003_AAAACTCGA_CGTATCGG	0	0	1.22563	0												HNSCC5_p15_HNSCC5_P15_C06	0	1.7626
DEW040_TGAAGGTTGTG_GTCAATAC	0	0	1.22638	0												HN28_P5_D05_S233_comb	0	1.7732
DEW003_GTTTGTTT_GGGTGTAT	0	0	1.22703	0												HNSCC22_P4_B11_S23_comb	0	1.7858
DEW003_GACTCTTGAC_GCACCTCT	1.84168	0	1.22778	0												HNSCC5_p7_HNSCC5_P7_E07	0	1.787
DEW039_ACCTTCTT_CTATAGAG	0	0	1.22835	0												HNSCC26_P11_R_LN_D02_S326_comb	0	1.7904
DEW039_AGAAGTGCC_GGGAGGTA	0	0	1.2291	0												HNSCC25_P3_A01_S97_comb	0	1.8094
DEW012_TCATATGG_AATCGGGT	0	0	1.22967	0												HNSCC5_p13_P13_H12	0	1.8131
DEW003_AGGTTAGTG_TAAATAGG	0	0	1.22967	0												HN28_P6_C02_S122_comb	3.0569	1.8139
DEW003_TGCTATTT_TCTAGCAG	0	0	1.23099	0												HNSCC6_p8_HNSCC6_P8_G12	0	1.818
DEW038_GACGACTCCT_TTATAGCC	0	0	1.23137	0												HN28_P3P4_A05_S5_comb	3.6751	1.8294
DEW012_GATCGTTT_TTTGTGTC	0	0	1.23155	0												HN26_P6_A05_S5_comb	1.7463	1.8298
DEW001_AGTCAATAC_GGGCCAAT	0	0	1.24474	0												HNSCC17_P3_A12_S204_comb	0	1.8604
DEW041_TGAACATCTAT_GTACACTC	0.622854	0	1.24571	0												HN26_P26_H03_S375_comb	0	1.862
DEW012_AGGCCTAAG_GCGTTGCT	0	0	1.24648	0												HNSCC5_p13_P13_A03	0	1.8635
DEW003_GATCTCACTT_TGTAGTTT	0	0	1.24668	0												HNSCC24_P3_C01_S25_comb	0	1.8864
DEW003_GATTAAACTG_TAAGACGG	0	0	1.25037	0												HNSCC6_p8_HNSCC6_P8_H12	3.3074	1.9023
DEW003_ACAGATTAC_TGGGATTC	0	0	1.25213	0												HNSCC5_p11_p12_hnscc5_p11_p12_A02	0	1.9123
DEW003_GATTAAACTG_TGGAGGAG	0	0	1.25536	0												HNSCC28_P2_D11_S47_comb	0	1.934
DEW003_GACACGGACT_CAGTTTGC	0	0	1.25546	0												HNSCC26_P23_H11_S383_comb	0	1.9373
DEW012_ATATGCAT_AAAGCCTA	0.629947	0	1.25989	0												HNSCC24_P13_R_LN_B06_S114_comb	5.0109	1.9456
DEW001_AATGCGGAT_TACAGCCG	3.80388	0	1.26796	0												HNSCC18_P2_F01_S157_comb	0	1.9668
DEW012_TGAGCCGGATT_CGACGTCA	0	0	1.27057	0												HNSCC20_P3_B05_S17_comb	0	1.9778
DEW038_ATTAGGACC_AATGTTTG	0	0.635839	1.27168	0												HNSCC20_P2_B05_S113_comb	1.9233	1.9855
DEW003_AAGAACGGG_TCCAGTCC	0	0	1.27178	0												HN26_P14_H08_S284_comb	4.7864	2
DEW003_TAGCTTAT_TACAAACT	0	0	1.27289	0												HNSCC20_P2_C07_S127_comb	0	2.0108
DEW001_TGATCGACACC_GAGCCCAT	0	0	1.28112	0												HNSCC24_P13_R_LN_B05_S113_comb	1.9233	2.0147
DEW001_TGACAGACCAT_GAAGTGCC	1.2842	0	1.2842	0												HN26_P14_C04_S220_comb	0.90535	2.025
DEW038_TGACTTCTGGA_TGCAAGGG	0	0	1.28812	0												HNSCC5_p15_HNSCC5_P15_C11	4.6895	2.0423
DEW039_GATACCAGGC_CTAGATTG	0	0	1.28915	0												HN26_P14_B09_S213_comb	0.038436	2.0465
DEW012_GAGACGATGG_GTATGAGT	0	0	1.28957	0												HNSCC13_p1_HNSCC13_P1_G11	0	2.0472
DEW012_ATTAGGACC_ACGTATAC	0	0	1.29227	0												HNSCC5_p3_HNSCC5_P3_A04	0	2.0482
DEW038_GTTTGTTT_CAACGTGG	0	1.29603	1.29603	0												HNSCC28_P12_F08_S260_comb	0	2.0517
DEW038_GAACTAGGAT_AGATGGCT	0	0	1.29624	0												HNSCC28_P12_C07_S223_comb	0	2.0535
DEW012_TGAGTTCTGTT_CTGGTGCA	0	0	1.29624	0												HN25_P24_A12_S108_comb	0.80735	2.0555
DEW003_TTATCTGT_GTTTGTTT	0.324308	0.324308	1.29723	0												HNSCC17_P4_C08_S128_comb	0	2.0638
DEW038_ACTGCGTTG_ATTCCTTG	0	0	1.29802	0												HNSCC26_P23_C07_S319_comb	0	2.0837
DEW038_TGACTAGTAAC_TGTTTGAG	0	0	1.30107	0												HNSCC17_P4_C02_S122_comb	0	2.0976
DEW003_TGATCGTCATG_AACACACG	0.651858	0	1.30372	0												HNSCC20_P3_H02_S86_comb	2.0279	2.118
DEW003_TGAGGTTTCTC_GTGTAACC	0	0	1.30439	0												HN25_P5_F12_S72_comb	0	2.1283
DEW001_AAAAGCCTA_CTTCTGGA	0	0	1.30456	0												HNSCC17_P4_B09_S117_comb	0	2.129
DEW001_TGAGGTCTGAC_TCCCGTAG	0	0	1.30499	0												HNSCC_combo1_HNSCC_ComboP1_B03	0	2.1303
DEW003_ACGTATAC_AAACTCGA	0	0	1.31397	0												HNSCC25_P3_B09_S117_comb	0	2.1378
DEW038_GAGTTGTCAT_CGAATAAT	0	0	1.31558	0												HN25_P24_B01_S109_comb	0	2.1493
DEW003_GATTTAACAG_TCGGTTCG	0	0	1.31905	0												HNSCC_17_P9_A06_S6_comb	0	2.1564
DEW001_TGAGCAAGGAC_GCTCTAGT	5.28183	0	1.32046	0												HNSCC17_P3_D08_S236_comb	0	2.167
DEW038_TGAGACAACTT_CGAATAAT	0	0	1.32285	0												HNSCC22_P4_B09_S21_comb	0	2.1709
DEW003_TACTTGTG_CTACGAGC	0	0	1.32888	0												HNSCC20_P1_B07_S19_comb	0.16092	2.1789
DEW003_GACCTGACAC_GATTGCGA	0	0	1.34177	0												HNSCC17_P2_H03_S87_comb	0	2.183
DEW012_GATTGATCTA_ACTCACCG	0	0	1.34775	0												HNSCC5_p7_HNSCC5_P7_A12	0	2.1865
DEW003_TGCCTCAC_ACGCAGAG	0	0	1.35172	0												HNSCC5_p3_HNSCC5_P3_A08	0	2.1922
DEW003_TGAACATCTAT_ATATCTTC	0.677059	0	1.35412	0												HN25_P5_G03_S75_comb	0	2.2029
DEW040_AATTCCCA_ATGGATTA	0	1.35423	1.35423	0												HNSCC5_p15_HNSCC5_P15_E03	2.7398	2.2098
DEW003_CGTATTTC_ACGTATAC	0	0	1.35721	0												HNSCC20_P3_E04_S52_comb	0	2.2113
DEW003_GTTCAACT_CGGCACAT	0.679295	0	1.35859	0												HN28_P5_D07_S235_comb	0.47508	2.2141
DEW003_AGTGGATGG_CCCTTGGT	0	0.681546	1.36309	0												HNSCC25_P20_B05_S305_comb	1.9561	2.2197
DEW003_CGCTAATA_AAACAGGG	0	0	1.3646	0												HNSCC18_P3_H05_S377_comb	0	2.2452
DEW041_TGACGTAGAAG_TAGTCGCA	0	0	1.36973	0												HNSCC17_P1_HNSCC17_P1_B02	0	2.2519
DEW040_GATCCGTCCA_TTGATTCT	1.36973	0	1.36973	0												HNSCC26_P3_D10_S142_comb	0.77062	2.2522
DEW003_ACGGACAAC_CGCTAGTC	1.37254	0	1.37254	0												HNSCC17_P4_F09_S165_comb	0	2.254
DEW039_AGGCAACG_CAACAAAT	0	0	1.37513	0												HNSCC28_P2_C10_S34_comb	0	2.2639
DEW039_GCAGCATG_ATTCAGTA	0	0	1.37536	0												HN25_P5_A08_S8_comb	3.9706	2.2666
DEW041_TGACTCGCGTA_GACAAAGG	0	0	1.38271	0												HNSCC25_P2_A06_S6_comb	0	2.2726
DEW038_ATAGTCGCA_CATTTGTT	11.0655	5.53276	1.38319	0												HNSCC28_P12_C03_S219_comb	0	2.2795
DEW040_GAATCAAGTG_CTTCTTCG	0	0	1.39062	0												HNSCC17_P4_H09_S189_comb	0	2.2839
DEW038_TGAGGAATAGA_GGTTAGTG	1.39522	0	1.39522	0												HNSCC28_P13_H04_S280_comb	0	2.2895
DEW041_AACGCAGAG_AAGGTAAT	0	0	1.39911	0												HNSCC20_P2_C05_S125_comb	1.3984	2.291
DEW003_CTTCAGGT_CTTCTTCG	1.40033	0	1.40033	0												HNSCC22_P5_D05_S233_comb	0	2.2913
DEW001_TTAAGCGT_GTGGAGCT	2.80876	0	1.40438	0.70219												HN28_P6_D03_S135_comb	0	2.2954
DEW003_TGAGACAACTT_CTAGATTG	0	0	1.40524	0												HN28_P14_B12_S120_comb	2.2293	2.3173
DEW039_GATTAAACTG_GAAGCACT	2.81443	0	1.40721	0												HN25_P24_C10_S130_comb	0	2.3268
DEW039_TGGCTACC_TTTAACAG	0	0	1.40845	0												HN28_P15_D09_S333_comb	0	2.3343
DEW001_TGATCCAGTCC_GTTACGAT	0	0	1.41616	0												HNSCC26_P24_F09_S357_comb	0.14405	2.3374
DEW041_TCCAGGGA_TGCTCCGT	0	0	1.41691	0												HNSCC17_P7_A02_S98_comb	0	2.3377
DEW038_ATTTATCAC_CTTGGTGT	0	0	1.42067	0												HNSCC24_P13_R_LN_A08_S104_comb	2.783	2.3386
DEW038_GATCGTTT_TAGTGGAC	0	0	1.42168	0												HNSCC25_P3_H12_S192_comb	0	2.3428
DEW003_ACCGCAACT_TTCCGCTC	0	0	1.42345	0												HNSCC20_P1_B10_S22_comb	0	2.3513
DEW040_GAATGGAAAT_GGTGACAC	0	0	1.42598	0												HNSCC20_P2_D05_S137_comb	0	2.3637
DEW001_TGACCTGTTAT_CGAGTCTG	0	0	1.42953	0												HN28_P14_G10_S178_comb	3.7958	2.366
DEW012_AAAATCGTT_TGTAAAGG	0	0	1.43362	0												HNSCC17_P3_C11_S227_comb	0	2.3718
DEW003_TACTTGTG_AATGAATG	0.478102	0	1.43431	0												HNSCC17_P2_H01_S85_comb	0	2.3796
DEW041_AGTATGAGT_CGTACCTA	0	0	1.44006	0												HN28_P5_F08_S260_comb	2.111	2.3885
DEW003_TGACTCGATGC_CACAGTTT	0	0	1.44032	0												HNSCC20_P1_F03_S63_comb	1.0683	2.3984
DEW039_GTAACGTT_ACTAGGAT	0	0	1.44057	0												HN25_P23_D02_S230_comb	3.0289	2.4087
DEW039_GAACTAGGAT_TGAAATGA	1.44109	0	1.44109	0												HNSCC28_P2_F07_S67_comb	0	2.4311
DEW038_GTCTCTCT_CGAATAAT	0	0	1.44265	0												HNSCC18_P2_C05_S125_comb	0	2.4455
DEW001_ACCCTTGGT_CTTCGCAC	7.22753	0	1.44551	0												HN25_P5_A05_S5_comb	0	2.4518
DEW038_CCCAAGCA_CCTGTTAT	4.3467	0	1.4489	0												HNSCC17_P4_E03_S147_comb	0	2.4523
DEW040_AGTGGATGG_GCCAAGAT	0	0	1.4506	0												HNSCC16_P2_E07_S55_comb	0	2.4568
DEW003_GACTAGACCC_CTTGGTGT	1.45179	0	1.45179	0												HNSCC28_P12_G07_S271_comb	0	2.4636
DEW038_TGACAGACCAT_GATCTCGG	0	0	1.45284	0												HNSCC6_p15_HNSCC6_P15_LN_C02	0	2.4787
DEW012_GCTTTGGC_AGCGCGAT	0	0	1.46104	0												HNSCC5_p5_P5_E07	0	2.4834
DEW040_GAAGTTTAGA_AGAACGGG	2.19596	0	1.46397	0												HNSCC25_P3_A11_S107_comb	3.3777	2.4906
DEW003_AATTCAGTA_TTATCTGT	1.4733	0	1.4733	0.982197												HNSCC25_P12_C02_S122_comb	0	2.4931
DEW038_GAGAAAGACC_CAGTTTGC	0	0	1.47691	0												HNSCC17_P3_D09_S237_comb	0	2.5435
DEW038_AGTTTACGT_TGTGGCTA	0	0	1.48292	0												HNSCC5_p5_P5_G04	0	2.5484
DEW012_GAAGGCAGTT_ATGTTGGC	0	0	1.48567	0												HNSCC28_P13_D11_S239_comb	0	2.5529
DEW001_AATCCCACG_CCCATCTG	0	0	1.4864	0												HN28_P5_B10_S214_comb	0.51803	2.558
DEW001_TTGGACTT_ATTCCTTG	0	0	1.48695	0												HNSCC10_p1_HNSCC10_P1_F05	0.81721	2.5692
DEW003_TCCAGGGA_AGAACGGG	0	0	1.48967	0												HNSCC18_P7_C12_S132_comb	0	2.5811
DEW041_TGAAGAAGTTA_GGAATAGA	0	0	1.49341	0												HN28_P14_G08_S176_comb	0	2.5926
DEW003_AAATGACCC_CGAGATGT	0	0	1.49369	0												HNSCC5_p5_P5_F07	0	2.6005
DEW003_TGAATTCGACG_ATGACCGA	0	0	1.49717	0												HN26_P25_H01_S181_comb	0.84077	2.6038
DEW001_AAATGAATG_TGAAATGA	0	0	1.49857	0												HNSCC17_P1_HNSCC17_P1_A04	0	2.6069
DEW003_GACATTTGTT_GTCTCTCT	2.99855	0	1.49927	0												HNSCC17_P2_E05_S53_comb	0	2.61
DEW041_AGTGTCGGA_TAAATAGG	0	0	1.49941	0												HNSCC16_P5_HNSCC16_P5_H03	0	2.6102
DEW001_TACTTGTG_TAACCCGT	0	0.750549	1.5011	0												HN26_P26_C04_S316_comb	2.2851	2.633
DEW003_GGATAAAG_CCGCTGTT	0	0	1.50377	0												HN26_P25_C12_S132_comb	3.8954	2.6381
DEW003_GACGAATAAT_AGCGTAGG	0	0	1.50575	0												HNSCC16_P2_G01_S73_comb	0	2.6515
DEW001_GATAAGACGG_CTCTTGAC	0	0	1.51628	0												HNSCC20_P2_D09_S141_comb	0	2.6521
DEW038_AGGTGACAC_AAACGCCT	2.28002	0	1.52001	0												HN26_P14_G04_S268_comb	3.1332	2.6615
DEW003_GATAGTGTTT_TCGGTTTA	0	0	1.52146	0												HN28_P14_E07_S151_comb	4.179	2.6658
DEW001_TGAGGTCTGAC_GGAGAAGC	1.01533	0	1.523	0.507665												HNSCC18_P3_G02_S362_comb	0	2.6875
DEW039_TAGCCTCG_AGAACGGG	0	0	1.52973	0												HNSCC25_P3_E07_S151_comb	0	2.694
DEW040_ACAGATTAC_TAAGACGG	1.53455	0	1.53455	0												HN28_P5_G10_S274_comb	3.0939	2.7051
DEW040_TGCTATTT_TGCGACAG	0	0	1.53838	0												HNSCC16_P2_B09_S21_comb	0	2.726
DEW040_TGATCGACGGT_CAAGAGGG	0	0	1.53986	0												HN26_P26_D07_S331_comb	0	2.7362
DEW038_GACCTACTAG_TTTATCAC	0.77015	0	1.5403	0												HN28_P14_E02_S146_comb	0.11237	2.7383
DEW041_GACTCTTGAC_TTAGTCCG	0	0	1.54609	0												HNSCC17_P4_G09_S177_comb	0	2.7411
DEW038_TAGCTTAT_TTAAGCGT	0	0	1.54758	0												HNSCC18_P15_H05_S89_comb	0	2.7485
DEW038_GATTAAACTG_TTAAACTG	1.55689	0	1.55689	0												HNSCC22_P4_D08_S44_comb	0	2.7536
DEW003_TGATTGCACGC_TTGAGGGT	3.11621	0.779052	1.5581	0												HN25_P24_A01_S97_comb	1.1686	2.763
DEW038_GACCTGACAC_CCCTAACC	0	0	1.56022	0												HNSCC25_P4_B08_S212_comb	2.6471	2.7647
DEW041_TGAAACACACG_GTTACGAT	0	0	1.56038	0												HN28_P15_D03_S327_comb	0	2.779
DEW041_CTTTAATC_CTGCGTTG	0	0	1.56235	0												HNSCC5_p5_P5_G09	0	2.7797
DEW041_TGAGCAGGGTA_GAGCCCAT	0	0	1.56357	0												HN25_P25_A06_S294_comb	3.8677	2.7828
DEW012_TGATCCCGTAG_TTGCACGC	1.5703	0	1.5703	0												HNSCC5_p15_HNSCC5_P15_C09	1.7446	2.7866
DEW041_GAGAATACGC_ATTGGGCC	0	0	1.57277	0												HNSCC17_P1_HNSCC17_P1_B10	0	2.7981
DEW003_GATCTCAACC_CCTCGTCT	0.788393	0	1.57679	0												HNSCC16_P2_B04_S16_comb	0	2.8084
DEW012_AACCCATAT_GCAAGGAC	3.94895	1.57958	1.57958	0												HN25_P23_C06_S222_comb	2.16	2.8305
DEW038_GATCTCACTT_GGGCCAAT	1.58145	0	1.58145	0												HNSCC17_P4_C05_S125_comb	0	2.842
DEW003_GATTCCGAGT_ACAGCGGA	0	0	1.58301	0												HNSCC26_P1_pri_F07_S163_comb	0	2.854
DEW039_TGAATGACCGA_GGCCCTTA	0	0	1.5853	0												HNSCC18_P7_E09_S153_comb	2.9738	2.856
DEW040_AGAAGTCC_TCCAGTCC	0	0	1.59023	0												HNSCC26_P24_B02_S302_comb	1.451	2.8584
DEW039_TGACTACCGTT_TAACTACT	0	0	1.5926	0												HNSCC28_P12_B12_S216_comb	4.3563	2.8705
DEW003_AATTCCCA_TGGGATTC	0	0	1.5937	0												HNSCC28_P12_C02_S218_comb	0	2.8726
DEW003_TGAATGCATGG_GTCCAAAG	0	0	1.59489	0												HNSCC_combo1_HNSCC_ComboP1_A02	3.5203	2.8774
DEW001_GAAGTTTAGA_TGGTATGA	4.7978	0	1.59927	0												HNSCC20_P3_A09_S9_comb	0	2.8803
DEW003_AACCTGAC_CCCGAATG	2.00779	0	1.60623	0												HNSCC16_P9_H11_S287_comb	0	2.8893
DEW040_GAGTTAACCA_TAGTGGAC	0	0	1.6084	1.6084												HN28_P5_G02_S266_comb	3.0314	2.8999
DEW003_GATGGTTTCT_GAAGTGCC	0	0	1.61847	0												HNSCC22_P5_E10_S250_comb	0	2.91
DEW012_TGAATGAAGCA_CCATTTGA	0	0	1.62651	0												HN25_P13P30_C08_S224_comb	0	2.9115
DEW003_GGCATGCT_GAGCGGTA	2.44174	0	1.62783	0												HNSCC_combo2_HNSCC_ComboP2_D12	0	2.9307
DEW041_CGGCTTAC_ATCTTTGT	0	0.813913	1.62783	0												HNSCC22_P5_A07_S199_comb	0	2.9319
DEW001_TGACATACATT_TGGTTTCT	1.63446	0	1.63446	0												HN28_P15_E02_S338_comb	0	2.9351
DEW001_TGACACAGTTT_ATATCTTC	0	0	1.63646	0												HNSCC17_P3_A05_S197_comb	0	2.9618
DEW003_GATGGGATTC_AAATCGTT	4.09784	0	1.63914	0												HNSCC5_p13_P13_E04	0	2.964
DEW039_TGAGCGCATTC_CTTCGATT	0	0	1.64098	0												HNSCC28_P1_A05_S5_comb	0	2.9743
DEW003_TGATCGACGGT_ATCCCACG	0.411381	0	1.64553	0												HN26_P26_B07_S307_comb	0.049631	2.9857
DEW041_GATGTGAG_AATGAATG	0	0	1.64772	0												HN25_P5_C11_S35_comb	0	2.9966
DEW038_ATCTAGCAG_GCAAAGCC	0	0	1.65044	0												HNSCC18_P3_B10_S310_comb	0	2.9995
DEW039_ACGTATAC_CGTAGAAG	0	0	1.65196	0												HNSCC20_P12_H04_S376_comb	1.6392	3.0031
DEW003_GAGGGAGGTA_TTCGCTGG	1.10514	0	1.65771	0												HNSCC20_P5_pri_B05_S17_comb	0	3.0065
DEW003_TCCTTATT_GCAGTCGA	0	0	1.66103	0												HNSCC20_P2_G10_S178_comb	0	3.0165
DEW003_GATTAGAC_GATTGCGA	4.1543	0	1.66172	0												HNSCC25_P4_G01_S265_comb	0	3.0225
DEW003_ACGGAATTT_CTACCGTT	0.840171	0	1.68034	0												HNSCC5_p15_HNSCC5_P15_A08	1.0642	3.0323
DEW003_TAACTACT_AGAGACTA	0	0	1.68087	0												HNSCC22_P5_G04_S268_comb	0	3.0481
DEW039_CGGCTTAC_GAAAGACC	4.20526	0	1.6821	0												HN26_P26_A12_S300_comb	2.4131	3.0533
DEW041_AGTATGAGT_GTCATATT	0	0	1.68263	0												HNSCC26_P23_D07_S331_comb	0	3.0535
DEW040_GAGTTTCG_AGAACGGG	1.12886	0	1.69329	0												HNSCC_combo1_HNSCC_ComboP1_G10	0	3.0673
DEW003_ATTAGGACC_CCCTTGGT	0	0	1.70481	0												HNSCC10_p1_HNSCC10_P1_B09	0	3.0748
DEW001_ACGGACAAC_TCCCGTAG	0	0	1.70989	0												HNSCC26_P24_G05_S365_comb	0	3.0851
DEW001_ACCTTCTT_TTCGTTCC	0	0.860265	1.72053	0.860265												HNSCC28_P12_C09_S225_comb	0	3.0902
DEW041_GAAGTTTAGA_CTGGTGCA	1.72164	0	1.72164	0												HN28_P14_G09_S177_comb	0	3.1001
DEW038_GAGCGTTGCT_ATCCGCTA	0	0	1.7246	0												HNSCC18_P13_A09_S297_comb	0	3.102
DEW003_TGAGAAGCACT_AGGCAACG	0	0	1.72497	0												HN28_P6_G06_S174_comb	0	3.1045
DEW039_ATCTGCATC_TCCCTGAT	0.865744	0	1.73149	0												HNSCC26_P24_D04_S328_comb	0	3.1058
DEW003_AGGGTGTAT_TCCAGTCC	0	0	1.73994	0												HN26_P6_F09_S69_comb	2.7062	3.1112
DEW039_TGACTACCGTT_GCAGCATG	0	0	1.74126	0												HNSCC5_p15_HNSCC5_P15_D07	0	3.1283
DEW041_ATTTCCGG_GGTCACAG	0	0	1.74391	0												HNSCC26_P24_D01_S325_comb	0	3.1311
DEW003_GCAGTCGA_CTGCGTTG	0	1.74828	1.74828	0												HN28_P15_A11_S299_comb	0	3.1375
DEW003_AAAACCTCC_ACGCTCAG	2.63131	0	1.75421	0												HNSCC16_P14_HNSCC16_P14_G12	0	3.1388
DEW038_GACAAGAGGG_TCACCGAG	1.17045	0	1.75568	0.585227												HNSCC5_p15_HNSCC5_P15_B01	0	3.1403
DEW012_GAAGGCAGTT_GTTACGAT	0	0	1.75863	0												HNSCC17_P1_HNSCC17_P1_D05	0	3.164
DEW003_AGGCAACG_ATCAGCGC	0.351726	0.703452	1.75863	0												HNSCC25_P3_E02_S146_comb	2.5731	3.164
DEW038_GATTGGCGTT_GAGAATTG	0	0	1.76172	0												HNSCC17_P1_HNSCC17_P1_D04	0	3.1752
DEW012_ACGGACAAC_TAGCTTAT	1.76172	0	1.76172	0												HN26_P26_D12_S336_comb	0.089498	3.186
DEW003_ACCCGACTT_GGCTACTA	0	0	1.77655	0												HNSCC28_P13_A12_S204_comb	0	3.201
DEW038_GACGATTGAT_TGCCATCG	0	0	1.78425	0												HNSCC6_p8_HNSCC6_P8_C04	0	3.2129
DEW038_TGATCGACGGT_TGTAGTTT	0.89312	0.89312	1.78624	0												HNSCC8_RLN_HNSCC8_RLNI_D02	0	3.2227
DEW012_GATGTACACG_CTTGGTGT	0	0.895214	1.79043	0												HNSCC5_p11_p12_hnscc5_p11_p12_C09	0	3.2285
DEW038_AGTTACCGC_AACTTAGC	0	0	1.79403	0												HNSCC24_P3_D01_S37_comb	0	3.2337
DEW041_AGCTTTCCA_ATTTCCGG	0	0	1.81555	0												HNSCC22_P5_C07_S223_comb	0	3.2464
DEW003_CTATAGAG_ATATAGGA	0	0	1.82236	0												HNSCC28_P1_D01_S37_comb	0	3.2502
DEW003_TGACACAGTTT_AATGTTTG	0	0	1.82257	1.82257												HNSCC24_P13_R_LN_F08_S164_comb	0	3.2603
DEW039_AGTGTCGGA_CCTCGTCT	0	0	1.82339	0												HNSCC24_P13_R_LN_A02_S98_comb	1.7373	3.2642
DEW001_AAATGAATG_CTCGCGTA	0	0	1.83214	0												HNSCC24_P3_C08_S32_comb	0.18523	3.2717
DEW001_TGACTGTTCTT_CCCGACTT	0	0	1.83424	0												HN28_P15_C06_S318_comb	3.9185	3.2755
DEW041_TGACCTCGTCT_TAGTGTTT	11.1045	0	1.85074	0												HNSCC17_P1_HNSCC17_P1_E02	0	3.2768
DEW038_TGACTACGAGC_TAAGACGG	0	0	1.85416	0												HNSCC16_P2_A09_S9_comb	3.8122	3.2774
DEW041_ATTTCCGG_TAACTACT	0	0	1.85703	0												HNSCC28_P13_G11_S275_comb	2.7342	3.2836
DEW003_GAGCGTTGCT_CTCAGAAT	0	0	1.85889	0												HNSCC18_P7_A10_S106_comb	0	3.2912
DEW003_TGAGGCTACTA_ACCCATAT	0	0	1.86321	0												HN26_P26_B12_S312_comb	0	3.297
DEW001_CGTATTTC_TCCCGTAG	0.934644	0	1.86929	0												HN26_P25_C07_S127_comb	4.3268	3.306
DEW001_TGAATATAGGA_CCTACTAG	0	0	1.8722	0												HNSCC16_P5_HNSCC16_P5_A08	0	3.3082
DEW001_GATCTGTGGT_AGCAGAAC	1.87819	0	1.87819	0												HN28_P14_G12_S180_comb	4.8064	3.3209
DEW040_AGTTACCGC_TACCGGCA	0.939461	0	1.87892	0												HNSCC6_p15_HNSCC6_P15_LN_C12	0	3.336
DEW041_ACGTGGATA_TAGTGGAC	0	0	1.88223	0												HNSCC26_P12_D11_S239_comb	0	3.3478
DEW003_TGACCAGT_CGACGTCA	0	0	1.89222	0												HN28_P3P4_F08_S68_comb	0	3.3489
DEW012_TTCCGCTC_GGGAAATC	0	0	1.89984	0												HN28_P15_A07_S295_comb	0	3.3494
DEW038_GGAGAAGC_GTCCGTAC	0	0	1.90074	0												HNSCC18_P2_E10_S154_comb	0	3.3501
DEW012_ATCACGTTT_GTCAATAC	0	0	1.91222	0												HN26_P25_A08_S104_comb	0	3.3749
DEW001_GAATGGAAAT_GGAGAAGC	0	0	1.91496	0												HNSCC26_P23_H08_S380_comb	0	3.3767
DEW001_ATCAGCGC_GCCTCTTT	0.639031	0	1.91709	0												HNSCC25_P2_A01_S1_comb	0	3.3824
DEW041_ACCCTAACC_GATTAGAC	0	0	1.91985	0												HNSCC18_P4_A12_S12_comb	0	3.3849
DEW012_TGAATGACCGA_TCTAGCAG	0	0.960497	1.92099	0.960497												HNSCC25_P20_B12_S312_comb	4.746	3.3864
DEW001_ACCGTGTTT_TGTTTGAG	2.42008	0	1.93606	0.484016												HNSCC28_P13_D10_S238_comb	0	3.3953
DEW039_AAAACTCGA_TCTAGCAG	0	0	1.94616	0												HNSCC25_P2_D07_S43_comb	0	3.4074
DEW001_TGAAAACAGGG_TCGACGGT	0	0	1.94652	0												HNSCC26_P3_D07_S139_comb	1.4147	3.4131
DEW039_TGATCCCTGAT_CTAGACCC	0	1.94845	1.94845	0												HNSCC24_P13_R_LN_E10_S154_comb	2.7585	3.4283
DEW001_ACGGACAAC_TTCGGCCT	1.3016	0.6508	1.9524	0												HNSCC17_P1_HNSCC17_P1_H12	0	3.4285
DEW038_TGACTCGATGC_GAAGCACT	0	0	1.97079	0												HN28_P5_G01_S265_comb	1.4425	3.4399
DEW003_GTTGCACG_GATCTCGG	0.493395	0	1.97358	0												HNSCC24_P3_C12_S36_comb	5.1136	3.4457
DEW003_GACATCTCCC_TAAGACGG	3.94837	0	1.97419	0												HNSCC6_p8_HNSCC6_P8_H02	0	3.4474
DEW039_TAGTCTAG_CGAGTCTG	0	0	1.97759	0												HN26_P25_A07_S103_comb	0	3.4521
DEW039_GTTTGTTT_GAGTTCAC	1.97759	0	1.97759	0												HNSCC26_P24_H05_S377_comb	0.96273	3.4577
DEW038_GAGATTGCGA_GTTGCACG	0	0	1.98493	0												HNSCC18_P16_B10_S214_comb	0	3.4678
DEW038_AACGCAGAG_GGCCCTTA	0	0	1.98764	0												HN28_P5_C10_S226_comb	3.0791	3.472
DEW039_ATCCGCTA_CGTACCTA	0	0	1.98961	0												HNSCC18_P3_H01_S373_comb	0	3.4731
DEW038_ACCTTCTT_ACCCACGA	1.99903	0	1.99903	0												HNSCC26_P24_E10_S346_comb	0	3.4904
DEW041_GAGACGATGG_TTCGCTGG	0	0	2.01156	0												HNSCC5_p9_HNSCC5_P9_C11	0	3.5003
DEW038_AGCAGAAC_GCCAAGAT	0	0	2.01688	0												HNSCC28_P13_E12_S252_comb	4.2522	3.5074
DEW041_GTACCTTG_TGGTATGA	0	0	2.01764	0												HNSCC18_P7_C05_S125_comb	0	3.5079
DEW039_GTTCAACT_ACTGAGTT	1.0092	0	2.0184	0												HNSCC17_P1_HNSCC17_P1_G04	0	3.5121
DEW003_TGACAACAAAT_CACAACAG	3.0406	0	2.02707	0												HNSCC5_p11_p12_hnscc5_p11_p12_A04	0	3.5132
DEW041_TGCGTATC_AGATGGCT	0	0	2.03195	0												HN28_P5_H11_S287_comb	5.2899	3.5192
DEW001_ACCCGACTT_GGCTACTA	0	0	2.03892	0												HNSCC16_P2_B06_S18_comb	0	3.5217
DEW012_CTTTAATC_AAATCGTT	0	0	2.04256	0												HN25_P5_F01_S61_comb	2.6005	3.5256
DEW041_TGAAAACAGGG_AATGTTTG	0	0	2.05179	0												HN28_P14_E03_S147_comb	3.5913	3.5374
DEW001_TGATGTCTTTC_TCTAGCAG	0.516758	1.03352	2.06703	0												HNSCC20_P3_B09_S21_comb	0.38184	3.5476
DEW041_AACGAAACG_GTAATCCC	1.38786	0	2.08178	0												HNSCC16_P2_F01_S61_comb	3.8212	3.5519
DEW003_TACTTGTG_GGTTTCTC	0	0	2.08232	0												HNSCC17_P1_HNSCC17_P1_H08	0	3.5703
DEW001_GATTTAACAG_GTTGCACG	0.521359	0	2.08544	0												HN25_P23_E02_S242_comb	3.4016	3.5747
DEW012_GGCCCTTA_AGAGGTGG	1.04319	0	2.08639	0												HNSCC13_p19_HNSCC13_P19_B12	0	3.5799
DEW003_CTTTCTTT_AATGTTTG	0	0	2.10611	0												HNSCC6_p8_HNSCC6_P8_C07	0	3.6187
DEW001_ATTAGGACC_ATACCCAG	0	0.301682	2.11177	0												HNSCC16_P11_HNSCC16_P11_A11	0	3.6273
DEW038_GACTTCTTCG_GTCAATAC	5.81049	0	2.1129	0												HNSCC16_P2_D09_S45_comb	4.7002	3.6319
DEW039_ACTCCGCAT_TAACCCGT	0	0	2.12087	0												HNSCC25_P1_pri_F04_S64_comb	0	3.638
DEW041_AAAACGCCT_CCCTTCAG	0	0	2.12875	0												HNSCC13_p1_HNSCC13_P1_D05	4.2446	3.643
DEW003_AAAGTAATC_AAGGTAAT	0	0.536171	2.14468	0												HNSCC25_P4_C10_S226_comb	0	3.6528
DEW003_AGGTCACAG_GATTAGAC	0	0	2.15072	0												HNSCC16_P7_HNSCC16_P7_D08	0	3.6606
DEW003_ACCGTGTTT_AACCCTTG	0	0.720158	2.16047	0												HNSCC16_P9_H12_S288_comb	0	3.6725
DEW038_TGATGTTTGAG_TCATATGG	0	0	2.16378	0												HNSCC28_P1_D11_S47_comb	0	3.6832
DEW003_AACCCATAT_CACAACAG	2.17168	0	2.17168	0												HN28_P3P4_E04_S52_comb	0	3.6859
DEW001_GACGAGATGT_AAACTCGA	0.725302	0	2.17591	0												HNSCC6_p16_HNSCC6_P16_F02	0	3.6916
DEW041_AACCCATAT_GAGAGTAT	0	0	2.18232	0												HN28_P14_A04_S100_comb	0	3.696
DEW038_AAGCTACGG_CGAATAAT	0	0	2.19616	0												HNSCC6_p14_hnscc6_p14_F08	0	3.6964
DEW039_CTTTCTTT_AAACCTCC	0	0	2.22469	0												HNSCC25_P4_D06_S234_comb	0	3.7148
DEW003_GATGTGAG_AAGGTAAT	0	0	2.23336	0												HNSCC25_P4_F11_S263_comb	0	3.7237
DEW039_CCGCTGTT_GAAAGACC	1.12074	1.12074	2.24147	0												HNSCC5_p11_p12_hnscc5_p11_p12_D10	0	3.7273
DEW003_ACCCACGA_GGGAAATC	0	0	2.24891	0												HNSCC18_P7_B04_S112_comb	0	3.7292
DEW003_CTTCGATT_CAGGTGTC	3.37352	0	2.24902	0												HNSCC16_P2_G02_S74_comb	0	3.7331
DEW038_ACCGTGTTT_ATTCAGTA	0	0	2.26159	0												HNSCC24_P13_R_LN_G03_S171_comb	4.4532	3.743
DEW003_AGCAACCTG_GCCTCTTT	0.323197	0	2.26238	0												HNSCC_combo2_HNSCC_ComboP2_A07	0	3.748
DEW003_TGAGGGAAATC_ATTGGGCC	1.13261	0	2.26521	0												HNSCC17_P2_A05_S5_comb	0	3.7494
DEW038_TGAGACAACTT_TGACCCTC	0	0	2.26585	0												HN28_P3P4_B11_S23_comb	0	3.7521
DEW040_GACCTACTAG_CTGTCTGG	0	2.2863	2.2863	0												HNSCC28_P12_C12_S228_comb	0.95977	3.7536
DEW039_GACCTGACAC_TTAGGACC	1.14408	0	2.28815	0												HNSCC17_P7_H01_S181_comb	0	3.7569
DEW039_ACCTTCTT_TGTTCCAG	0	0	2.30051	0												HN28_P6_D12_S144_comb	4.6377	3.7723
DEW041_TGAGGCTACTA_AGGAAGAC	0	0	2.30073	0												HN25_P5_C10_S34_comb	0	3.7741
DEW012_GAGAGCCCAT_GAGGCTGA	0	0.767057	2.30117	0												HN26_P5_F03_S63_comb	0	3.7758
DEW003_GATGCCATCG_GCTTTGGC	0	0	2.34011	0												HNSCC6_p14_hnscc6_p14_A08	3.8967	3.7768
DEW038_TGACAAGTCAT_AGCGAAGT	0	0	2.35246	0.784154												HNSCC18_P4_C11_S35_comb	0	3.7783
DEW039_TGATGCCC_GACAAAGG	0	1.17732	2.35465	0												HNSCC26_P3_E12_S156_comb	3.9134	3.795
DEW003_TGAGGCGGTTT_CCATTTGA	5.90309	0	2.36123	0												HNSCC16_P2_A04_S4_comb	3.7864	3.8018
DEW039_GATGGGATTC_TAGCCTCG	0.790413	0	2.37124	0												HNSCC16_P9_H04_S280_comb	3.6331	3.8205
DEW003_TGAGACAACTT_GTTACCGC	0	0	2.39389	0												HNSCC16_P9_H05_S281_comb	3.3964	3.8208
DEW038_GAGAAAGACC_GAAGTGCC	0	0	2.40621	0												HN28_P14_F10_S166_comb	4.0847	3.834
DEW039_AAAACTCGA_GTCAATAC	3.07252	0	2.45801	0												HNSCC6_p16_HNSCC6_P16_A05	0	3.8449
DEW041_AAGCTATGA_AGCGCCTT	5.73874	0	2.45946	0												HNSCC17_P1_HNSCC17_P1_F02	0	3.8542
DEW038_AAGCGCCTT_GCTTTGGC	0	0	2.46349	0												HNSCC18_P7_F04_S160_comb	0	3.8556
DEW041_GAGAGAGTAT_AAACCTCC	1.23383	0	2.46766	0												HNSCC20_P15_LN_D12_S240_comb	1.6429	3.8618
DEW003_GATGACCCTC_TTATAGCC	0	0	2.47184	0												HNSCC5_p3_HNSCC5_P3_D06	0	3.8627
DEW003_GAAGTTTAGA_CACTTTCT	0	0.495865	2.47933	0												HN28_P3P4_A10_S10_comb	3.0536	3.8682
DEW003_GAAAGATTGT_GATTTACC	0	0	2.48076	0												HNSCC28_P2_A04_S4_comb	3.4945	3.8717
DEW040_GGAAACAG_CCGCAACT	0	0	2.49296	0												HNSCC7_p8_HNSCC7_P8_A09	0	3.9077
DEW038_GAGAATTCGT_TGCTATTT	0	0	2.49542	0												HNSCC5_p7_HNSCC5_P7_E04	0	3.9234
DEW003_ACCTTGCC_ACTAGCCA	4.16811	0	2.50087	0												HNSCC17_P3_C09_S225_comb	0	3.925
DEW039_AAGATGGCT_GCAGTCGA	2.51577	0	2.51577	0												HNSCC25_P1_pri_B04_S16_comb	0	3.9311
DEW003_GAACCACGCT_CCCTTCAG	0	0	2.52263	0												HN26_P5_E08_S56_comb	0	3.958
DEW039_AGTGTCGGA_ATGCATGG	0.633329	0	2.53332	0												HNSCC24_P13_R_LN_G01_S169_comb	2.3793	3.9805
DEW038_GATGTAGTTT_CCTGACAC	0	0	2.55125	0												HNSCC16_P2_A05_S5_comb	0	3.9888
DEW038_TGATATTGCCT_ATGTTGGC	0	0	2.55368	0												HNSCC28_P2_G10_S82_comb	4.3228	4.0197
DEW001_ACAACGTGG_GGGAAATC	0	0	2.55714	0												HNSCC6_p8_HNSCC6_P8_F07	4.4114	4.0204
DEW003_CCCATCTG_CCATTTGA	0	0	2.56648	0												HN25_P5_D10_S46_comb	1.8734	4.0407
DEW041_GATGTACACG_AATGTTTG	2.59962	0	2.59962	0												HN28_P5_E11_S251_comb	1.1871	4.0434
DEW001_GATCCCAATC_CAAGTCAT	0.869686	0	2.60906	0												HNSCC18_P7_B01_S109_comb	0	4.0488
DEW039_GATAACCATC_ATGGATTA	0	0	2.61871	0												HN28_P5_E06_S246_comb	3.1509	4.0541
DEW003_GGATAAAG_CCCGAATG	0	0	2.6245	0												HNSCC17_P4_E01_S145_comb	0	4.0543
DEW038_AGCAGAAC_ATGCGGAT	0	0	2.63203	0												HNSCC26_P12_D01_S229_comb	0	4.0586
DEW038_TGATGTCTTTC_GCAGCATG	0	0	2.63333	0												HNSCC6_p16_HNSCC6_P16_E03	3.4052	4.0616
DEW040_ATAGTCGCA_CTCGATGC	1.31699	0	2.63398	0												HNSCC_combo2_HNSCC_ComboP2_C10	1.7181	4.0623
DEW003_TGAGGCTACTA_AAATGTCG	3.54838	0	2.66129	0												HNSCC25_P22_G07_S367_comb	0	4.0824
DEW039_TGACTCAGAAT_ACCTTCTT	0	0	2.6663	0												HNSCC20_P5_pri_E06_S54_comb	0	4.0836
DEW001_ACCTTGCC_GCAAAGCC	0	0	2.67936	0												HN28_P14_A09_S105_comb	3.4594	4.097
DEW040_TTGCATAT_CCCAAGCA	0	0	2.6822	0												HNSCC26_P12_H11_S287_comb	4.2734	4.1095
DEW001_GACGAGATGT_ACACTAAG	0	0	2.68872	0.672179												HNSCC28_P13_H02_S278_comb	0	4.1147
DEW039_GAGACAGATA_AAATCAGA	0	0	2.69406	0												HN26_P6_H12_S96_comb	0	4.14
DEW003_TCCAGGGA_AAGCGTAC	0	0	2.69414	0												HNSCC17_P3_C03_S219_comb	0	4.1553
DEW003_TACCGGCA_TTTAACAG	0.89943	0	2.69829	0.89943												HN28_P14_D06_S138_comb	3.5314	4.1582
DEW040_TGATCCAGTCC_ACATCTAT	0	0	2.70405	0												HNSCC24_P13_R_LN_C12_S132_comb	4.3102	4.159
DEW012_TACTTGTG_GTCAAAGA	0	0	2.71136	0												HN28_P3P4_D03_S39_comb	4.6536	4.1595
DEW012_TGATTGCACGC_CTTTAATC	0	0	2.71764	0												HN26_P6_E01_S49_comb	0	4.1675
DEW040_ATTTATCAC_CAGTTTGC	0.683695	0	2.73478	0												HNSCC25_P22_H05_S377_comb	1.3363	4.1766
DEW003_TTAAGCGT_TAGTCTAG	0	0	2.75829	0												HN28_P6_B07_S115_comb	0.14535	4.1801
DEW012_GATTCCGAGT_ACGGTAGC	0	0	2.76257	0												HNSCC16_P2_C01_S25_comb	3.2778	4.1931
DEW012_AAGACACCA_CGAACGTA	0.695975	1.39195	2.7839	0												HN28_P6_C10_S130_comb	0	4.1942
DEW012_ATTTATCAC_GTTTGTTT	1.39473	0	2.78947	0												HNSCC24_P13_R_LN_C01_S121_comb	4.1705	4.203
DEW039_TGACGTATCGG_AAGGTAAT	0	0	2.79157	0												HNSCC28_P13_C08_S224_comb	0	4.207
DEW038_AAGCTACGG_TCCCAATC	2.09374	0	2.79165	0												HNSCC20_P11_D09_S237_comb	0	4.2073
DEW039_GGGTTGGT_GTGTAACC	0	1.86494	2.79741	0												HNSCC28_P13_A01_S193_comb	0	4.2118
DEW012_GAGGGAACCT_AGCGCGAT	0.706208	0	2.82483	0												HN28_P15_H08_S380_comb	4.9903	4.2188
DEW001_GAACTAGGAT_TATTGCCT	0	0	2.84134	0												HNSCC10_p1_HNSCC10_P1_D03	2.6026	4.2254
DEW039_GATTCCGAGT_TGATGCCC	0	0.950144	2.85043	0												HN28_P6_C05_S125_comb	2.1541	4.2255
DEW003_TGATCGACACC_CTTACTCC	0.713432	0.713432	2.85373	0												HNSCC26_P1_pri_G02_S170_comb	1.7049	4.2426
DEW038_AAAGGTAAT_ATTCAGTA	0	0	2.8606	0												HNSCC25_P20_B03_S303_comb	2.0493	4.2499
DEW039_TTCCGCTC_CGACGTCA	0	0	2.86468	0												HNSCC20_P15_LN_C12_S228_comb	0	4.2602
DEW003_CGCTAATA_GTGTAACC	0	0	2.89493	0												HNSCC18_P7_G04_S172_comb	1.4308	4.2659
DEW041_TGAGCAGGGTA_CGTATCGG	0	0	2.90725	0												HNSCC24_P3_H05_S89_comb	0	4.2684
DEW003_CTTCGATT_GTCATATT	0	0	2.91889	0												HNSCC26_P24_H08_S380_comb	0.29983	4.2695
DEW001_TTCGGCCT_TACTTGTG	0	0	2.93491	0												HN28_P6_H10_S190_comb	0.77653	4.2722
DEW039_AAGAACGGG_TGTAGTTT	0	0	2.94822	0												HNSCC24_P13_R_LN_F06_S162_comb	2.3499	4.2771
DEW003_TGACTCGCGTA_TTTAACAG	0	0	2.956	0												HN26_P13_E01_S145_comb	0	4.2883
DEW001_TTCCGCTC_GGCGGTTT	0	0	2.96182	0.493637												HNSCC28_P1_H02_S86_comb	0	4.2986
DEW041_TTGCATAT_GATGTGAG	1.99704	0	2.99556	0												HN26_P25_G06_S174_comb	0	4.3005
DEW040_TGACTTCTGGA_CGAACGTA	0	0	3.01915	0												HN26_P14_E09_S249_comb	0	4.3025
DEW003_GTAACGTT_ACTTCAAT	0	0	3.02303	0												HNSCC25_P2_H04_S88_comb	0	4.3071
DEW041_AAGAACGGG_GTGGAGCT	0	0	3.02769	0												HNSCC6_p15_HNSCC6_P15_LN_A02	0.37295	4.3182
DEW001_ATTCGTTCC_CGCCTTGA	0.61347	0	3.06735	0												HN28_P6_A04_S100_comb	0	4.3216
DEW041_TGAGGAATAGA_GTTACGAT	0	0	3.06813	0												HNSCC17_P7_E04_S148_comb	4.9981	4.3216
DEW041_GATCCCAATC_CTACCGTT	3.0744	0	3.0744	0												HNSCC16_P2_H09_S93_comb	3.8844	4.3818
DEW003_CGGCACAT_TACAAACT	0	0	3.08465	0												HN28_P15_H03_S375_comb	0	4.3827
DEW038_AATTCAGTA_TGTCTTTC	0	2.33421	3.11228	0												HNSCC20_P5_pri_G10_S82_comb	0	4.3876
DEW001_AGAAGTCC_ATTCCTTG	0	0	3.11599	0												HNSCC28_P1_H05_S89_comb	3.866	4.3906
DEW039_AATGTTTG_CCAACCGT	1.0413	0	3.12389	0												HNSCC18_P7_C10_S130_comb	0	4.3962
DEW003_GATCCCAATC_GGGAAGGT	0	0	3.12568	0												HNSCC22_P2_pri_C09_S225_comb	0	4.3994
DEW003_AGGTTAGTG_AAGCGTAC	0	0	3.12934	0												HNSCC25_P4_B03_S207_comb	0	4.4067
DEW038_GGCATGCT_AACAATCC	0	0	3.15709	0												HNSCC16_P4_HNSCC16_P4_E11	0	4.4205
DEW041_GATAGTGTTT_GTTGTCAT	0	0	3.16873	0												HNSCC6_p16_HNSCC6_P16_B05	0	4.427
DEW003_AAAACTCGA_GGTGACAC	0	0.530848	3.18509	0												HNSCC6_p16_HNSCC6_P16_G05	0	4.4316
DEW041_GATCCGTCCA_GCAGTCGA	4.2496	0	3.1872	0												HNSCC28_P1_D08_S44_comb	5.5743	4.4465
DEW003_AGTTTACGT_CGACGTCA	2.83369	0.354211	3.1879	0												HNSCC18_P7_E04_S148_comb	1.9538	4.4501
DEW041_AACGGTAGC_GAAGGCTT	1.60246	0	3.20492	0												HN28_P5_A11_S203_comb	0	4.4623
DEW001_AATTCAGTA_GTCATATT	3.25778	0	3.25778	0												HN28_P3P4_G04_S76_comb	3.5822	4.4651
DEW039_GGATAAAG_GGAGAAGC	0	0	3.26238	0												HN26_P25_D04_S136_comb	0	4.4704
DEW039_GTAACGTT_TTTGGGAG	0	0	3.28062	0												HNSCC6_p8_HNSCC6_P8_H08	1.6889	4.476
DEW003_TCGAAGCT_GCCAAGAT	0	0	3.28869	0												HN28_P5_D02_S230_comb	4.5212	4.4781
DEW041_GAGATTGCGA_TTTAACAG	0	0	3.28914	0												HNSCC28_P1_G12_S84_comb	4.5914	4.4856
DEW012_CGACGTCA_CTACGAGC	0	0	3.37192	0												HNSCC24_P13_R_LN_H08_S188_comb	3.0829	4.5052
DEW041_CTTTAATC_AAGTAATC	0	0	3.37258	0												HNSCC18_P7_D12_S144_comb	0.71809	4.52
DEW003_ACGCTCTCA_AAACAGGG	0	0	3.41227	0												HNSCC_17_P10_B03_S207_comb	0	4.5203
DEW040_GATCGTTT_TTGTGACT	3.42392	0	3.42392	0												HNSCC18_P2_H04_S184_comb	0	4.5428
DEW038_GTTTGTTT_TCGGTTTA	0	0	3.42783	0												HNSCC_combo2_HNSCC_ComboP2_A06	4.4972	4.5534
DEW040_ACTCCGCAT_AAAGTCGG	1.14916	0	3.44747	0												HNSCC10_p1_HNSCC10_P1_E05	0	4.5559
DEW041_TAAATAGG_ACTTCAAT	0	0	3.47761	0												HNSCC25_P1_pri_F06_S66_comb	1.5583	4.5607
DEW040_ACTCCGCAT_CCGTGTTT	2.62071	0	3.49428	0												HNSCC24_P13_R_LN_G10_S178_comb	1.4441	4.5726
DEW012_TGCGACAG_GGATAAAG	0	0	3.51526	0												HN28_P6_E10_S154_comb	0	4.5736
DEW040_TGATCCCTGAT_TGGTATGA	0	0	3.53405	0												HNSCC25_P3_D11_S143_comb	0	4.5768
DEW041_AAGCTTCT_TCTCAACC	0	0	3.5429	0												HNSCC24_P13_R_LN_A05_S101_comb	3.7291	4.5808
DEW039_GAGGGAGGTA_CGCTAATA	0	0	3.56758	0												HNSCC13_p19_HNSCC13_P19_F04	0	4.5821
DEW003_TGAGGCGGTTT_TGCGACAG	1.80574	0	3.61149	0												HN28_P14_A08_S104_comb	0	4.5956
DEW038_GACTCTTGAC_ACCCATAT	0	0	3.64596	0												HNSCC5_p14_HNSCC5_P14_LN_B01	3.1629	4.6032
DEW041_TGAATTCGACG_CCCATAGC	0	0	3.65177	0												HNSCC28_P13_F08_S260_comb	1.614	4.6091
DEW038_TAGCCTCG_ATTCGACG	0	0	3.67857	0												HNSCC6_p8_HNSCC6_P8_G11	0	4.6404
DEW003_ACCCTAACC_TCATATGG	0	0	3.67885	0												HNSCC16_P2_D08_S44_comb	4.1011	4.6425
DEW003_CGGCACAT_CTATAGAG	0	0	3.68702	0												HNSCC28_P1_D07_S43_comb	3.5309	4.6507
DEW038_GTTCAACT_GTTACCGC	1.23516	0	3.70547	0												HNSCC20_P12_A02_S290_comb	0	4.6767
DEW001_GACGCTAGTC_GTCCGTAC	0	0	3.70961	0												HN28_P14_D08_S140_comb	0	4.6894
DEW038_ACCGCAACT_CACTCCTC	0	0	3.71176	0												HNSCC6_p14_hnscc6_p14_B11	4.0129	4.7183
DEW041_GATGTAAAGG_TTGTGACT	0	0	3.71864	0												HNSCC7_p8_HNSCC7_P8_B06	0	4.7216
DEW039_AGAACGATT_TGACCAGT	0	0	3.72152	0												HN26_P6_B01_S13_comb	2.3918	4.7238
DEW041_GATACAAACT_GATTAGAC	0	0	3.72313	0												HNSCC18_P7_G03_S171_comb	0	4.7305
DEW041_TGATTGTCGCC_TTGGACTT	0	0	3.7782	0												HNSCC18_P1_P9_HNSCC18_P1_P9_F06	0	4.7441
DEW039_TGATGTCTTTC_TGCGACAG	0	0	3.79518	0												HNSCC24_P13_R_LN_C08_S128_comb	0	4.7453
DEW039_ACGGAATTT_GGATAAAG	1.27765	0	3.83296	0												HN25_P23_H09_S285_comb	0	4.7475
DEW003_ACAGGTGTC_CTGGTGCA	0	0	3.84521	0												HNSCC28_P2_E07_S55_comb	0	4.7556
DEW038_GACCACATTA_AGATGGCT	0	0	3.86746	0												HNSCC17_P4_G02_S170_comb	0	4.7656
DEW001_GGCCCTTA_CTCGATGC	0	0.644836	3.86902	0												HNSCC28_P12_F12_S264_comb	3.0858	4.7662
DEW038_TTATCTGT_AGCTATGA	0	0	3.87244	0												HN28_P5_C02_S218_comb	0	4.7669
DEW040_TGAAGCGCGAT_GTCCATGT	0	0	3.8815	0												HNSCC25_P1_pri_G06_S78_comb	3.6776	4.7717
DEW040_ACAACGTGG_TTTAACAG	0	0	3.90094	0												HNSCC18_P2_E03_S147_comb	0	4.7767
DEW038_TGACGGGTAGT_AGAGACTA	0	0	3.93385	0												HNSCC25_P3_C02_S122_comb	0	4.783
DEW003_AAGAACGGG_GTTAACCA	0	0	3.95246	0												HN28_P6_B06_S114_comb	3.515	4.8038
DEW003_ACTCCGCAT_TTCCAGAC	0.440116	0.880232	3.96104	0												HNSCC28_P12_B07_S211_comb	0	4.8139
DEW012_AATCCCACG_TTGTTTAC	0	0	3.97282	0												HNSCC26_P12_C07_S223_comb	2.5536	4.8166
DEW003_GACAGTCCCT_GCAAAGCC	0	0	3.98994	0												HN28_P6_A05_S101_comb	0.20163	4.8176
DEW038_AAATCGGGT_ACTGCCGT	0	0	4.03341	0												HNSCC16_P2_A10_S10_comb	0	4.8221
DEW041_TGAGGGAAATC_TTGCATAT	0	0	4.03436	0												HN28_P14_H04_S184_comb	0	4.8324
DEW003_ATCGGTTCG_TGACCCTC	0	0	4.21166	0												HNSCC13_p11_HNSCC13_P11_C03	0	4.8337
DEW003_TGAGTACACTC_GTTAACCA	0	0	4.23233	0												HNSCC16_P2_F07_S67_comb	0	4.8344
DEW040_TGAACATCTAT_GGATAAAG	0	0	4.23278	0												HN28_P6_D09_S141_comb	0	4.8692
DEW040_GACGTCAGCA_AGAGACTA	0	0	4.28662	0												HNSCC28_P1_E05_S53_comb	0	4.8736
DEW041_TGAACGCTCAG_GATCTCGG	0	0	4.30722	0												HNSCC16_P2_G03_S75_comb	0	4.8784
DEW003_GCTTTGGC_ACAGCGGA	0	0	4.30857	0												HN26_P14_H05_S281_comb	0.67356	4.8792
DEW012_AAATGAATG_TGACGGAC	0	0	4.38612	0												HNSCC16_P9_H08_S284_comb	3.3333	4.8801
DEW001_TGACGTAGAAG_GAGCCCAT	0	0	4.45246	0.556558												HN26_P26_F02_S350_comb	0	4.901
DEW041_ACTGCGTTG_AGAACGGG	1.82651	0	4.56627	0												HN26_P13_F04_S160_comb	1.9764	4.9029
DEW003_TTATCTGT_AGTTTAGA	1.95796	0	4.56858	0												HN28_P6_F05_S161_comb	1.5361	4.9075
DEW039_TGATTGCACGC_AACAATCC	0	0	4.59992	0												HNSCC8_1ant_HNSCC8_1ant_C05	5.271	4.9149
DEW041_GAGTTTCG_GGACTTCC	0	0	4.60454	0												HNSCC25_P4_A09_S201_comb	0	4.9245
DEW003_AGGGAAGGT_GCAGCATG	0	0	4.62846	0												HNSCC24_P13_R_LN_E04_S148_comb	0.24123	4.9259
DEW038_CATCGCAG_CCGCAACT	0	0	4.67104	0												HNSCC12_p19_HNSCC12_P19_D12	0	4.9365
DEW001_TGACGTAGAAG_TACTTGTG	0	0	4.69712	0												HNSCC24_P13_R_LN_D09_S141_comb	0	4.9392
DEW041_GAGGGAGGTA_AACCCTTG	2.85314	0.951045	4.75523	0												HNSCC8_RLN_HNSCC8_RLNI_D06	0	4.9434
DEW003_GACACGGACT_ATATCTTC	0	0.481142	4.81142	0												HNSCC16_P7_HNSCC16_P7_C06	2.0011	4.945
DEW039_TGAAGGAGCTT_CGTATTTC	0	0	4.84953	0												HNSCC24_P13_R_LN_E07_S151_comb	3.4644	4.9456
DEW041_TACTTGTG_GGTCACAG	0	0	4.88397	0												HNSCC16_P5_HNSCC16_P5_A10	0	4.9457
DEW012_GATACCAGGC_TAGTGGAC	0	0	4.91339	0												HN28_P6_F12_S168_comb	3.7771	4.946
DEW003_TTGCATAT_TGCGACAG	0	0	4.99012	0												HNSCC16_P5_HNSCC16_P5_C07	0	4.9519
DEW041_AGTCAAAGA_CCCTTCAG	1.66724	0	5.00173	0												HNSCC16_P2_H01_S85_comb	0	4.9606
DEW003_GAATCAAGTG_ACCTTCTT	0	0	5.0042	0												HNSCC6_p8_HNSCC6_P8_A08	0	4.9615
DEW041_ACCCTAACC_CCCATAGC	3.80148	0	5.06863	0												HN26_P14_C05_S221_comb	0	4.9627
DEW039_TGATTGCACGC_TCGGTTCG	0	0	5.10704	0												HNSCC25_P2_A03_S3_comb	0	4.9734
DEW041_GATTGATCTA_CATCTCCC	0	0	5.21529	0												HN28_P5_A01_S193_comb	0	4.9805
DEW001_GATTAGAC_GTTGTCAT	0	0	5.21755	0												HNSCC24_P13_R_LN_H01_S181_comb	4.093	4.9864
DEW001_AACGGTAGC_ATACCCAG	1.05882	0.529412	5.29412	0												HNSCC26_P23_B05_S305_comb	0	5.0096
DEW038_TTATAGCC_GTTGCACG	0	0	5.34527	0												HN28_P6_B12_S120_comb	3.8469	5.0131
DEW038_TGAACATCTAT_CCATTTGA	0	0	5.34622	0												HNSCC28_P2_E01_S49_comb	3.0666	5.0205
DEW003_GCTTTGGC_TGGCCTGT	1.53309	0	5.36581	0												HNSCC_combo1_HNSCC_ComboP1_C07	0	5.0213
DEW041_AGGGAAGGT_GGCCTAAG	0	0	5.3842	0												HNSCC16_P2_A02_S2_comb	0	5.0227
DEW003_AACCCATAT_TCACCGAG	1.08555	0	5.42774	0												HN25_P23_A12_S204_comb	0	5.0422
DEW001_TGGCTACC_TCCGTCCA	0	0	5.4519	0												HNSCC28_P1_A08_S8_comb	0	5.0471
DEW001_GAATTGGGCC_TTGATTCT	0	0	5.4789	0												HNSCC25_P4_A06_S198_comb	3.8962	5.0499
DEW001_GATCTCAACC_CGCCTTGA	0	0	5.52545	0.920909												HNSCC28_P2_H07_S91_comb	0	5.05
DEW038_TGACCTCGTCT_AGCGCGAT	0	0	5.5318	0												HNSCC16_P9_G08_S272_comb	0	5.0559
DEW039_GACGAATAAT_CGGGCTTT	0	0	5.62491	0												HN28_P3P4_A12_S12_comb	0	5.1155
DEW038_ATCTGCATC_TGCAAGGG	0	0	5.71246	0												HN26_P6_H11_S95_comb	5.8284	5.1257
DEW040_TGAGGGAAATC_ATCAAGTG	0	0	5.74373	0												HNSCC_17_P9_C06_S30_comb	0	5.1443
DEW041_AGGGCCAAT_GTTTGTTT	1.15511	0	5.77557	0												HNSCC16_P2_G08_S80_comb	0	5.1662
DEW012_TGAGGCTACTA_GTAACGTT	0	0	5.86768	0												HNSCC6_p15_HNSCC6_P15_LN_B08	0	5.1684
DEW003_GTTACGAT_GGGCCAAT	0	0	5.87771	0												HNSCC25_P1_pri_F10_S70_comb	0	5.1766
DEW040_GAGAATACGC_CTCCGCAT	0.845307	0	5.91715	0												HNSCC25_P19_LN_F05_S257_comb	0	5.1855
DEW041_TGACGAGTCTG_GTACCTTG	2.96803	0	5.93607	0												HNSCC16_P9_B04_S208_comb	0	5.1946
DEW041_TGACTTGGTGT_TTGCATAT	3.58726	0	5.97877	0												HNSCC16_P2_F03_S63_comb	0	5.1971
DEW041_GATAACCATC_TTGATCTA	2.02349	0	6.07047	0												HNSCC13_p19_HNSCC13_P19_B04	0	5.2008
DEW038_GACTGTCTGG_CCAGCAGT	1.25017	0	6.25087	0												HNSCC13_p1_HNSCC13_P1_B04	0	5.2055
DEW038_TTGCATAT_CTTACGGG	0	0	6.26079	0												HNSCC24_P13_R_LN_D11_S143_comb	1.9336	5.2166
DEW012_GATGTGAG_GATTGCGA	3.28802	0	6.57603	0												HNSCC17_P7_G01_S169_comb	0	5.2337
DEW038_AATACTCTT_CCGTGTTT	0	0	6.61808	0												HN26_P5_C11_S35_comb	4.0271	5.2389
DEW039_TGAAAATGTCG_AACACACG	0	0	6.64825	0												HNSCC28_P12_G08_S272_comb	0	5.2557
DEW003_TGATTGCACGC_TACAGCCG	0	1.33618	6.68092	0												HNSCC24_P13_R_LN_C03_S123_comb	1.9309	5.2664
DEW041_GAGAGCCCAT_GCGCATTC	0	0	6.7648	0												HNSCC17_P3_B06_S210_comb	0	5.3003
DEW039_AATGCGGAT_TGTAAAGG	0	0	6.79591	0												HNSCC17_P2_F04_S64_comb	0	5.3006
DEW012_TACAGCCG_ATATGCAT	0.875954	0	7.00764	0.875954												HNSCC13_p11_HNSCC13_P11_F09	0	5.3045
DEW041_GAGGCGTTAG_AGGCAACG	1.01985	0	7.13894	0												HNSCC22_P5_D11_S239_comb	4.811	5.3146
DEW041_TGAGACAAAGG_TACAAACT	0	0	7.34012	0												HNSCC24_P13_R_LN_A12_S108_comb	3.7439	5.3472
DEW041_AATCCCACG_GTTACGAT	0	0	7.35208	0												HN28_P5_C07_S223_comb	5.9703	5.3474
DEW040_CTATAGAG_AAGATTGT	0	0	7.48438	0												HNSCC20_P5_pri_E07_S55_comb	4.1594	5.3886
DEW003_TGACAGACCAT_TGGCCTGT	0	0	7.59575	0												HNSCC_17_P10_B01_S205_comb	0	5.3972
DEW001_AAGTGAAAG_CCTGACAC	0	0	7.92209	0												HNSCC5_p11_p12_hnscc5_p11_p12_H09	0	5.4181
DEW039_TAAATAGG_CGTGCTAG	1.13791	0	7.96536	0												HNSCC16_P9_A11_S203_comb	0	5.4191
DEW039_TGATTCGCTGG_TTGTCGCC	0	0	8.31395	0												HNSCC24_P13_R_LN_D07_S139_comb	4.6688	5.4309
DEW039_GAATGGAAAT_ACTTCAAT	3.73032	0	8.39321	0												HNSCC17_P3_B11_S215_comb	0	5.4336
DEW038_TGAGCAAGGAC_TCTGCATC	0.98904	0	8.90136	0												HNSCC16_P9_H10_S286_comb	0	5.4435
DEW003_GATGTAGTTT_CGTGGATA	0	0	9.08599	0												HNSCC_combo2_HNSCC_ComboP2_A04	0	5.4491
DEW040_AACGGTAGC_ACTGCCGT	2.01967	0	9.08851	0												HNSCC16_P5_HNSCC16_P5_A05	2.6947	5.4525
DEW038_AAGCTTCT_ACTTCAAT	0	0	9.19501	0												HN28_P14_F03_S159_comb	4.2827	5.4603
DEW039_GATACAAACT_TCTGTGGT	0	0	9.37046	0												HNSCC18_P13_B10_S310_comb	0	5.4654
DEW040_GACATTTGTT_CATCGCAG	1.0648	0	9.58317	0												HNSCC16_P5_HNSCC16_P5_F01	0	5.4742
DEW040_GACGCCTTGA_TCACCGAG	2.92599	0	9.7533	0												HNSCC5_p13_P13_E01	0	5.5103
DEW040_ACCCTAACC_CTCCGCAT	0	0	9.91026	0												HNSCC26_P23_B08_S308_comb	0	5.5301
DEW041_TGACTCGCGTA_TGTCTTTC	0.625672	0	10.0108	0												HNSCC16_P12_HNSCC16_P12_B10	0	5.5499
DEW039_ACTGCGTTG_GCATGGGT	0	0	11.2356	0												HNSCC16_P14_HNSCC16_P14_G05	0	5.5875
DEW040_GATCCGTCCA_TCGGTTTA	0	0	12.5134	0												HNSCC18_P7_H01_S181_comb	0	5.5928
																HNSCC24_P13_R_LN_F02_S158_comb	0	5.6088
																HNSCC6_p8_HNSCC6_P8_A05	0	5.6237
																HNSCC22_P5_B04_S208_comb	0	5.6332
																HNSCC16_P2_G04_S76_comb	0	5.6451
																HN28_P6_A08_S104_comb	0	5.6589
																HNSCC22_P4_G07_S79_comb	0	5.6678
																HNSCC26_P3_F08_S164_comb	0	5.706
																HNSCC16_P2_H12_S96_comb	4.5473	5.7201
																HNSCC_17_P9_E05_S53_comb	0	5.7725
																HNSCC17_P8_HNSCC17_P8_F12	0	5.7758
																HN28_P3P4_A01_S1_comb	0	5.7808
																HNSCC12_p19_HNSCC12_P19_H05	0	5.7833
																HNSCC24_P13_R_LN_B07_S115_comb	2.1661	5.7863
																HNSCC16_P9_D08_S236_comb	0	5.8129
																HNSCC18_P7_A01_S97_comb	0	5.8142
																HNSCC24_P13_R_LN_D12_S144_comb	3.5981	5.8159
																HNSCC_combo2_HNSCC_ComboP2_A03	0	5.8198
																HNSCC28_P12_H09_S285_comb	4.3602	5.8311
																HNSCC18_P3_F11_S359_comb	0	5.8606
																HNSCC6_p16_HNSCC6_P16_B10	0	5.8734
																HNSCC13_p19_HNSCC13_P19_C10	0	5.8814
																HNSCC18_P7_C04_S124_comb	0	5.9005
																HNSCC24_P13_R_LN_H06_S186_comb	4.6184	5.9091
																HNSCC16_P11_HNSCC16_P11_E12	0	5.9103
																HN28_P3P4_C11_S35_comb	0	5.9293
																HNSCC16_P2_G05_S77_comb	3.3293	5.9316
																HNSCC18_P7_C06_S126_comb	0	5.9331
																HNSCC6_p8_HNSCC6_P8_A09	0	5.934
																HNSCC24_P13_R_LN_E01_S145_comb	3.8053	5.9401
																HNSCC16_P7_HNSCC16_P7_E02	0	5.9414
																HNSCC5_p11_p12_hnscc5_p11_p12_F11	0	5.9465
																HNSCC_17_P10_C12_S228_comb	0	5.9507
																HNSCC26_P23_A05_S293_comb	0	5.9617
																HNSCC_17_P9_G09_S81_comb	0	5.9621
																HNSCC18_P7_G02_S170_comb	0	5.9872
																HNSCC16_P14_HNSCC16_P14_F01	0	6.0169
																HNSCC24_P13_R_LN_E02_S146_comb	4.1268	6.0207
																HNSCC22_P4_G09_S81_comb	2.5074	6.0289
																HNSCC26_P1_pri_D01_S133_comb	0	6.0437
																HNSCC13_p19_HNSCC13_P19_E12	0	6.0623
																HNSCC16_P9_H07_S283_comb	0	6.0638
																HN28_P14_C02_S122_comb	0	6.1067
																HNSCC16_P12_HNSCC16_P12_D03	0	6.1321
																HNSCC28_P2_A03_S3_comb	0	6.1673
																HNSCC16_P5_HNSCC16_P5_H04	0	6.1814
																HNSCC28_P13_F05_S257_comb	3.2105	6.183
																HNSCC24_P3_E06_S54_comb	0.59264	6.1925
																HNSCC18_P13_B12_S312_comb	0	6.2014
																HNSCC16_P5_HNSCC16_P5_C08	0	6.2174
																HNSCC18_P7_F01_S157_comb	0	6.232
																HNSCC24_P13_R_LN_F12_S168_comb	0.35276	6.2375
																HNSCC24_P13_R_LN_A07_S103_comb	0.42653	6.2486
																HNSCC22_P2_pri_E11_S251_comb	3.4152	6.262
																HNSCC24_P13_R_LN_D10_S142_comb	3.0888	6.2642
																HNSCC16_P9_E03_S243_comb	0	6.2727
																HNSCC17_P8_HNSCC17_P8_C03	0	6.3213
																HNSCC16_P12_HNSCC16_P12_F08	0	6.3288
																HNSCC18_P13_A04_S292_comb	0	6.3295
																HNSCC18_P7_F07_S163_comb	0	6.3575
																HNSCC_combo2_HNSCC_ComboP2_A09	0	6.3682
																HNSCC16_P4_HNSCC16_P4_E06	0	6.3792
																HNSCC18_P7_A03_S99_comb	0	6.4183
																HNSCC18_P7_H06_S186_comb	0	6.4216
																HNSCC16_P7_HNSCC16_P7_H06	0	6.4234
																HNSCC18_P16_F02_S254_comb	0	6.4331
																HNSCC12_p20_HNSCC12_P20_H08	0	6.442
																HNSCC18_P16_C10_S226_comb	0	6.4601
																HNSCC16_P12_HNSCC16_P12_E11	0	6.4883
																HNSCC28_P12_B11_S215_comb	0.73812	6.5003
																HNSCC16_P2_F09_S69_comb	3.7832	6.5446
																HNSCC_17_P10_D02_S230_comb	0	6.5764
																HNSCC24_P13_R_LN_G06_S174_comb	3.5224	6.5934
																HNSCC24_P13_R_LN_H02_S182_comb	2.9358	6.5981
																HNSCC16_P9_C07_S223_comb	0	6.6401
																HNSCC17_P8_HNSCC17_P8_C04	0	6.6558
																HNSCC16_P12_HNSCC16_P12_G04	0	6.6816
																HNSCC24_P13_R_LN_E12_S156_comb	0	6.683
																HNSCC16_P12_HNSCC16_P12_B06	0	6.7109
																HNSCC22_P4_H11_S95_comb	4.5816	6.7146
																HN26_P14_H11_S287_comb	0	6.7389
																HNSCC17_P8_HNSCC17_P8_F08	0	6.774
																HNSCC_17_P9_F10_S70_comb	0	6.8057
																HNSCC17_P8_HNSCC17_P8_A04	0	6.8115
																HNSCC18_P14_HNSCC18_P14_E04	0	6.8547
																HNSCC25_P12_F08_S164_comb	0	6.8884
																HNSCC16_P9_G05_S269_comb	0	6.8972
																HNSCC16_P2_E01_S49_comb	0	6.9558
																HNSCC_17_P9_D08_S44_comb	0	6.9579
																HNSCC18_P7_C03_S123_comb	0	6.976
																HNSCC16_P9_B10_S214_comb	0	6.9943
																HNSCC_17_P10_F09_S261_comb	0	7.0142
																HNSCC_17_P10_F08_S260_comb	0	7.0322
																HNSCC16_P2_D02_S38_comb	0	7.0369
																HNSCC16_P11_HNSCC16_P11_E01	0	7.1304
																HNSCC18_P7_F12_S168_comb	0	7.3245
																HNSCC18_P15_H07_S91_comb	0	7.3912
																HNSCC17_P2_E08_S56_comb	3.2915	7.5397
																HNSCC18_P14_HNSCC18_P14_E07	0	7.729
																HNSCC18_P13_C11_S323_comb	0	7.8306

## Sheet: Figure 2
2a								2b									2c											2d								2e									2f
Sample Name	Target Name	Cт	Cт Mean	Cт SD	Adjusted imput	%imput			Firefly	Renila	Ration	Mean			MEAN													Sample Name	Target Name	Cт	Cт Mean	Cт SD	Adjusted imput	%imput			Firefly	Renila	Ration	Mean			MEAN		Sample Name	Target Name	Cт	Cт Mean	Cт SD
								PRRX1-P + SNAIL1	7452	250	29.808	21.8397		0.309282	0.428597		SNAI1	Samples	Primers	Cт	Cт Mean	Cт SD	TBP	ΔCт	ΔΔCт	FC										PRRX1-P enh+PRRX1	72006	652	110.439	152.057		2.17538	2.63423
BTe-input-1	SoP-dw	29.5484	29.6394	0.308594	22.9954	100			7168	118	60.7458							BT549-empty	SNAI1	29.9753	29.9111	0.0894648	25.4411	4.46998	0	1		BTe-input-1	SoP-dw	29.5484	29.6394	0.308594	22.9954	100			83945	583	143.988						BTe-input-1	PoS-dw	27.5728	27.6715	0.12162
BTe-input-1	SoP-dw	29.3865	29.6394	0.308594					7546	544	13.8713							BT549-empty	SNAI1	29.9491	29.9111	0.0894648						BTe-input-1	SoP-dw	29.3865	29.6394	0.308594					77671	385	201.743						BTe-input-1	PoS-dw	27.8074	27.6715	0.12162
BTe-input-1	SoP-dw	29.9833	29.6394	0.308594					5965	284	21.0035	29.8561		0.422806				BT549-empty	SNAI1	29.8089	29.9111	0.0894648						BTe-input-1	SoP-dw	29.9833	29.6394	0.308594					42912	147	291.918	252.592		3.61367			BTe-input-1	PoS-dw	27.6342	27.6715	0.12162
BT-SNAI1-MYC-anti-IgG	PRXP-dw	41.9263	37.3109	4.00998	30.6669	0.490523			5926	124	47.7903							BT549-SNAI1	SNAI1	24.8976	24.972	0.0708309	25.4219	-0.449892	4.91987	30.2712		BT-empty-anti-IgG	PRXP-dw	32.2524	32.0831	0.58481	25.4391	18.3813			41800	196	213.265						BT1-anti-IgG	SNAI1-P-dw	36.9718	36.9718	2.61442
BT-SNAI1-MYC-anti-IgG	PRXP-dw	35.3247	37.3109	4.00998					5845	151	38.7086							BT549-SNAI1	SNAI1	24.9798	24.972	0.0708309						BT-empty-anti-IgG	PRXP-dw	32.0831	32.5018	0.58481					42546	137	310.555						BT1-anti-IgG	SNAI1-P-dw	Undetermined	38.8205	2.61442
BT-SNAI1-MYC-anti-IgG	PRXP-dw	34.6816	37.3109	4.00998					7775	135	57.5926	30.6739		0.434388				BT549-SNAI1	SNAI1	25.0387	24.972	0.0708309						BT-empty-anti-IgG	PRXP-dw	33.17	32.5018	0.58481					53482	362	147.74	147.74		2.11363			BT1-anti-IgG	SNAI1-P-dw	40.6692	38.8205	2.61442
BT-SNAI1-MYC-anti-MYC	PRXP-dw	35.1621	35.4402	0.866368	28.7962	1.79379			7342	228	32.2018						PRRX1	Samples	Primers	Cт	Cт Mean	Cт SD	TBP	ΔCт	ΔΔCт			BT-empty-anti-PRRX1	PRXP-dw	31.1473	31.6147	0.286627	24.9707	25.4324			52821	504	104.804						BT1-anti-PRRX1	SNAI1-P-dw	36.8695	37.582	1.14364
BT-SNAI1-MYC-anti-MYC	PRXP-dw	36.4115	35.4402	0.866368					7986	274	29.146							BT549-empty	PRRX1	24.9073	24.8953	0.0841736	25.4411	-0.545856	0	1		BT-empty-anti-PRRX1	PRXP-dw	31.6147	31.2851	0.286627					51472	963	53.4496						BT1-anti-PRRX1	SNAI1-P-dw	36.9754	37.582	1.14364
BT-SNAI1-MYC-anti-MYC	PRXP-dw	34.7471	35.4402	0.866368				PRRX1-P SBS del+ SNAIL1	10932	128	85.4062	84.5955		1.198	1			BT549-empty	PRRX1	24.8833	24.9434	0.0841736						BT-empty-anti-PRRX1	PRXP-dw	31.0935	31.2851	0.286627				PRRX1-P enh del+PRRX1	71468	193	370.301	67.3171		0.963064	1		BT1-anti-PRRX1	SNAI1-P-dw	38.9012	37.582	1.14364
BT-SNAI1-MYC-anti-IgG	PRXP-dw	31.4748	32.1625	5.76421	28.8425	1.73714			11057	117	94.5043							BT549-empty	PRRX1	25.0396	24.9434	0.0841736						BT-empty-anti-IgG	PRXP-dw	34.9667	34.4005	0.323981	27.7565	3.68768			71338	668	106.793						BT2-anti-IgG	SNAI1-P-dw	36.5606	35.9134	0.9153
BT-SNAI1-MYC-anti-IgG	PRXP-dw	32.8503	35.4667	5.76421					10712	145	73.8759		70.614					BT549-SNAI1	PRRX1	25.3352	25.5276	0.111615	25.4219	0.105632	-0.651487	0.636624		BT-empty-anti-IgG	PRXP-dw	34.9566	34.7746	0.323981					63839	2293	27.8408		69.8989				BT2-anti-IgG	SNAI1-P-dw	Undetermined	35.9134	0.9153
BT-SNAI1-MYC-anti-IgG	PRXP-dw	42.0751	35.4667	5.76421					8821	136	64.8603	61.0913		0.865144				BT549-SNAI1	PRRX1	25.5389	25.4635	0.111615						BT-empty-anti-IgG	PRXP-dw	34.4005	34.7746	0.323981					57381	631	90.9366	71.0365		1.01627			BT2-anti-IgG	SNAI1-P-dw	35.2662	35.9134	0.9153
BT-SNAI1-MYC-anti-MYC	PRXP-dw	32.6646	31.5071	1.18429	28.1871	2.73608			8713	152	57.3224							BT549-SNAI1	PRRX1	25.5162	25.4635	0.111615						BT-empty-anti-PRRX1	PRXP-dw	32.7801	33.6878	0.453974	27.0438	6.0439			58733	397	129.615						BT2-anti-PRRX1	SNAI1-P-dw	Undetermined	35.9242
BT-SNAI1-MYC-anti-MYC	PRXP-dw	33.8755	32.6824	1.18429					8808	218	40.4037						SNAI1	Samples	Primers	Cт	Cт Mean	Cт SD	TBP	ΔCт	ΔΔCт			BT-empty-anti-PRRX1	PRXP-dw	33.2139	33.2273	0.453974					51457	990	51.1364						BT2-anti-PRRX1	SNAI1-P-dw	35.9242	35.9242
BT-SNAI1-MYC-anti-MYC	PRXP-dw	31.5071	32.6824	1.18429					9766	174	56.1264	66.1553		0.936858				BT549-empty	SNAI1	30.5906	30.6472	0.0959824	25.6257	5.02147	0	1		BT-empty-anti-PRRX1	PRXP-dw	33.6878	33.2273	0.453974					50625	801	63.1573	71.3431		1.02066			BT2-anti-PRRX1	SNAI1-P-dw	Undetermined	35.9242
BT-SNAI1-MYC-anti-IgG	PRXP-dw	39.0345	34.0346	2.55331	27.3906	4.75232			8798	105	83.7905							BT549-empty	SNAI1	30.593	30.6472	0.0959824						BT-SNAI1-anti-IgG	PRXP-dw	34.5558	34.148	1.11935	27.504	4.39324			50589	518	79.529						BT1-anti-IgG	SNAI1-P-dw	Undetermined	37.3294
BT-SNAI1-MYC-anti-IgG	PRXP-dw	37.4341	36.8344	2.55331					8958	153	58.549							BT549-empty	SNAI1	30.758	30.6472	0.0959824						BT-SNAI1-anti-IgG	PRXP-dw	35.9535	34.7498	1.11935					41196	234	176.051						BT1-anti-IgG	SNAI1-P-dw	37.3294	37.3294
BT-SNAI1-MYC-anti-IgG	PRXP-dw	34.0346	36.8344	2.55331				PRRX1-P + SNAIL1	4017	128	31.3828	36.7901		0.527899	0.501079			BT549-SNAI1	SNAI1	16.2687	16.2015	0.064489	25.3927	-9.19113	14.2126	18985.4		BT-SNAI1-anti-IgG	PRXP-dw	33.7401	34.7498	1.11935													BT1-anti-IgG	SNAI1-P-dw	Undetermined	37.3294
BT-SNAI1-MYC-anti-MYC	PRXP-dw	36.0274	34.9433	1.28402	28.2993	2.53146			4053	99	40.9394							BT549-SNAI1	SNAI1	16.1959	16.2015	0.064489						BT-SNAI1-anti-PRRX1	PRXP-dw	32.8746	33.267	0.207938	26.623	8.09048											BT1-anti-PRRX1	SNAI1-P-dw	37.5134	36.4625	1.58115
BT-SNAI1-MYC-anti-MYC	PRXP-dw	33.5253	34.9433	1.28402					4756	125	38.048							BT549-SNAI1	SNAI1	16.1401	16.2015	0.064489						BT-SNAI1-anti-PRRX1	PRXP-dw	33.1902	33.1106	0.207938					Firefly	Renila	Ration	Mean			MEAN		BT1-anti-PRRX1	SNAI1-P-dw	36.4625	37.8489	1.58115
BT-SNAI1-MYC-anti-MYC	PRXP-dw	35.2771	34.9433	1.28402					4501	121	37.1983	31.1118		0.446422			PRRX1	Samples	Primers	Cт	Cт Mean	Cт SD	TBP	ΔCт	ΔΔCт			BT-SNAI1-anti-PRRX1	PRXP-dw	33.267	33.1106	0.207938				PRRX1-P enh+PRRX1	49700	265	187.547	195.746		1.79069	2.46583		BT1-anti-PRRX1	SNAI1-P-dw	39.5709	37.8489	1.58115
BT-SNAI1-MYC-anti-IgG	PRXP-up	34.9264	35.8011	1.16464	29.1571	1.39687			4921	123	40.0081							BT549-empty	PRRX1	23.9118	23.8326	0.0786075	25.6257	-1.79314	0	1		BT549-anti-IgG	PRRX1P-dw	34.1688	34.1688	0.90958	27.5248	4.3303			52399	783	66.9208						BT2-anti-IgG	SNAI1-P-dw	37.0266	36.6725	0.320377
BT-SNAI1-MYC-anti-IgG	PRXP-up	35.3537	35.8011	1.16464					4629	287	16.1289							BT549-empty	PRRX1	23.7686	23.859	0.0786075						BT549-anti-IgG	PRRX1P-dw	35.9222	35.1854	0.90958					55473	272	203.945						BT2-anti-IgG	SNAI1-P-dw	36.5882	36.6725	0.320377
BT-SNAI1-MYC-anti-IgG	PRXP-up	37.123	35.8011	1.16464					4531	120	37.7583	36.8608		0.528914				BT549-empty	PRRX1	23.8965	23.859	0.0786075						BT549-anti-IgG	PRRX1P-dw	35.4651	35.1854	0.90958					48256	368	131.13	146.002		1.33563			BT2-anti-IgG	SNAI1-P-dw	36.4028	36.6725	0.320377
BT-SNAI1-MYC-anti-MYC	PRXP-up	36.0798	35.9299	0.211953	29.2859	1.27753			4837	122	39.6475							BT549-SNAI1	PRRX1	24.2098	24.1403	0.136145	25.3927	-1.25237	-0.54077	0.687404		BT549-anti-PRRX1	PRRX1P-dw	31.9205	31.9205	0.0429826	25.2765	20.5736			47124	681	69.1982						BT2-anti-PRRX1	SNAI1-P-dw	Undetermined	36.2469	0.444356
BT-SNAI1-MYC-anti-MYC	PRXP-up	Undetermined	35.9299	0.211953					4512	136	33.1765							BT549-SNAI1	PRRX1	24.0708	24.0727	0.136145						BT549-anti-PRRX1	PRRX1P-dw	31.8358	31.8825	0.0429826					53571	333	160.874						BT2-anti-PRRX1	SNAI1-P-dw	36.5611	36.2469	0.444356
BT-SNAI1-MYC-anti-MYC	PRXP-up	35.78	35.9299	0.211953				PRRX1-P SBS del+ SNAIL1	16450	329	50	79.2794		1.13758	1			BT549-SNAI1	PRRX1	23.9375	24.0727	0.136145						BT549-anti-PRRX1	PRRX1P-dw	31.891	31.8825	0.0429826					44493	206	215.985	269.548		2.46583			BT2-anti-PRRX1	SNAI1-P-dw	35.9327	36.2469	0.444356
BT-empty-anti-SNAI1	PRXP-dw	33.2566	33.3884	0.125076	26.7444	7.43765			18512	521	35.5317						Samples	Primers	Cт	Cт Mean	Cт SD	TBP	ΔCт	ΔΔCт	FC			BT549-anti-IgG-1.2	PRRX1P-dw	34.2354	34.4555	1.43523	27.8115	3.54978			43537	190	229.142
BT-empty-anti-SNAI1	PRXP-dw	33.5055	33.3884	0.125076					18886	124	152.306		69.6914				BT549-empty-02	SNAI1	31.4476	31.3966	0.0721015	26.4577	4.93892	0.167677	0.890275			BT549-anti-IgG-1.2	PRRX1P-dw	36.912	35.2744	1.43523					47257	130	363.515						BTe-input-1	PoS-BS1-2	27.4282	27.4585	0.0343403
BT-empty-anti-SNAI1	PRXP-dw	33.4031	33.3884	0.125076					6711	125	53.688	37.8092		0.542524			BT549-empty-02	SNAI1	31.3456	31.3966	0.0721015	26.4577	4.77124					BT549-anti-IgG-1.2	PRRX1P-dw	34.6757	35.2744	1.43523				PRRX1-P enh del+PRRX1	52044	322	161.627	179.699		1.64389	1		BTe-input-1	PoS-BS1-2	27.4958	27.4585	0.0343403
BT-SNAI1-anti-SNAI1	PRXP-dw	34.3156	34.3502	0.380679	27.7062	3.81864			6073	278	21.8453						BT549-empty-03	SNAI1	31.1011	31.281	0.254423	26.6775	4.60357	-0.167677	1.12325			BT549-anti-PRRX1-1.2	PRRX1P-dw	34.1647	34.4646	0.90771	27.8206	3.52749			54998	651	84.4823						BTe-input-1	PoS-BS1-2	27.4515	27.4585	0.0343403
BT-SNAI1-anti-SNAI1	PRXP-dw	34.3502	34.5524	0.380679					6101	161	37.8944						BT549-empty-03	SNAI1	31.4609	31.281	0.254423	26.6775						BT549-anti-PRRX1-1.2	PRRX1P-dw	33.7448	34.4646	0.90771					45120	154	292.987		109.313				BT1-anti-IgG	SNAI1-P-PBX3-5	47.1427	33.216	8.05459
BT-SNAI1-anti-SNAI1	PRXP-dw	34.9916	34.5524	0.380679					6780	119	56.9748	60.1035		0.862423			BT549-Snai1-02	SNAI1	16.9285	16.6415	0.405945	26.179	-9.53757	-14.3088	20294.6			BT549-anti-PRRX1-1.2	PRRX1P-dw	35.4843	34.4646	0.90771					52191	565	92.3735	83.2358		0.761442			BT1-anti-IgG	SNAI1-P-PBX3-5	32.741	37.8583	8.05459
									7136	97	73.567						BT549-Snai1-02	SNAI1	16.3544	16.6415	0.405945	26.179						BT549-anti-IgG-2.2	PRRX1P-dw	36.5416	36.4418	0.0517607	29.7978	0.895948			53246	639	83.3271						BT1-anti-IgG	SNAI1-P-PBX3-5	33.6911	37.8583	8.05459
BTe-input-1	SoP-BS-5	29.749	29.8464	0.0898115	23.2024	100			6669	134	49.7687						BT549-Snai1-03	SNAI1	16.9344	16.9153	0.0270171	25.9951	-9.07976	-13.851	14776.4			BT549-anti-IgG-2.2	PRRX1P-dw	36.4678	36.4837	0.0517607					54099	731	74.0068						BT1-anti-PRRX1	SNAI1-P-PBX3-5	33.3522	34.0858	0.645924
BTe-input-1	SoP-BS-5	29.926	29.8464	0.0898115				PRRX1-P + SNAIL1	3607	96	37.5729	37.7195		0.563176	0.452149		BT549-Snai1-03	SNAI1	16.8962	16.9153	0.0270171	25.9951						BT549-anti-IgG-2.2	PRRX1P-dw	36.4418	36.4837	0.0517607					64213	464	138.39	135.391		1.23856			BT1-anti-PRRX1	SNAI1-P-PBX3-5	34.3364	34.0858	0.645924
BTe-input-1	SoP-BS-5	29.8641	29.8464	0.0898115					3587	92	38.9891						Samples	Primers	Cт	Cт Mean	Cт SD	TBP	ΔCт	ΔΔCт	FC			BT549-anti-PRRX1-2.2	PRRX1P-dw	35.9703	35.9703	1.19869	29.3263	1.24222			69701	488	142.83						BT1-anti-PRRX1	SNAI1-P-PBX3-5	34.569	34.0858	0.645924
BTmyc-IgG-1	SoP-BS-5	35.6038	35.3028	0.425676	28.6588	2.27741			4172	114	36.5965						BT549-empty-02	PRRX1	23.9235	23.8747	0.0689482	26.4577	-2.58294	0.178358	0.883708			BT549-anti-PRRX1-2.2	PRRX1P-dw	33.726	35.0914	1.19869					63351	507	124.953						BT2-anti-IgG	SNAI1-P-PBX3-5	33.9741	33.1133	2.69992
BTmyc-IgG-1	SoP-BS-5	35.0018	35.3028	0.425676					4365	148	29.4932	24.6768		0.368439			BT549-empty-02	PRRX1	23.826	23.8747	0.0689482	26.4577	-2.7613					BT549-anti-PRRX1-2.2	PRRX1P-dw	35.578	35.0914	1.19869													BT2-anti-IgG	SNAI1-P-PBX3-5	37.5457	34.5908	2.69992
BTmyc-IgG-1	SoP-BS-5	Undetermined	35.3028	0.425676					4027	140	28.7643						BT549-empty-03	PRRX1	23.73	23.7378	0.0110378	26.6775	-2.93966	-0.178358	1.1316																				BT2-anti-IgG	SNAI1-P-PBX3-5	32.2525	34.5908	2.69992
BTmyc-myc-1	SoP-BS-5	37.0072	37.0072	1.74697	30.3632	30.6843			4164	264	15.7727						BT549-empty-03	PRRX1	23.7456	23.7378	0.0110378	26.6775						BTe-input-1	PoP-BS4-5	29.6602	29.6324	0.305807	22.9884	100											BT2-anti-PRRX1	SNAI1-P-PBX3-5	33.5133	33.1445	7.06985
BTmyc-myc-1	SoP-BS-5	35.3901	35.3046	1.74697					4409	104	42.3942	35.8899		0.535859			BT549-Snai1-02	PRRX1	23.8288	23.87	0.0582517	26.179	-2.30907	0.452225	0.730915			BTe-input-1	PoP-BS4-5	29.3136	29.6324	0.305807													BT2-anti-PRRX1	SNAI1-P-PBX3-5	45.3731	37.2207	7.06985
BTmyc-myc-1	SoP-BS-5	33.5165	35.3046	1.74697					4496	153	29.3856						BT549-Snai1-02	PRRX1	23.9112	23.87	0.0582517	26.179						BTe-input-1	PoP-BS4-5	29.9234	29.6324	0.305807					Firefly	Renila	Ration	Mean			MEAN		BT2-anti-PRRX1	SNAI1-P-PBX3-5	32.7757	37.2207	7.06985
BT-SNAI1-MYC-anti-IgG	PXB1-F2/R2	35.9287	35.9287	0.579147	29.2847	1.47579		PRRX1-P SBS del+ SNAIL1	10108	106	95.3585	102.522		1.53072	1		BT549-Snai1-03	PRRX1	23.9064	23.9147	0.011677	25.9951	-2.08042	0.680874	0.623787			BT-empty-anti-IgG	PXB1-F3/R3	34.7385	35.4199	2.00219	28.7759	1.8104		PRRX1-P enh+PRRX1	57382	160	358.637	299.538		2.56481	3.32898		BT1-anti-IgG	SNAI1-P-PXB3-5	38.9151	38.9151	0.777838
BT-SNAI1-MYC-anti-IgG	PXB1-F2/R2	35.4106	35.3706	0.579147					10805	105	102.905						BT549-Snai1-03	PRRX1	23.9229	23.9147	0.011677	25.9951						BT-empty-anti-IgG	PXB1-F3/R3	33.8474	35.4199	2.00219					60350	251	240.438						BT1-anti-IgG	SNAI1-P-PXB3-5	39.6322	39.6721	0.777838
BT-SNAI1-MYC-anti-IgG	PXB1-F2/R2	34.7725	35.3706	0.579147					11149	102	109.304		66.9764															BT-empty-anti-IgG	PXB1-F3/R3	37.6739	35.4199	2.00219					61988	680	91.1588						BT1-anti-IgG	SNAI1-P-PXB3-5	40.4692	39.6721	0.777838
BT-SNAI1-MYC-anti-MYC	PXB1-F2/R2	35.4827	35.4827	0.52907	28.8387	2.01038			6757	108	62.5648	53.5679		0.799803														BT-empty-anti-PRRX1	PXB1-F3/R3	32.4323	32.5272	0.407618	25.8832	13.4458			60408	97	622.763	478.029		4.09314			BT1-anti-PRRX1	SNAI1-P-PXB3-5	36.9555	37.8654	0.534911
BT-SNAI1-MYC-anti-MYC	PXB1-F2/R2	36.4001	35.7892	0.52907					6325	103	61.4078																	BT-empty-anti-PRRX1	PXB1-F3/R3	32.9738	32.5272	0.407618					62326	187	333.294						BT1-anti-PRRX1	SNAI1-P-PXB3-5	37.9664	37.5621	0.534911
BT-SNAI1-MYC-anti-MYC	PXB1-F2/R2	35.4847	35.7892	0.52907					6832	186	36.7312																	BT-empty-anti-PRRX1	PXB1-F3/R3	32.1753	32.5272	0.407618					62414	556	112.255						BT1-anti-PRRX1	SNAI1-P-PXB3-5	37.7643	37.5621	0.534911
BT-empty-anti-SNAI1	PXB2-F2/R2	30.7544	30.802	0.242607	27.482	5.1488			3997	87	45.9425	44.839		0.669474														BT-SNAI1-MYC-anti-IgG	PXB1-F3/R3	35.4215	36.0286	0.85862	29.3846	1.18728			51466	618	83.2783	124.615		1.06702			BT2-anti-IgG	SNAI1-P-PXB3-5	41.6108	38.1841	4.15819
BT-empty-anti-SNAI1	PXB2-F2/R2	30.802	30.6388	0.242607					4232	87	48.6437																	BT-SNAI1-MYC-anti-IgG	PXB1-F3/R3	36.6357	36.0286	0.85862					52109	314	165.952						BT2-anti-IgG	SNAI1-P-PXB3-5	46.4599	42.0849	4.15819
BT-empty-anti-SNAI1	PXB2-F2/R2	30.36	30.6388	0.242607					4033	101	39.9307																	BT-SNAI1-MYC-anti-IgG	PXB1-F3/R3	Undetermined	36.0286	0.85862													BT2-anti-IgG	SNAI1-P-PXB3-5	38.1841	42.0849	4.15819
BT-SNAI1-anti-SNAI1	PXB2-F2/R2	29.5914	29.7824	0.179205	26.4624	10.4385		PRRX1-P + SNAIL1	2476	108	22.9259	21.4645		0.510881	0.45936													BT-SNAI1-MYC-anti-PRRX1	PXB1-F3/R3	34.7709	33.9206	0.734317	27.2766	5.11828		PRRX1-P enh del+PRRX1	51458	421	122.228	90.6211		0.775948	1		BT2-anti-PRRX1	SNAI1-P-PXB3-5	36.4058	37.1816	1.05218
BT-SNAI1-anti-SNAI1	PXB2-F2/R2	29.8089	29.7824	0.179205					2703	115	23.5043																	BT-SNAI1-MYC-anti-PRRX1	PXB1-F3/R3	33.9206	34.6914	0.734317					44888	526	85.3384						BT2-anti-PRRX1	SNAI1-P-PXB3-5	36.7597	37.1816	1.05218
BT-SNAI1-anti-SNAI1	PXB2-F2/R2	29.9468	29.7824	0.179205					2443	136	17.9632																	BT-SNAI1-MYC-anti-PRRX1	PXB1-F3/R3	35.3828	34.6914	0.734317					48287	751	64.2969		116.788				BT2-anti-PRRX1	SNAI1-P-PXB3-5	38.3792	37.1816	1.05218
BT-SNAI1-MYC-anti-IgG	PXB1-F2/R2	31.2489	31.2913	0.371183	27.9713	3.66791			2494	132	18.8939	14.7135		0.350199														BT-empty-anti-IgG	PXB1-F3/R3	37.2383	35.219	1.19411	28.575	2.08096			49579	215	230.6	207.628		1.77782
BT-SNAI1-MYC-anti-IgG	PXB1-F2/R2	30.9431	31.2913	0.371183					2391	227	10.533																	BT-empty-anti-IgG	PXB1-F3/R3	34.9608	35.8921	1.19411					53159	650	81.7831						BTe-input-1	PoS-BS-3	26.5905	26.7511	0.169144
BT-SNAI1-MYC-anti-IgG	PXB1-F2/R2	31.6818	31.2913	0.371183					2968	116	25.5862	21.7217		0.517002														BT-empty-anti-IgG	PXB1-F3/R3	35.4772	35.8921	1.19411					50922	164	310.5						BTe-input-1	PoS-BS-3	26.9276	26.7511	0.169144
BT-SNAI1-MYC-anti-MYC	PXB1-F2/R2	29.1538	29.1877	0.109811	25.8677	15.764			3000	168	17.8571																	BT-empty-anti-PRRX1	PXB1-F3/R3	32.5977	32.3068	0.308745	25.6628	15.665			54411	259	210.081	142.954		1.22405			BTe-input-1	PoS-BS-3	26.7352	26.7511	0.169144
BT-SNAI1-MYC-anti-MYC	PXB1-F2/R2	29.0988	29.1877	0.109811				PRRX1-P SBS del+ SNAIL1	6582	117	56.2564	54.3437		1.29344	1													BT-empty-anti-PRRX1	PXB1-F3/R3	32.3397	32.3068	0.308745					51085	513	99.5809						BT1-anti-IgG	SNAI1-P-PBX6	Undetermined	37.2913	0.751145
BT-SNAI1-MYC-anti-MYC	PXB1-F2/R2	29.3104	29.1877	0.109811					6815	109	62.5229																	BT-empty-anti-PRRX1	PXB1-F3/R3	31.9829	32.3068	0.308745					52925	444	119.2						BT1-anti-IgG	SNAI1-P-PBX6	37.8224	37.2913	0.751145
BT-SNAI1-MYC-anti-IgG	PXB1-F2/R2	31.3868	31.405	0.0416479	28.085	3.38983			6151	139	44.2518		42.0147															BT-SNAI1-anti-IgG	PXB1-F3/R3	35.1195	34.9802	0.343319	28.3362	2.45552											BT1-anti-IgG	SNAI1-P-PBX6	36.7602	37.2913	0.751145
BT-SNAI1-MYC-anti-IgG	PXB1-F2/R2	31.3755	31.405	0.0416479					4474	102	43.8627	35.4158		0.842937														BT-SNAI1-anti-IgG	PXB1-F3/R3	34.5891	34.9802	0.343319													BT1-anti-PRRX1	SNAI1-P-PBX6	36.4787	36.0345	5.28528
BT-SNAI1-MYC-anti-IgG	PXB1-F2/R2	31.4527	31.405	0.0416479					5047	125	40.376																	BT-SNAI1-anti-IgG	PXB1-F3/R3	35.232	34.9802	0.343319													BT1-anti-PRRX1	SNAI1-P-PBX6	45.1564	39.0751	5.28528
BT-SNAI1-MYC-anti-MYC	PXB1-F2/R2	29.2853	29.5389	0.363329	26.2189	12.3574			5172	235	22.0085																	BT-SNAI1-anti-PRRX1	PXB1-F3/R3	32.7675	32.7592	0.109489	26.1152	11.4481											BT1-anti-PRRX1	SNAI1-P-PBX6	35.5902	39.0751	5.28528
BT-SNAI1-MYC-anti-MYC	PXB1-F2/R2	29.9551	29.5389	0.363329					4792	153	31.3203	36.2847		0.863618														BT-SNAI1-anti-PRRX1	PXB1-F3/R3	32.6458	32.7592	0.109489													BT2-anti-IgG	SNAI1-P-PBX6	36.2285	36.8686	0.905241
BT-SNAI1-MYC-anti-MYC	PXB1-F2/R2	29.3763	29.5389	0.363329					5018	148	33.9054																	BT-SNAI1-anti-PRRX1	PXB1-F3/R3	32.8643	32.7592	0.109489													BT2-anti-IgG	SNAI1-P-PBX6	37.5087	36.8686	0.905241
									4930	113	43.6283																	BT549-anti-IgG-01	PRRX1P-PXB1(3)	35.5195	35.5195	0.564294	28.8755	1.68964			Firefly	Renila	Ration	Mean			MEAN		BT2-anti-IgG	SNAI1-P-PBX6	Undetermined	36.8686	0.905241
BTe-input-1	SoP-BS1-2	29.4907	29.5925	0.090722	22.9485	100																						BT549-anti-IgG-01	PRRX1P-PXB1(3)	34.6177	34.8727	0.564294				PRRX1-P enh+PRRX1	44783	250	179.132	134.849		1.55202	2.23607		BT2-anti-PRRX1	SNAI1-P-PBX6	34.9383	36.8884	1.17753
BTe-input-1	SoP-BS1-2	29.6648	29.5925	0.090722																								BT549-anti-IgG-01	PRRX1P-PXB1(3)	34.481	34.8727	0.564294					41627	695	59.895						BT2-anti-PRRX1	SNAI1-P-PBX6	36.5434	36.2384	1.17753
BTe-input-1	SoP-BS1-2	29.622	29.5925	0.090722					Firefly	Renilla																		BT549-anti-PRRX1-01	PRRX1P-PXB1(3)	33.7835	33.7835	0.316252	27.1395	5.62838			46460	513	90.5653						BT2-anti-PRRX1	SNAI1-P-PBX6	37.2334	36.2384	1.17753
BT-SNAI1-MYC-anti-IgG	SNAI1-B-1-2	36.2464	35.1684	0.967342	28.5244	2.09642		PRX-P-L+empty	4553	195	23.3487	23.3487	1	1.11618	0.425993													BT549-anti-PRRX1-01	PRRX1P-PXB1(3)	34.3719	34.1447	0.316252					37211	489	76.0961	90.0817		1.03678			BT1-anti-IgG	SNAI1-P-PXB6	32.7194	32.6433	0.12545
BT-SNAI1-MYC-anti-IgG	SNAI1-B-1-2	34.376	35.1684	0.967342					5377	145	37.0828	37.0828	1.58821															BT549-anti-PRRX1-01	PRRX1P-PXB1(3)	34.2787	34.1447	0.316252					40421	458	88.2555						BT1-anti-IgG	SNAI1-P-PXB6	32.4985	32.6433	0.12545
BT-SNAI1-MYC-anti-IgG	SNAI1-B-1-2	34.8829	35.1684	0.967342					3160	178	17.7528	17.7528	0.760333															BT549-anti-IgG-02	PRRX1P-PXB1(3)	33.6766	33.6766	0.289356	27.0326	6.06127			43734	413	105.893						BT1-anti-IgG	SNAI1-P-PXB6	32.7121	32.6433	0.12545
BT-SNAI1-MYC-anti-MYC	SNAI1-B-1-2	35.1096	35.5344	1.06504	28.8904	1.62668		PRX-P-L+SNAI1	3458	260	13.3	13.5378	0.579811	0.317023	0.161284													BT549-anti-IgG-02	PRRX1P-PXB1(3)	33.2865	33.3582	0.289356					46886	157	298.637	253.718		2.92012			BT1-anti-PRRX1	SNAI1-P-PXB6	32.2862	32.412	0.719694
BT-SNAI1-MYC-anti-MYC	SNAI1-B-1-2	34.7474	35.5344	1.06504					3623	263	13.7757																	BT549-anti-IgG-02	PRRX1P-PXB1(3)	33.1114	33.3582	0.289356					48650	233	208.798						BT1-anti-PRRX1	SNAI1-P-PXB6	31.7636	32.412	0.719694
BT-SNAI1-MYC-anti-MYC	SNAI1-B-1-2	36.7463	35.5344	1.06504					3614	215	16.8093																	BT549-anti-PRRX1-02	PRRX1P-PXB1(3)	34.5218	33.5186	0.720128	26.8746	6.76273			39045	858	45.507						BT1-anti-PRRX1	SNAI1-P-PXB6	33.1863	32.412	0.719694
BT-SNAI1-MYC-anti-IgG	SNAI-B-1-2	32.9346	32.9346	0.0306156	26.2906	9.86128			2443	388	6.29639	6.1246	0.26231															BT549-anti-PRRX1-02	PRRX1P-PXB1(3)	33.5186	34.3186	0.720128				PRRX1-P enh del+PRRX1	32686	290	112.71	80.4008		0.925358	1		BT2-anti-IgG	SNAI1-P-PXB6	31.5231	31.5286	8.98977
BT-SNAI1-MYC-anti-IgG	SNAI-B-1-2	32.879	32.9142	0.0306156					2649	445	5.95281																	BT549-anti-PRRX1-02	PRRX1P-PXB1(3)	34.9152	34.3186	0.720128					32098	670	47.9075						BT2-anti-IgG	SNAI1-P-PXB6	31.534	36.7188	8.98977
BT-SNAI1-MYC-anti-IgG	SNAI-B-1-2	32.9291	32.9142	0.0306156					2172	246	8.82927	8.67956	0.371736																								33362	414	80.5845		86.8861				BT2-anti-IgG	SNAI1-P-PXB6	47.0993	36.7188	8.98977
BT-SNAI1-MYC-anti-MYC	SNAI-B-1-2	33.8075	32.9825	0.416866	26.3385	9.53936			1966	261	7.53257																	BTe-input-1	PoP-BS-1	34.8708	34.9083	0.251559	28.2643	100			30940	175	176.8	93.3715		1.07464			BT2-anti-PRRX1	SNAI1-P-PXB6	32.3224	31.0464	1.47286
BT-SNAI1-MYC-anti-MYC	SNAI-B-1-2	32.9825	33.4297	0.416866					2216	229	9.67686																	BTe-input-1	PoP-BS-1	35.1765	34.9083	0.251559					31345	537	58.3706						BT2-anti-PRRX1	SNAI1-P-PXB6	31.382	31.0464	1.47286
BT-SNAI1-MYC-anti-MYC	SNAI-B-1-2	33.4991	33.4297	0.416866																								BTe-input-1	PoP-BS-1	34.6776	34.9083	0.251559					32045	713	44.9439						BT2-anti-PRRX1	SNAI1-P-PXB6	29.4346	31.0464	1.47286
BT-SNAI1-MYC-anti-IgG	PRXP-SNAI-B1-2	32.8238	32.8238	0.253349	26.1798	10.6481																						BT-empty-anti-IgG	PXB2	36.671	38.1056	1.31236	34.7856	1.08866			40393	218	185.289	140.498		1.61704
BT-SNAI1-MYC-anti-IgG	PRXP-SNAI-B1-2	32.447	32.5376	0.253349					Firefly	Renilla																		BT-empty-anti-IgG	PXB2	39.2456	38.1056	1.31236					40666	269	151.175						BTe-input-1	PoS-BS-4	27.784	27.7352	0.0828843
BT-SNAI1-MYC-anti-IgG	PRXP-SNAI-B1-2	32.3421	32.5376	0.253349				PRX-P-L+empty	2777	194	14.3144	13.1716	1.15124	1.07091	0.0760595													BT-empty-anti-IgG	PXB2	38.4002	38.1056	1.31236					38689	455	85.0308						BTe-input-1	PoS-BS-4	27.7821	27.7352	0.0828843
BT-SNAI1-MYC-anti-MYC	PRXP-SNAI-B1-2	33.6976	32.9281	0.390705	26.2841	9.9056			2467	225	10.9644																	BT-empty-anti-PRRX1	PXB2	36.5682	35.6849	0.770043	32.3649	5.82883											BTe-input-1	PoS-BS-4	27.6395	27.7352	0.0828843
BT-SNAI1-MYC-anti-MYC	PRXP-SNAI-B1-2	33.1948	33.2735	0.390705					2534	178	14.236																	BT-empty-anti-PRRX1	PXB2	35.3317	35.6849	0.770043													BT1-anti-IgG	SNAI1-P-PBX7	46.677	36.3437	6.04151
BT-SNAI1-MYC-anti-MYC	PRXP-SNAI-B1-2	32.9281	33.2735	0.390705					3769	319	11.815	11.4412	1															BT-empty-anti-PRRX1	PXB2	35.1548	35.6849	0.770043													BT1-anti-IgG	SNAI1-P-PBX7	46.934	43.3182	6.04151
BT-empty-anti-SNAI1	SNAI-B-1-2	30.7043	30.666	0.182563	27.346	4.74468			2691	259	10.39																	BT-SNAI1-MYC-anti-IgG	PXB2	41.8236	41.8236	1.21629	35.1796	0.828493			Firefly	Renilla							BT1-anti-IgG	SNAI1-P-PBX7	36.3437	43.3182	6.04151
BT-empty-anti-SNAI1	SNAI-B-1-2	30.8264	30.666	0.182563					2145	177	12.1186																	BT-SNAI1-MYC-anti-IgG	PXB2	40.2246	40.4949	1.21629				PRX-P-L+empty	4553	195	23.3487	23.3487	1	1.11618	0.425993		BT1-anti-PRRX1	SNAI1-P-PBX7	36.6569	36.9197	0.689617
BT-empty-anti-SNAI1	SNAI-B-1-2	30.4674	30.666	0.182563					2100	165	12.7273	12.1448	1.0615															BT-SNAI1-MYC-anti-IgG	PXB2	39.4364	40.4949	1.21629							#DIV/0!						BT1-anti-PRRX1	SNAI1-P-PBX7	36.4002	36.9197	0.689617
BT-SNAI1-anti-SNAI1	SNAI-B-1-2	30.3928	30.6169	1.25713	27.2969	4.90923			2380	207	11.4976																	BT-SNAI1-MYC-anti-PRRX1	PXB2	41.0678	39.1559	1.65663	32.5119	5.26427					#DIV/0!						BT1-anti-PRRX1	SNAI1-P-PBX7	37.7021	36.9197	0.689617
BT-SNAI1-anti-SNAI1	SNAI-B-1-2	31.971	30.6169	1.25713					3321	272	12.2096																	BT-SNAI1-MYC-anti-PRRX1	PXB2	38.2522	39.1559	1.65663					5377	145	37.0828	37.0828	1.58821				BT2-anti-IgG	SNAI1-P-PBX7	36.2953	36.2755	3.40647
BT-SNAI1-anti-SNAI1	SNAI-B-1-2	29.4869	30.6169	1.25713				PRX-P-L+SNAI1	1782	223	7.99103	6.44213	0.563064	0.680376	0.180304													BT-SNAI1-MYC-anti-PRRX1	PXB2	38.1477	39.1559	1.65663							#DIV/0!						BT2-anti-IgG	SNAI1-P-PBX7	36.2556	38.2422	3.40647
									1906	762	2.50131																	BT-empty-anti-IgG	PXB2	40.3109	41.3267	0.586584	34.6827	1.16916					#DIV/0!						BT2-anti-IgG	SNAI1-P-PBX7	42.1756	38.2422	3.40647
BTe-input-1	SoP-BS-3	34.5935	34.5132	0.493885	27.8692	100			2023	229	8.83406																	BT-empty-anti-IgG	PXB2	41.3142	40.9881	0.586584					3160	178	17.7528	17.7528	0.760333				BT2-anti-PRRX1	SNAI1-P-PBX7	35.1638	35.465	0.460839
BTe-input-1	SoP-BS-3	33.984	34.5132	0.493885					2280	204	11.1765	10.4977	0.91753															BT-empty-anti-IgG	PXB2	41.3391	40.9881	0.586584							#DIV/0!						BT2-anti-PRRX1	SNAI1-P-PBX7	35.2358	35.465	0.460839
BTe-input-1	SoP-BS-3	34.962	34.5132	0.493885					2517	264	9.53409																	BT-empty-anti-PRRX1	PXB2	38.501	38.3824	0.172964	31.7384	8.99896					#DIV/0!						BT2-anti-PRRX1	SNAI1-P-PBX7	35.9955	35.465	0.460839
BT-SNAI1-MYC-anti-IgG	PXB2	41.9743	40.8193	1.63339	34.1753	1.26378			2329	216	10.7824																	BT-empty-anti-PRRX1	PXB2	38.1839	38.3824	0.172964				PRX-P-L+PRRX1-L	4697	207	22.6908	22.6908	0.971823	1.20484	0.379171		BT1-anti-IgG	SNAI1-P-PXB7	37.396	39.2829	2.79796
BT-SNAI1-MYC-anti-IgG	PXB2	39.6643	40.8193	1.63339					1973	238	8.28992	9.12652	0.797688															BT-empty-anti-PRRX1	PXB2	38.4622	38.3824	0.172964							#DIV/0!						BT1-anti-IgG	SNAI1-P-PXB7	37.9553	39.2829	2.79796
BT-SNAI1-MYC-anti-IgG	PXB2	Undetermined	40.8193	1.63339					1969	206	9.55825																	BT-SNAI1-anti-IgG	PXB2	42.0488	41.1356	0.971597	34.4916	1.33467					#DIV/0!						BT1-anti-IgG	SNAI1-P-PXB7	42.4975	39.2829	2.79796
BT-SNAI1-MYC-anti-MYC	PXB2	41.0698	41.1001	0.68709	34.4561	1.04024			1973	207	9.5314																	BT-SNAI1-anti-IgG	PXB2	41.2435	41.1356	0.971597					5338	159	33.5723	33.5723	1.43787				BT1-anti-PRRX1	SNAI1-P-PXB7	36.9539	40.137	3.12625
BT-SNAI1-MYC-anti-MYC	PXB2	41.8018	41.1001	0.68709																								BT-SNAI1-anti-IgG	PXB2	40.1146	41.1356	0.971597							#DIV/0!						BT1-anti-PRRX1	SNAI1-P-PXB7	40.2541	40.137	3.12625
BT-SNAI1-MYC-anti-MYC	PXB2	40.4286	41.1001	0.68709																								BT-SNAI1-anti-PRRX1	PXB2	39.3969	39.3811	0.384175	32.7371	4.50347					#DIV/0!						BT1-anti-PRRX1	SNAI1-P-PXB7	43.2031	40.137	3.12625
BT-SNAI1-MYC-anti-IgG	PXB2	40.9424	40.8782	0.878231	34.2342	1.21322			Firefly	Renilla																		BT-SNAI1-anti-PRRX1	PXB2	38.9892	39.3811	0.384175					4137	258	16.0349	16.0349	0.686756				BT2-anti-IgG	SNAI1-P-PXB7	36.478	37.0896	1.76008
BT-SNAI1-MYC-anti-IgG	PXB2	39.9696	40.8782	0.878231				PRX-P-L+empty	10941	216	50.6528	45.6228	0.811412	0.938544	0.11012													BT-SNAI1-anti-PRRX1	PXB2	39.7571	39.3811	0.384175							#DIV/0!						BT2-anti-IgG	SNAI1-P-PXB7	37.7013	38.0425	1.76008
BT-SNAI1-MYC-anti-IgG	PXB2	41.7226	40.8782	0.878231					7875	194	40.5928																	BT549-anti-IgG	PRRX1P-PXB2	37.2595	37.3846	0.176914	34.0646	1.79446					#DIV/0!						BT2-anti-IgG	SNAI1-P-PXB7	39.9482	38.0425	1.76008
BT-SNAI1-MYC-anti-MYC	PXB2	42.0293	40.4551	2.21601	33.8111	1.62672			7736	288	26.8611																	BT549-anti-IgG	PRRX1P-PXB2	Undetermined	37.3846	0.176914													BT2-anti-PRRX1	SNAI1-P-PXB7	37.7339	36.7415	5.02192
BT-SNAI1-MYC-anti-MYC	PXB2	41.4149	40.4551	2.21601					14374	277	51.8917	56.2264	1															BT549-anti-IgG	PRRX1P-PXB2	37.5097	37.3846	0.176914													BT2-anti-PRRX1	SNAI1-P-PXB7	45.2682	39.5837	5.02192
BT-SNAI1-MYC-anti-MYC	PXB2	37.9209	40.4551	2.21601					13636	224	60.875																	BT549-anti-PRRX1	PRRX1P-PXB2	34.9383	35.1393	0.50971	31.8193	8.50799			Firefly	Renilla							BT2-anti-PRRX1	SNAI1-P-PXB7	35.7491	39.5837	5.02192
BT-SNAI1-MYC-anti-IgG	PXB2	41.8236	40.4949	1.21629	33.8509	1.58244			13419	240	55.9125																	BT549-anti-PRRX1	PRRX1P-PXB2	35.7189	35.1393	0.50971				PRX-P-L+empty	1968	201	9.79104	9.49356	1	1.0344	0.0623705
BT-SNAI1-MYC-anti-IgG	PXB2	40.2246	40.4949	1.21629					12004	284	42.2676	56.4637	1.00422															BT549-anti-PRRX1	PRRX1P-PXB2	34.7608	35.1393	0.50971					1899	174	10.9138
BT-SNAI1-MYC-anti-IgG	PXB2	39.4364	40.4949	1.21629					14103	240	58.7625																	BT549-anti-IgG-1.2	PRRX1P-B2	34.5189	36.597	1.08608	33.277	3.09764			1876	204	9.19608
BT-SNAI1-MYC-anti-MYC	PXB2	40.8058	40.2095	2.1807	33.5655	1.92849			11553	169	68.3609																	BT549-anti-IgG-1.2	PRRX1P-B2	35.0103	35.3754	1.08608					1915	255	7.5098	10.5037	1.1064
BT-SNAI1-MYC-anti-MYC	PXB2	37.7927	40.2095	2.1807				PRX-P-L+SNAI1	14212	283	50.2191	36.3447	0.646399	0.642572	0.153424													BT549-anti-IgG-1.2	PRRX1P-B2	36.597	35.3754	1.08608					1973	217	9.09217
BT-SNAI1-MYC-anti-MYC	PXB2	42.0301	40.2095	2.1807					14211	227	62.6035																	BT549-anti-PRRX1-1.2	PRRX1P-B2	33.6231	34.8832	1.09916	31.5632	10.161			1966	165	11.9152
BT-empty-anti-SNAI1	PXB2	40.6392	40.7633	0.173344	34.1193	1.3138			14381	640	22.4703																	BT549-anti-PRRX1-1.2	PRRX1P-B2	34.8832	33.7331	1.09916					1786	195	9.15897	9.46327	0.996809
BT-empty-anti-SNAI1	PXB2	40.6893	40.7633	0.173344					13501	247	54.6599	51.0664	0.908227															BT549-anti-PRRX1-1.2	PRRX1P-B2	32.6931	33.7331	1.09916					1807	185	9.76757
BT-empty-anti-SNAI1	PXB2	40.9613	40.7633	0.173344					12940	169	76.568																	BT549-anti-IgG-2.2	PRRX1P-B2	36.4594	41.2296	6.46268	34.5856	1.25056			1887	292	6.46233
BT-SNAI1-anti-SNAI1	PXB2	44.1104	44.1104	1.45506	37.4664	0.129108			13957	294	47.4728																	BT549-anti-IgG-2.2	PRRX1P-B2	35.3831	39.6395	6.46268				PRX-P-L+PRRX1-L	8501	277	30.6895	44.1277	4.64817	4.43922	0.558038
BT-SNAI1-anti-SNAI1	PXB2	47.0175	45.5259	1.45506					9590	164	58.4756	35.9144	0.638745															BT549-anti-IgG-2.2	PRRX1P-B2	47.076	39.6395	6.46268					9114	211	43.1943
BT-SNAI1-anti-SNAI1	PXB2	45.4498	45.5259	1.45506					10240	323	31.7028																	BT549-anti-PRRX1-2.2	PRRX1P-B2	40.0006	40.0006	3.0236	33.3566	2.93125			9598	213	45.061
									10834	270	40.1259																	BT549-anti-PRRX1-2.2	PRRX1P-B2	35.827	36.6506	3.0236					9393	198	47.4394	40.1603	4.23026
BTe-input-1	SoP-BS-4	32.5006	32.6125	0.271767	25.9685	100																						BT549-anti-PRRX1-2.2	PRRX1P-B2	34.1241	36.6506	3.0236					9501	246	38.622
BTe-input-1	SoP-BS-4	32.4146	32.6125	0.271767																								BT549-anti-IgG-01	PRRX1P-PXB2	41.7538	41.7538	2.80078	35.1098	0.869547			9190	267	34.4195
BTe-input-1	SoP-BS-4	32.9224	32.6125	0.271767					Firefly	Renilla																		BT549-anti-IgG-01	PRRX1P-PXB2	Undetermined	43.7342	2.80078					6357	257	24.7354	33.6355	3.54298
BT-SNAI1-MYC-anti-IgG	PXB3-4	36.7942	37.9731	0.742223	31.3291	2.4338		PRX-P-L+empty	5621	251	22.3944	21.3256	1	0.976878	0.0627042													BT549-anti-IgG-01	PRRX1P-PXB2	45.7147	43.7342	2.80078					6251	240	26.0458
BT-SNAI1-MYC-anti-IgG	PXB3-4	37.9731	37.1233	0.742223					6705	331	20.2568																	BT549-anti-PRRX1-01	PRRX1P-PXB2	41.6694	39.729	1.0568	33.085	3.53846			7198	214	33.6355
BT-SNAI1-MYC-anti-IgG	PXB3-4	36.6025	37.1233	0.742223					5507	252	21.8532	21.8532	1.02474															BT549-anti-PRRX1-01	PRRX1P-PXB2	39.9736	40.4573	1.0568
BT-SNAI1-MYC-anti-MYC	PXB3-4	37.0901	36.7828	0.217348	30.1388	5.55423			5472	187	29.262																	BT549-anti-PRRX1-01	PRRX1P-PXB2	39.729	40.4573	1.0568
BT-SNAI1-MYC-anti-MYC	PXB3-4	36.7828	36.9365	0.217348					4500	216	20.8333	19.3188	0.905896															BT549-anti-IgG-02	PRRX1P-PXB2	40.9869	40.9869	0.0909158	34.3429	1.47965			Firefly	Renilla
BT-SNAI1-MYC-anti-MYC	PXB3-4	Undetermined	36.9365	0.217348					4184	235	17.8043																	BT549-anti-IgG-02	PRRX1P-PXB2	Undetermined	40.9226	0.0909158				PRX-P-L+empty	885	224	3.95089	4.51154	1.02148	1.01074	0.294874
BT-SNAI1-MYC-anti-IgG	PXB3-4	Undetermined	38.8159	1.38511	32.1719	1.35703		PRX-P-L+SNAI1	2456	233	10.5408	10.4075	0.488026	0.458762	0.083893													BT549-anti-IgG-02	PRRX1P-PXB2	40.8583	40.9226	0.0909158					1232	279	4.41577
BT-SNAI1-MYC-anti-IgG	PXB3-4	36.8571	37.8365	1.38511					2661	259	10.2741																	BT549-anti-PRRX1-02	PRRX1P-PXB2	41.3444	39.9802	1.99601	33.3362	2.97307			1009	219	4.60731
BT-SNAI1-MYC-anti-IgG	PXB3-4	38.8159	37.8365	1.38511					2347	184	12.7554	12.6875	0.594942															BT549-anti-PRRX1-02	PRRX1P-PXB2	43.9113	41.7453	1.99601					895	215	4.16279	4.41665	1
BT-SNAI1-MYC-anti-MYC	PXB3-4	37.2979	36.0981	1.32206	29.4541	8.92734			2322	184	12.6196																	BT549-anti-PRRX1-02	PRRX1P-PXB2	39.9802	41.7453	1.99601					988	214	4.61682
BT-SNAI1-MYC-anti-MYC	PXB3-4	36.0981	37.3782	1.32206					1872	220	8.50909	9.15931	0.429498																								1055	236	4.47034
BT-SNAI1-MYC-anti-MYC	PXB3-4	38.7386	37.3782	1.32206					1854	189	9.80952																	BTe-input-2	PoP-BS2-3	31.8287	31.8298	0.102894	25.1858	100			565	241	2.3444	2.20985	0.500344
BT-SNAI1-MYC-anti-IgG	PXB3-4	34.069	38.4281	2.24273	31.7841	1.77554																						BTe-input-2	PoP-BS2-3	31.9332	31.8298	0.102894					882	425	2.07529
BT-SNAI1-MYC-anti-IgG	PXB3-4	38.4281	36.5537	2.24273																								BTe-input-2	PoP-BS2-3	31.7275	31.8298	0.102894							#DIV/0!
BT-SNAI1-MYC-anti-IgG	PXB3-4	37.1641	36.5537	2.24273					Firefly	Renilla																		BT-SNAI1-MYC-anti-IgG	PXB3-4	Undetermined	38.8159	1.38511	32.1719	0.788821		PRX-P-L+PRRX1-L	989	235	4.20851	4.20851	0.952874	0.961456	0.074772
BT-SNAI1-MYC-anti-MYC	PXB3-4	34.5772	35.785	1.4645	29.141	11.0913		PRX-P-ALL+empty	14606	202	72.3069	73.7903	1.10405	1.0446	0.0535879													BT-SNAI1-MYC-anti-IgG	PXB3-4	36.8571	37.8365	1.38511					958	329	2.91185
BT-SNAI1-MYC-anti-MYC	PXB3-4	35.3638	35.785	1.4645					15958	212	75.2736																	BT-SNAI1-MYC-anti-IgG	PXB3-4	38.8159	37.8365	1.38511							#DIV/0!
BT-SNAI1-MYC-anti-MYC	PXB3-4	37.4139	35.785	1.4645					15340	156	98.3333																	BT-SNAI1-MYC-anti-PRRX1	PXB3-4	36.2964	35.9148	0.920339	29.2708	5.89232			1002	196	5.11224	4.59397	1.04015
BT-empty-anti-SNAI1	PXB3-4	36.8279	37.8257	0.54033	31.1817	2.69571			14491	157	92.2994	66.8362	1															BT-SNAI1-MYC-anti-PRRX1	PXB3-4	35.9148	36.6254	0.920339					1011	267	3.78652
BT-empty-anti-SNAI1	PXB3-4	37.8257	37.207	0.54033					13529	327	41.3731																	BT-SNAI1-MYC-anti-PRRX1	PXB3-4	37.6651	36.6254	0.920339					1023	251	4.0757
BT-empty-anti-SNAI1	PXB3-4	36.9674	37.207	0.54033					14111	246	57.3618	68.825	1.02976															BT-empty-anti-IgG	PXB3-4	37.7512	37.7512	1.4993	31.1072	1.65001			743	175	4.24571	3.93676	0.891345
BT-SNAI1-anti-SNAI1	PXB3-4	38.4433	36.7253	0.884476	30.0813	5.78004			15048	124	121.355																	BT-empty-anti-IgG	PXB3-4	35.4628	36.0476	1.4993					804	314	2.56051
BT-SNAI1-anti-SNAI1	PXB3-4	37.9491	37.7059	0.884476					14211	177	80.2881																	BT-empty-anti-IgG	PXB3-4	34.9289	36.0476	1.4993					809	223	3.6278
BT-SNAI1-anti-SNAI1	PXB3-4	36.7253	37.7059	0.884476				PRX-P-ALL+SNAI1	13148	345	38.1101	34.941	0.522785	0.748874	0.1958													BT-empty-anti-PRRX1	PXB3-4	33.2965	33.2965	0.399769	26.6525	36.1818
									13485	195	69.1538																	BT-empty-anti-PRRX1	PXB3-4	32.4978	32.9078	0.399769
BTe-input-1	SoP-BS-5	29.749	29.8464	0.0898115	23.2024	100			12391	390	31.7718																	BT-empty-anti-PRRX1	PXB3-4	32.9292	32.9078	0.399769
BTe-input-1	SoP-BS-5	29.926	29.8464	0.0898115					18753	209	89.7273	57.659	0.862691															BT-empty-anti-IgG	PXB3-4	37.2819	38.0711	2.59554	31.4271	1.32187			Firefly	Renilla
BTe-input-1	SoP-BS-5	29.8641	29.8464	0.0898115					19558	316	61.8924																	BT-empty-anti-IgG	PXB3-4	40.9696	38.0711	2.59554				PRX-P-L+empty	611	159	3.84277	3.11397	1.04542	1.0679	0.0815027
BT-SNAI1-MYC-anti-IgG	PXB5-6	30.1669	30.2817	0.141538	23.6377	73.9539			17951	336	53.4256																	BT-empty-anti-IgG	PXB3-4	35.9617	38.0711	2.59554					647	170	3.80588
BT-SNAI1-MYC-anti-IgG	PXB5-6	30.4398	30.2817	0.141538					15393	270	57.0111	57.5557	0.861146															BT-empty-anti-PRRX1	PXB3-4	34.6265	35.1463	0.45092	28.5023	10.0378			552	326	1.69325
BT-SNAI1-MYC-anti-IgG	PXB5-6	30.2382	30.2817	0.141538					18507	288	64.2604																	BT-empty-anti-PRRX1	PXB3-4	35.3806	35.1463	0.45092					590	203	2.9064	2.97867	1
BT-SNAI1-MYC-anti-MYC	PXB5-6	27.9322	28.1931	0.448045	21.5491	314.534			15629	269	58.1004																	BT-empty-anti-PRRX1	PXB3-4	35.4318	35.1463	0.45092					619	230	2.6913
BT-SNAI1-MYC-anti-MYC	PXB5-6	27.9368	28.1931	0.448045																								BT-empty-anti-IgG	PXB3-4	35.6368	37.362	0.866624	30.718	2.16093			671	201	3.33831
BT-SNAI1-MYC-anti-MYC	PXB5-6	28.7105	28.1931	0.448045																								BT-empty-anti-IgG	PXB3-4	37.362	36.4512	0.866624					668	210	3.18095	3.45015	1.15829
BT-empty-anti-SNAI1	PXB5-6	30.0612	30.1198	0.126684	23.4758	82.7364			Firefly	Renilla																		BT-empty-anti-IgG	PXB3-4	36.3547	36.4512	0.866624					714	198	3.60606
BT-empty-anti-SNAI1	PXB5-6	30.2651	30.1198	0.126684				PRX-P-ALL+empty	2962	225	13.1644	15.1671	1.22479	0.962108	0.283531													BT-empty-anti-PRRX1	PXB3-4	34.9253	34.8995	0.163701	28.2555	11.9105			702	197	3.56345
BT-empty-anti-SNAI1	PXB5-6	30.033	30.1198	0.126684					3022	152	19.8816																	BT-empty-anti-PRRX1	PXB3-4	34.7245	34.8995	0.163701				PRX-P-L+PRRX1-L	2061	194	10.6237	11.8343	3.97301	4.19995	0.444907
BT-SNAI1-anti-SNAI1	PXB5-6	29.6839	29.528	0.134994	22.884	124.689			2833	165	17.1697																	BT-empty-anti-PRRX1	PXB3-4	35.0488	34.8995	0.163701					2323	195	11.9128
BT-SNAI1-anti-SNAI1	PXB5-6	29.4509	29.528	0.134994					2045	176	11.6193	12.3834	1															BT-SNAI1-anti-IgG	PXB3-4	36.8405	38.8947	1.19028	32.2507	0.746909			2551	217	11.7558
BT-SNAI1-anti-SNAI1	PXB5-6	29.4493	29.528	0.134994					2000	209	9.56938																	BT-SNAI1-anti-IgG	PXB3-4	38.8947	37.5203	1.19028					2536	208	12.1923	11.6593	3.91427
BT-SNAI1-MYC-anti-IgG	PXB5-6	30.4786	30.6537	0.244083	24.0097	57.1428			2406	183	13.1475																	BT-SNAI1-anti-IgG	PXB3-4	36.8257	37.5203	1.19028					2511	217	11.5714
BT-SNAI1-MYC-anti-IgG	PXB5-6	30.9325	30.6537	0.244083					1392	197	7.06599	8.19209	0.661536															BT-SNAI1-anti-PRRX1	PXB3-4	34.9492	34.9492	1.01893	28.3052	11.5071			2669	238	11.2143
BT-SNAI1-MYC-anti-IgG	PXB5-6	30.55	30.6537	0.244083					1518	194	7.82474																	BT-SNAI1-anti-PRRX1	PXB3-4	35.8126	35.9138	1.01893					2884	218	13.2294	14.0372	4.71256
BT-SNAI1-MYC-anti-MYC	PXB5-6	28.1762	28.3609	0.221051	21.7169	279.999			1450	177	8.19209																	BT-SNAI1-anti-PRRX1	PXB3-4	36.9795	35.9138	1.01893					2969	200	14.845
BT-SNAI1-MYC-anti-MYC	PXB5-6	28.3007	28.3609	0.221051				PRX-P-ALL+SNAI1	796	318	2.50314	3.71036	0.299623	0.241341	0.060586													BT-SNAI1-MYC-anti-IgG	PXB3-4	34.069	38.4281	2.24273	31.7841	1.03209			2765	284	9.73592
BT-SNAI1-MYC-anti-MYC	PXB5-6	28.6059	28.3609	0.221051					790	176	4.48864																	BT-SNAI1-MYC-anti-IgG	PXB3-4	38.4281	36.5537	2.24273
BT-SNAI1-MYC-anti-IgG	PXB5-6	33.8508	33.7027	0.406894	27.0587	6.90434			832	201	4.1393																	BT-SNAI1-MYC-anti-IgG	PXB3-4	37.1641	36.5537	2.24273
BT-SNAI1-MYC-anti-IgG	PXB5-6	34.0148	33.7027	0.406894					596	195	3.05641	3.04277	0.245713															BT-SNAI1-MYC-anti-PRRX1	PXB3-4	41.9961	34.5371	3.75252	27.8931	15.3122
BT-SNAI1-MYC-anti-IgG	PXB5-6	33.2425	33.7027	0.406894					718	223	3.21973																	BT-SNAI1-MYC-anti-PRRX1	PXB3-4	37.548	38.0271	3.75252					Firefly	Renilla
BT-SNAI1-MYC-anti-MYC	PXB5-6	36.0006	35.3571	0.578056	28.7131	2.1933			656	230	2.85217																	BT-SNAI1-MYC-anti-PRRX1	PXB3-4	34.5371	38.0271	3.75252				PRX-P-1st+empty	80757	229	352.651	197.765	1.22256	1.09263	0.115875
BT-SNAI1-MYC-anti-MYC	PXB5-6	34.8818	35.3571	0.578056					513	339	1.51327	2.21277	0.178688																								100638	279	360.71
BT-SNAI1-MYC-anti-MYC	PXB5-6	35.1889	35.3571	0.578056					563	231	2.43723																	BTe-input-1	PoP-BS4-5	29.6602	29.6324	0.305807	22.9884	100			94334	477	197.765
									551	205	2.6878																	BTe-input-1	PoP-BS4-5	29.3136	29.6324	0.305807					131282	602	218.076	161.763	1
																												BTe-input-1	PoP-BS4-5	29.9234	29.6324	0.305807					137803	3118	44.196
									Firefly	Renilla																		BT-SNAI1-MYC-anti-IgG	PXB5-6	30.1669	30.4398	0.141538	27.1198	5.70576			134975	1280	105.449
								PRX-P-ALL+empty	4474	647	6.91499	10.132	0.306646	0.903662	0.555153													BT-SNAI1-MYC-anti-IgG	PXB5-6	30.4398	30.2817	0.141538					63391	213	297.61	170.713	1.05533
									4234	301	14.0664																	BT-SNAI1-MYC-anti-IgG	PXB5-6	30.2382	30.2817	0.141538					61438	759	80.946
									4180	444	9.41441																	BT-SNAI1-MYC-anti-PRRX1	PXB5-6	30.8139	30.6645	0.127237	27.3445	4.8829			69864	523	133.583
									4065	179	22.7095	33.0412	1															BT-SNAI1-MYC-anti-PRRX1	PXB5-6	30.9176	30.7987	0.127237				PRX-P-1st+PRRX1-L	112511	635	177.183	394.033	2.43587	2.46512	1.06445
									24419	563	43.373																	BT-SNAI1-MYC-anti-PRRX1	PXB5-6	30.6645	30.7987	0.127237					113324	227	499.225
									28597	197	145.162																	BT-empty-anti-IgG	PXB5-6	33.7392	36.1201	1.32641	29.4761	1.11432			113226	392	288.842
									30029	457	65.709	46.4012	1.40434															BT-empty-anti-IgG	PXB5-6	36.1201	34.5919	1.32641					105075	7621	13.7876	100.638	0.622132
									28572	277	103.148																	BT-empty-anti-IgG	PXB5-6	33.9165	34.5919	1.32641					106347	1396	76.1798
									29586	1092	27.0934																	BT-empty-anti-PRRX1	PXB5-6	32.2753	31.5548	0.539071	28.2348	2.63432			98343	464	211.946
								PRX-P-ALL+SNAI1	6816	270	25.2444	25.3456	0.767088	0.764967	0.168282													BT-empty-anti-PRRX1	PXB5-6	32.6097	32.1466	0.539071					203214	710	286.217	403.495	2.49436
									7634	300	25.4467																	BT-empty-anti-PRRX1	PXB5-6	31.5548	32.1466	0.539071					219226	1756	124.844
									6961	189	36.8307																	BT-SNAI1-MYC-anti-IgG	PXB5-6	30.4786	30.9325	0.244083	27.6125	4.05505			254658	489	520.773
									7099	249	28.51	25.2054	0.762847															BT-SNAI1-MYC-anti-IgG	PXB5-6	30.9325	30.6537	0.244083
									6597	268	24.6157																	BT-SNAI1-MYC-anti-IgG	PXB5-6	30.55	30.6537	0.244083
									7429	288	25.7951																	BT-SNAI1-MYC-anti-PRRX1	PXB5-6	31.2887	31.1457	0.231456	27.8257	3.49809			Firefly	Renilla
									8189	225	36.3956	34.9053	1.05642															BT-SNAI1-MYC-anti-PRRX1	PXB5-6	31.2697	31.1457	0.231456				PRX-P-1st+empty	56606	164	345.159	181.685	1.64036	1.07393	0.533312
									8182	224	36.5268																	BT-SNAI1-MYC-anti-PRRX1	PXB5-6	30.8786	31.1457	0.231456					58069	351	165.439
									8012	252	31.7937																	BT-empty-anti-IgG	PXB5-6	29.7114	29.7875	0.116797	26.4675	8.96773			71651	362	197.931
																												BT-empty-anti-IgG	PXB5-6	29.922	29.7875	0.116797					82883	2413	34.3485	64.4007	0.581447
									Firefly	Renilla																		BT-empty-anti-IgG	PXB5-6	29.7292	29.7875	0.116797					80285	850	94.4529
								PRX-P-ALL+empty	20846	389	53.5887	57.2363	1.27624	1.05859	0.195065													BT-empty-anti-PRRX1	PXB5-6	28.8038	29.6158	0.412608	26.2958	10.1012			82874	165	502.267
									18830	272	69.2279																	BT-empty-anti-PRRX1	PXB5-6	29.0823	29.1673	0.412608					61734	1189	51.9209	110.759	1
									19948	408	48.8922																	BT-empty-anti-PRRX1	PXB5-6	29.6158	29.1673	0.412608					57979	183	316.825
									18154	450	40.3422	40.3422	0.89954																								59868	353	169.598
									22315	295	75.6441																	BTe-input-4	PoP-BS4-5	28.9551	29.0294	0.148879	22.3854	100		PRX-P-1st+PRRX1-L	49967	195	256.241	186.164	1.6808	1.63728	0.428423
									19751	283	69.7915																	BTe-input-4	PoP-BS4-5	28.9324	29.0294	0.148879					56070	483	116.087
									10587	350	30.2486	44.8476	1															BTe-input-4	PoP-BS4-5	29.2009	29.0294	0.148879					48999	530	92.4509
									11138	225	49.5022																	BT549-anti-IgG-01	PRRX1P-PXB1(2)	34.9387	35.7622	0.49734	29.1182	0.940221			42513	262	162.263	176.524	1.59377
									11068	202	54.7921																	BT549-anti-IgG-01	PRRX1P-PXB1(2)	35.9081	35.4877	0.49734					43414	290	149.703
								PRX-P-ALL+SNAI1	7536	274	27.5036	25.8155	0.575627	0.568011	0.0392346													BT549-anti-IgG-01	PRRX1P-PXB1(2)	35.6164	35.4877	0.49734					47003	216	217.606
									6442	267	24.1273																	BT549-anti-PRRX1-01	PRRX1P-PXB1(2)	36.4173	35.6662	0.954666	29.0222	1.00494			43875	279	157.258	99.5802	0.899068
									6795	148	45.9122																	BT549-anti-PRRX1-01	PRRX1P-PXB1(2)	35.9894	35.6662	0.954666					46565	964	48.3039
									5802	156	37.1923	27.0377	0.602879															BT549-anti-PRRX1-01	PRRX1P-PXB1(2)	34.5919	35.6662	0.954666					50596	543	93.1786
									5461	185	29.5189																	BT549-anti-IgG-02	PRRX1P-PXB1(2)	35.4094	34.4884	0.927393	27.8444	2.27346
									5869	239	24.5565																	BT549-anti-IgG-02	PRRX1P-PXB1(2)	34.5011	34.4884	0.927393
									5476	216	25.3519	23.5686	0.525527															BT549-anti-IgG-02	PRRX1P-PXB1(2)	33.5547	34.4884	0.927393					Firefly	Renilla
									5076	233	21.7854																	BT549-anti-PRRX1-02	PRRX1P-PXB1(2)	34.9623	34.9021	0.294246	28.2581	1.70667		PRX-P-1st+empty	497248	9535	52.1498	254.433	1.13922	0.88534	0.326667
									7179	202	35.5396																	BT549-anti-PRRX1-02	PRRX1P-PXB1(2)	35.401	35.0684	0.294246					524519	640	819.561
																												BT549-anti-PRRX1-02	PRRX1P-PXB1(2)	34.8419	35.0684	0.294246					508326	1113	456.717
																												BT-empty-anti-IgG	PXB1-F2/R2	30.1135	30.7895	0.343021	27.4695	2.9482			575157	7115	80.8372	223.34	1
																												BT-empty-anti-IgG	PXB1-F2/R2	30.7895	30.4176	0.343021					578556	1812	319.291
																												BT-empty-anti-IgG	PXB1-F2/R2	30.3499	30.4176	0.343021					563535	2088	269.892
																												BT-empty-anti-PRRX1	PXB1-F2/R2	29.8713	29.9342	0.0316202	26.6142	5.3335			478231	5405	88.4794	115.422	0.5168
																												BT-empty-anti-PRRX1	PXB1-F2/R2	29.8971	29.9009	0.0316202					497686	2563	194.181
																												BT-empty-anti-PRRX1	PXB1-F2/R2	29.9342	29.9009	0.0316202					503000	7908	63.6065
																												BT-SNAI1-MYC-anti-IgG	PXB1-F2/R2	31.3868	31.405	0.0416479	28.085	1.92426		PRX-P-1st+PRRX1-L	323418	5578	57.981	406.108	1.81834	2.22652	0.411828
																												BT-SNAI1-MYC-anti-IgG	PXB1-F2/R2	31.3755	31.405	0.0416479					342832	602	569.488
																												BT-SNAI1-MYC-anti-IgG	PXB1-F2/R2	31.4527	31.405	0.0416479					342488	1411	242.727
																												BT-SNAI1-MYC-anti-PRRX1	PXB1-F2/R2	31.8134	31.7568	0.217106	28.4368	1.50791			450000	15758	28.5569	590.042	2.6419
																												BT-SNAI1-MYC-anti-PRRX1	PXB1-F2/R2	31.9399	31.7568	0.217106					441851	1098	402.414
																												BT-SNAI1-MYC-anti-PRRX1	PXB1-F2/R2	31.5169	31.7568	0.217106					467380	601	777.671
																												BT-empty-anti-IgG	PXB1-F2/R2	30.9165	30.6306	0.294691	27.3106	3.29143			322130	1738	185.345	495.663	2.21932
																												BT-empty-anti-IgG	PXB1-F2/R2	30.3278	30.6306	0.294691					332810	274	1214.64
																												BT-empty-anti-IgG	PXB1-F2/R2	30.6475	30.6306	0.294691					316021	3632	87.0102
																												BT-empty-anti-PRRX1	PXB1-F2/R2	29.969	29.969	0.177144	26.649	5.20661
																												BT-empty-anti-PRRX1	PXB1-F2/R2	29.8855	29.8278	0.177144
																												BT-empty-anti-PRRX1	PXB1-F2/R2	29.629	29.8278	0.177144					Firefly	Renilla
																												BT-SNAI1-anti-IgG	PXB1-F2/R2	30.7132	30.5189	0.18282	27.1989	3.55642		PRX-P-1st+empty	1652	222	7.44144	7.58023	0.906699	0.973153	0.0579027
																												BT-SNAI1-anti-IgG	PXB1-F2/R2	30.4932	30.5189	0.18282					1839	264	6.96591
																												BT-SNAI1-anti-IgG	PXB1-F2/R2	30.3502	30.5189	0.18282					1825	219	8.33333
																												BT-SNAI1-anti-PRRX1	PXB1-F2/R2	30.1838	30.3066	0.108788	26.9866	4.12008			1815	242	7.5	8.46691	1.01276
																												BT-SNAI1-anti-PRRX1	PXB1-F2/R2	30.3907	30.3066	0.108788					1861	169	11.0118
																												BT-SNAI1-anti-PRRX1	PXB1-F2/R2	30.3454	30.3066	0.108788					1798	261	6.88889
																												BT-SNAI1-MYC-anti-IgG	PXB1-F2/R2	31.2489	31.2913	0.371183	27.9713	2.08211			1774	409	4.33741	8.36024	1
																												BT-SNAI1-MYC-anti-IgG	PXB1-F2/R2	30.9431	31.2913	0.371183					1877	168	11.1726
																												BT-SNAI1-MYC-anti-IgG	PXB1-F2/R2	31.6818	31.2913	0.371183					1895	198	9.57071
																												BT-SNAI1-MYC-anti-PRRX1	PXB1-F2/R2	31.7603	31.5398	0.28618	28.2198	1.75266		PRX-P-1st+PRRX1-L	12531	252	49.7262	51.7805	6.19366	5.00936	1.02848
																												BT-SNAI1-MYC-anti-PRRX1	PXB1-F2/R2	31.6426	31.5398	0.28618					11413	212	53.8349
																												BT-SNAI1-MYC-anti-PRRX1	PXB1-F2/R2	31.2164	31.5398	0.28618					13019	400	32.5475
																												BT-empty-anti-IgG	PXB1-F2/R2	33.9379	33.9379	0.771771	27.2939	3.32971			9110	225	40.4889	37.5681	4.49366
																												BT-empty-anti-IgG	PXB1-F2/R2	35.3027	34.8284	0.771771					9295	261	35.613
																												BT-empty-anti-IgG	PXB1-F2/R2	35.2447	34.8284	0.771771					8931	244	36.6025
																												BT-empty-anti-PRRX1	PXB1-F2/R2	33.2429	33.2429	0.294615	26.5989	5.39048			12095	332	36.4307	36.2899	4.34077
																												BT-empty-anti-PRRX1	PXB1-F2/R2	33.2066	33.055	0.294615					11953	459	26.0414
																												BT-empty-anti-PRRX1	PXB1-F2/R2	32.7155	33.055	0.294615					12616	349	36.149
																																					Firefly	Renilla
																																				PRX-P-1st+empty	2250	327	6.88073	9.08712	0.594309	1.01409	0.242773
																																					2123	289	7.34602
																																					2399	264	9.08712
																																					4348	266	16.3459	15.2902	1
																																					4184	279	14.9964
																																					4344	299	14.5284
																																					3955	258	15.3295	15.7213	1.02819
																																					4276	253	16.9012
																																					4689	314	14.9331
																																				PRX-P-1st+PRRX1-L	67131	477	140.736	137.355	8.98318	8.77817	1.45397
																																					72367	412	175.648
																																					73196	765	95.681
																																					54628	454	120.326	154.718	10.1187
																																					57232	236	242.508
																																					56131	554	101.319
																																					44175	684	64.5833	110.588	7.23258
																																					47514	288	164.979
																																					46297	453	102.201
																																					Firefly	Renilla
																																				PRX-P-ALL+empty	14606	202	72.3069	73.7903	1.10405	1.0446	0.0535879
																																					15958	212	75.2736
																																					15340	156	98.3333
																																					14491	157	92.2994	66.8362	1
																																						272	0
																																					13529	327	41.3731
																																					14111	246	57.3618	68.825	1.02976
																																					15048	124	121.355
																																					14211	177	80.2881
																																				PRX-P-ALL+PRRX1-L	22511	654	34.4205	140.288	2.09898	2.0877	0.178518
																																					24372	242	100.711
																																					24102	134	179.866
																																					31678	210	150.848	138.78	2.07641
																																					29904	236	126.712
																																					31264	620	50.4258
																																					33618	468	71.8333	118.909	1.77912
																																					35713	345	103.516
																																					32367	241	134.303
																																					Firefly	Renilla
																																				PRX-P-ALL+empty	2962	225	13.1644	15.1671	1.22479	0.962108	0.283531
																																					3022	152	19.8816
																																					2833	165	17.1697
																																					2045	176	11.6193	12.3834	1
																																					2000	209	9.56938
																																					2406	183	13.1475
																																					1392	197	7.06599	8.19209	0.661536
																																					1518	194	7.82474
																																					1450	177	8.19209
																																				PRX-P-ALL+PRRX1-L	5317	320	16.6156	25.2209	2.03666	2.06409	0.212643
																																					5492	180	30.5111
																																					5461	274	19.9307
																																					4333	221	19.6063	21.0376	1.69885
																																					4539	328	13.8384
																																					4696	209	22.4689
																																					5309	203	26.1527	25.9	2.09151
																																					5309	207	25.6473
																																					5904	465	12.6968
																																					Firefly	Renilla
																																				PRX-P-ALL+empty	4474	647	6.91499	10.132	0.306646	0.903662	0.555153
																																					4234	301	14.0664
																																					4180	444	9.41441
																																					4065	179	22.7095	33.0412	1
																																					24419	563	43.373
																																					28597	197	145.162
																																					30029	457	65.709	46.4012	1.40434
																																					28572	277	103.148
																																					29586	1092	27.0934
																																				PRX-P-ALL+PRRX1-L	30084	434	69.318	79.1282	2.39483	2.85648	1.03343
																																					27966	653	42.827
																																					30328	341	88.9384
																																					24132	829	29.1098	41.4681	1.25504
																																					24679	829	29.7696
																																					24834	379	65.5251
																																					30640	150	204.267	109.635	3.31812
																																					36524	323	113.077
																																					33132	312	106.192
																																					Firefly	Renilla
																																				PRX-P-ALL+empty	20846	389	53.5887	57.2363	1.27624	1.05859	0.195065
																																					18830	272	69.2279
																																					19948	408	48.8922
																																					18154	450	40.3422	40.3422	0.89954
																																					22315	295	75.6441
																																					19751	283	69.7915
																																					10587	350	30.2486	44.8476	1
																																					11138	225	49.5022
																																					11068	202	54.7921
																																				PRX-P-ALL+PRRX1-L	15761	236	66.7839	66.7839	1.48913	1.72212	0.164208
																																					19099	573	33.3316
																																					16182	603	26.8358
																																					19229	206	93.3447	81.4566	1.8163
																																					19981	427	46.7939
																																					21288	306	69.5686
																																					15463	223	69.3408	73.0096	1.62795
																																					15121	256	59.0664
																																					15259	199	76.6784
[truncated: 2 more columns]

## Sheet: Figure 3
3b													3c											3d											3e								3f
miR-424	Samples	Primers	Cт	Cт Mean	Cт SD	U6	ΔCт	ΔΔCт	FC	Mean	SD			Samples	Primers	Cт	Cт Mean	Cт SD	TBP	ΔCт	ΔΔCт	FC			Samples	Primers	Cт	Cт Mean	Cт SD	TBP	ΔCт	ΔΔCт	FC		Sample Name	Target Name	Cт	Cт Mean	Cт SD	Adjusted imput	%imput			Firefly	Renilla
untreated	HF146	miR-424	27.942	27.9612	0.0271372	20.2722	7.68898	0.0563412	0.9617	1.00076	0.0552429			HF536	premiR-424	34.9095	34.5542	0.502555	25.9323	8.62191	0	1		empty sort	HF585	hPRRX1	24.1031	24.021	0.116062	26.2004	-2.17933	0	1										503P+e	31975	215	148.721	107.306	1	1.05447
	HF146	miR-424	27.9804	27.9612	0.0271372	20.2722	7.63264							HF536	premiR-424	34.1988	34.5542	0.502555	25.9323						HF585	hPRRX1	23.939	24.021	0.116062	26.2004					BTe-input-2	PoH-dw	28.9127	29.0097	0.20168	22.3657	100			32311	615	52.5382
	HF147	miR-424	27.441	27.5751	0.189653	19.9988	7.5763	-0.0563412	1.03983					HF538	premiR-424	33.2111	32.87	0.482446	25.9542	6.91576	-1.70615	3.26288		sh647 sort	HF586	hPRRX1	26.0749	26.0846	0.0137419	25.9006	0.183968	2.36329	0.194347		BTe-input-2	PoH-dw	29.2415	29.0097	0.20168					34870	289	120.657
	HF147	miR-424	27.7092	27.5751	0.189653	19.9988								HF538	premiR-424	32.5288	32.87	0.482446	25.9542						HF586	hPRRX1	26.0943	26.0846	0.0137419	25.9006					BTe-input-2	PoH-dw	28.8747	29.0097	0.20168					67900	576	117.882	147.489	1.37447
MDA-PRRX1	HF158	miR-424	26.6112	26.5283	0.117129	19.9891	6.53924	-1.0934	2.13377	1.93121	0.286463			Samples	Primers	Cт	Cт Mean	Cт SD	TBP	ΔCт	ΔΔCт	FC			Samples	Primers	Cт	Cт Mean	Cт SD	TBP	ΔCт	ΔΔCт	FC		BT549-anti-IgG-01	hHGP-DW1	34.9053	34.7329	0.68771	28.0889	1.89288			62547	214	292.276
	HF158	miR-424	26.4455	26.5283	0.117129	19.9891								HF536	premiR-503	34.9578	34.5752	0.541147	25.9323	8.64291	0	1		empty sort	HF591	PRRX1	24.9488	24.9402	0.0122502	26.4688	-1.52859	0	1		BT549-anti-IgG-01	hHGP-DW1	35.3181	34.7329	0.68771					59327	335	177.096
	HF159	miR-424	26.9118	26.9298	0.0254054	20.0868	6.843	-0.789644	1.72865					HF536	premiR-503	34.1925	34.5752	0.541147	25.9323						HF591	PRRX1	24.9315	24.9402	0.0122502	26.4017					BT549-anti-IgG-01	hHGP-DW1	33.9754	34.7329	0.68771					21147	206	102.655	84.6575	0.788939
	HF159	miR-424	26.9477	26.9298	0.0254054	20.0868								HF538	premiR-503	32.7369	32.8463	0.154707	25.9542	6.8921	-1.7508	3.36546		sh647 sort	HF592	PRRX1	25.796	25.7869	0.0128922	26.1043	-0.317413	1.21118	0.431915		BT549-anti-PRRX1-01	hHGP-DW1	35.3736	35.3736	6.67131	28.7296	1.21411			20280	385	52.6753
miR-503	Samples	Primers	Cт	Cт Mean	Cт SD	U6	ΔCт	ΔΔCт	FC	Mean	SD			HF538	premiR-503	32.9557	32.8463	0.154707	25.9542						HF592	PRRX1	25.7778	25.7869	0.0128922	26.0303					BT549-anti-PRRX1-01	hHGP-DW1	48.5882	42.5132	6.67131					22589	229	98.6419
untreated	HF146	miR-503	32.5765	32.5197	0.0803042	20.2722	12.2475	0.0711575	0.951874	1.00122	0.069781			Samples	Primers	Cт	Cт Mean	Cт SD	TBP	ΔCт	ΔΔCт	FC		empty sort	HF601	PRRX1	24.5107	24.4882	0.0317996	26.7353	-2.24706	0	1		BT549-anti-PRRX1-01	hHGP-DW1	43.5778	42.5132	6.67131				503P+PRRX1	22134	169	130.97	151.785	1.41451	3.05318
	HF146	miR-503	32.463	32.5197	0.0803042	20.2722	12.1764							HF553	premiR-424	30.1786	30.3228	0.203966	27.3427	2.98016	0	1			HF601	PRRX1	24.4657	24.4882	0.0317996	26.7353					IgG-1	PoH-dw	34.1652	35.0158	0.8855	28.3718	1.5559			20995	267	78.633
	HF147	miR-503	31.9772	32.104	0.179377	19.9988	12.1052	-0.0711575	1.05056					HF553	premiR-424	30.4671	30.3228	0.203966	27.3427					sh647 sort	HF602	PRRX1	27.0106	26.9958	0.0208428	26.2248	0.771	3.01806	0.123445		IgG-1	PoH-dw	35.9325	35.0158	0.8855					19849	115	172.6
	HF147	miR-503	32.2309	32.104	0.179377	19.9988								HF554	premiR-424	30.0117	29.9847	0.0382127	27.5834	2.40131	-0.578852	1.49366			HF602	PRRX1	26.9811	26.9958	0.0208428	26.2248					IgG-1	PoH-dw	34.9497	35.0158	0.8855					42885	273	157.088	252.426	2.3524
MDA-PRRX1	HF158	miR-503	30.3646	30.3233	0.0585066	19.9891	10.3342	-1.84219	3.58553	3.3113	0.387825			HF554	premiR-424	29.9577	29.9847	0.0382127	27.5834					empty sort	HF603	PRRX1	24.5008	24.5084	0.010764	26.595	-2.08662	0	1		PRRX1-1	PoH-dw	32.4762	32.4653	0.563222	25.8213	9.11492			44042	140	314.586
	HF158	miR-503	30.2819	30.3233	0.0585066	19.9891								Samples	Primers	Cт	Cт Mean	Cт SD	TBP	ΔCт	ΔΔCт	FC			HF603	PRRX1	24.516	24.5084	0.010764	26.595					PRRX1-1	PoH-dw	33.0229	32.4653	0.563222					43000	226	190.265
	HF159	miR-503	30.5518	30.6605	0.153602	20.0868	10.5737	-1.60268	3.03707					HF553	premiR-503	32.3585	32.2055	0.21638	27.3427	4.86287	0	1		sh647 sort	HF604	PRRX1	26.5156	26.5418	0.0370204	26.1529	0.388885	2.4755	0.179804		PRRX1-1	PoH-dw	31.8967	32.4653	0.563222					51518	108	477.019	402.821	3.75396
	HF159	miR-503	30.7691	30.6605	0.153602	20.0868								HF553	premiR-503	32.0525	32.2055	0.21638	27.3427						HF604	PRRX1	26.568	26.5418	0.0370204	26.1529					IgG-2	PoH-dw	Undetermined	33.9777		27.3337	3.19496			48190	105	458.952
miR-424	Samples	Primers	Cт	Cт Mean	Cт SD	U6	ΔCт	ΔΔCт	FC	Mean	SD			HF554	premiR-503	31.6909	31.5578	0.18815	27.5834	3.97443	-0.888441	1.85117													IgG-2	PoH-dw	Undetermined	33.9777						48231	177	272.492
untreated	HF188	miR-424	27.8455	27.8889	0.0613833	19.0688	8.82014	-0.168191	1.12365	1.0068	0.165244			HF554	premiR-503	31.4248	31.5578	0.18815	27.5834						Samples	Primers	Cт	Cт Mean	Cт SD	TBP	ΔCт	ΔΔCт	FC		IgG-2	PoH-dw	33.9777	33.9777					503Pdel1+PRRX1	99888	318	314.113	292.565	2.72647	1.59199
	HF188	miR-424	27.9323	27.8889	0.0613833	19.1016	8.98833							Samples	Primers	Cт	Cт Mean	Cт SD	TBP	ΔCт	ΔΔCт	FC		empty sort	HF585	premiR-424	30.8743	30.8412	0.0468727	26.2004	4.64079	0	1		PRRX1-2	PoH-dw	35.5909	36.2046	0.868015	29.5606	0.682494			94585	349	271.017
	HF189	miR-424	27.8428	27.898	0.078091	18.7415	9.15652	0.168191	0.889958					HF563	premiR-424	32.9373	32.9373	0.879592	27.8578	5.07947	0	1			HF585	premiR-424	30.808	30.8412	0.0468727	26.2004					PRRX1-2	PoH-dw	36.8184	36.2046	0.868015					99217	104	954.01
	HF189	miR-424	27.9532	27.898	0.078091	18.8464								HF563	premiR-424	31.6934	32.3154	0.879592	27.8578					sh647 sort	HF586	premiR-424	30.9183	31.1171	0.281227	25.9006	5.2165	0.575705	0.670958		PRRX1-2	PoH-dw	Undetermined	36.2046	0.868015					67839	494	137.326	155.725	1.45123
MDA-PRRX1	HF208	miR-424	27.1578	27.1438	0.0198286	19.0085	8.13525	-0.85308	1.80635	1.45688	0.494227			HF564	premiR-424	32.2745	32.3701	0.135312	27.7511	4.61908	-0.46039	1.37591			HF586	premiR-424	31.316	31.1171	0.281227	25.9006					BT549-anti-IgG-01	hHGP-DW1	33.9165	35.1565	7.52939	28.5125	1.41126			64252	369	174.125
	HF208	miR-424	27.1298	27.1438	0.0198286	18.9596								HF564	premiR-424	32.4658	32.3701	0.135312	27.7511						Samples	Primers	Cт	Cт Mean	Cт SD	TBP	ΔCт	ΔΔCт	FC		BT549-anti-IgG-01	hHGP-DW1	47.5335	38.8688	7.52939					72350	108	669.907
	HF209	miR-424	27.4407	27.4448	0.0058075	18.6037	8.84114	-0.147189	1.10741					Samples	Primers	Cт	Cт Mean	Cт SD	TBP	ΔCт	ΔΔCт	FC		empty sort	HF585	premiR-503	30.9514	30.8067	0.204594	26.2004	4.60634	0	1		BT549-anti-IgG-01	hHGP-DW1	35.1565	38.8688	7.52939					40154	404	99.3911	185.932	1.73274
	HF209	miR-424	27.4489	27.4448	0.0058075	18.4595								HF563	premiR-503	33.276	33.5996	0.457622	27.8578	5.74173	0	1			HF585	premiR-503	30.662	30.8067	0.204594	26.2004					BT549-anti-PRRX1-01	hHGP-DW1	34.9414	35.2274	0.800063	28.5834	1.34366			34122	80	426.525
miR-503	Samples	Primers	Cт	Cт Mean	Cт SD	U6	ΔCт	ΔΔCт	FC	Mean	SD			HF563	premiR-503	33.9232	33.5996	0.457622	27.8578					sh647 sort	HF586	premiR-503	32.1228	31.8152	0.434943	25.9006	5.91457	1.30823	0.403817		BT549-anti-PRRX1-01	hHGP-DW1	34.6095	35.2274	0.800063					36239	133	272.474
untreated	HF188	miR-503	31.9703	31.8966	0.104273	19.0688	12.8278	-0.107937	1.07769	1.0028	0.105905			HF564	premiR-503	32.9761	32.8527	0.174557	27.7511	5.10162	-0.640116	1.55845			HF586	premiR-503	31.5077	31.8152	0.434943	25.9006					BT549-anti-PRRX1-01	hHGP-DW1	36.1311	35.2274	0.800063				503Pdel2+PRRX1	32598	104	313.442	195.222	1.81931	1.51225
	HF188	miR-503	31.8228	31.8966	0.104273	19.1016	12.9357							HF564	premiR-503	32.7292	32.8527	0.174557	27.7511						Samples	Primers	Cт	Cт Mean	Cт SD	TBP	ΔCт	ΔΔCт	FC		BT549-anti-IgG-01	hHGP-DW1	35.8968	35.1407	0.804803	28.4967	1.42682			34331	74	463.932
	HF189	miR-503	31.7389	31.7852	0.0654618	18.7415	13.0436	0.107937	0.927914					Samples	Primers	Cт	Cт Mean	Cт SD	TBP	ΔCт	ΔΔCт	FC		empty sort	HF585	premiR-195	29.9005	29.8039	0.136603	26.2004	3.60356	0	1		BT549-anti-IgG-01	hHGP-DW1	35.2307	35.1407	0.804803					30801	400	77.0025
	HF189	miR-503	31.8314	31.7852	0.0654618	18.8464								HF577	premiR-424	31.925	32.0176	0.130872	25.3084	6.70915	0	1			HF585	premiR-195	29.7073	29.8039	0.136603	26.2004					BT549-anti-IgG-01	hHGP-DW1	34.2947	35.1407	0.804803					34924	136	256.794	185.038	1.7244
MDA-PRRX1	HF208	miR-503	30.6685	30.7857	0.165744	19.0085	11.7771	-1.15858	2.23238	2.20032	0.0453385			HF577	premiR-424	32.1101	32.0176	0.130872	25.1922					sh647 sort	HF586	premiR-195	29.7207	29.6925	0.0399188	25.9006	3.79186	0.188307	0.877635		BT549-anti-PRRX1-01	hHGP-DW1	36.016	35.7453	0.373976	29.1013	0.938347			36250	320	113.281
	HF208	miR-503	30.9029	30.7857	0.165744	18.9596								HF578	premiR-424	31.4135	31.6389	0.318765	25.5989	6.03993	-0.66922	1.59021			HF586	premiR-195	29.6643	29.6925	0.0399188	25.9006					BT549-anti-PRRX1-01	hHGP-DW1	35.9013	35.7453	0.373976					29736	71	418.817
	HF209	miR-503	30.3553	30.4228	0.0954366	18.6037	11.8192	-1.11654	2.16826					HF578	premiR-424	31.8643	31.6389	0.318765	25.5989						Samples	Primers	Cт	Cт Mean	Cт SD	TBP	ΔCт	ΔΔCт	FC		BT549-anti-PRRX1-01	hHGP-DW1	35.3186	35.7453	0.373976					46375	265	175	139.507	1.30009
	HF209	miR-503	30.4903	30.4228	0.0954366	18.4595								Samples	Primers	Cт	Cт Mean	Cт SD	TBP	ΔCт	ΔΔCт	FC		empty sort	HF585	premiR-15b	30.0077	30.0633	0.0787546	26.2004	3.86297	0	1											42854	412	104.015
														HF577	premiR-503	33.2695	33.1119	0.222924	25.3084	7.80343	0	1			HF585	premiR-15b	30.119	30.0633	0.0787546	26.2004					BTe-input-1	PoH-BS1-2	25.8121	25.8568	0.0506055	19.2128	100			49009	118	415.331
														HF577	premiR-503	32.9542	33.1119	0.222924	25.1922					sh647 sort	HF586	premiR-15b	30.0881	30.1945	0.150561	25.9006	4.29391	0.430943	0.741777		BTe-input-1	PoH-BS1-2	25.9117	25.8568	0.0506055					Firefly	Renilla
														HF578	premiR-503	31.8825	31.7641	0.167444	25.5989	6.16517	-1.63825	3.11288			HF586	premiR-15b	30.301	30.1945	0.150561	25.9006					BTe-input-1	PoH-BS1-2	25.8464	25.8568	0.0506055				503P+e	162197	1701	95.3539	95.3539	0.669633	0.923134
														HF578	premiR-503	31.6457	31.7641	0.167444	25.5989						Samples	Primers	Cт	Cт Mean	Cт SD	TBP	ΔCт	ΔΔCт	FC		BT549-anti-IgG-01	hHGP-PXB1&2	29.1575	29.7769	0.34695	23.1329	6.60555			162350	124	1309.27
														Samples	Primers	Cт	Cт Mean	Cт SD	TBP	ΔCт	ΔΔCт	FC		empty sort	HF585	premiR-16	30.1577	30.0416	0.164241	26.2004	3.84119	0	1		BT549-anti-IgG-01	hHGP-PXB1&2	29.7769	29.3769	0.34695					174741	4712	37.0843
														HF587	premiR-424	32.0369	32.3152	0.196791	25.6422	6.67296	0	1			HF585	premiR-16	29.9254	30.0416	0.164241	26.2004					BT549-anti-IgG-01	hHGP-PXB1&2	29.1963	29.3769	0.34695					111374	1106	100.7	156.604	1.09977
														HF587	premiR-424	32.3152	32.176	0.196791	25.7814					sh647 sort	HF586	premiR-16	30.4137	30.6549	0.341054	25.9006	4.75426	0.913074	0.531052		BT549-anti-PRRX1-01	hHGP-PXB1&2	27.6881	27.6289	0.196779	20.9849	29.278			107103	92	1164.16
														HF588	premiR-424	32.2418	32.3313	0.126548	25.6255	6.70583	0.0328655	0.977477			HF586	premiR-16	30.8961	30.6549	0.341054	25.9006					BT549-anti-PRRX1-01	hHGP-PXB1&2	27.5696	27.7372	0.196779					111567	525	212.509
														HF588	premiR-424	32.4208	32.3313	0.126548	25.6255						Samples	Primers	Cт	Cт Mean	Cт SD	TBP	ΔCт	ΔΔCт	FC		BT549-anti-PRRX1-01	hHGP-PXB1&2	27.9539	27.7372	0.196779					63989	360	177.747	142.397	1
														Samples	Primers	Cт	Cт Mean	Cт SD	TBP	ΔCт	ΔΔCт	FC		empty sort	HF591	premiR-424	30.9584	30.5934	0.516082	26.4017	4.19176	0	1		IgG-1	PoH-BS1-2	31.693	31.5072	0.215523	24.8632	1.99095			65609	452	145.153
														HF587	premiR-503	33.0006	33.0006	0.186158	25.6422	7.3584	0	1			HF591	premiR-424	30.2285	30.5934	0.516082	26.4017					IgG-1	PoH-BS1-2	31.2709	31.5072	0.215523					59968	575	104.292
														HF587	premiR-503	32.7373	32.869	0.186158	25.7814					sh647 sort	HF592	premiR-424	31.2951	31.3022	0.0101018	26.0303	5.27188	1.08012	0.472991		IgG-1	PoH-BS1-2	31.5576	31.5072	0.215523				503P+PRRX1	86573	650	133.189	335.468	2.35586	2.92932
														HF588	premiR-503	32.9244	32.1282	0.563004	25.6255	6.50276	-0.855642	1.80956			HF592	premiR-424	31.3093	31.3022	0.0101018	26.0303					PRRX1-1	PoH-BS1-2	28.9328	28.3602	0.50277	21.7162	17.6349			102764	153	671.66
														HF588	premiR-503	32.1282	32.5263	0.563004	25.6255					empty sort	HF601	premiR-424	30.6622	30.7449	0.116994	26.7353	4.00963	0	1		PRRX1-1	PoH-BS1-2	28.1569	28.3602	0.50277					90297	448	201.556
														Samples	Primers	Cт	Cт Mean	Cт SD	TBP	ΔCт	ΔΔCт	FC			HF601	premiR-424	30.8276	30.7449	0.116994	26.7353					PRRX1-1	PoH-BS1-2	27.991	28.3602	0.50277					122228	7900	15.4719	186.131	1.30712
														HF597	premiR-424	31.6327	32.0425	0.289715	25.8896	6.15285	0	1		sh647 sort	HF602	premiR-424	30.885	30.859	0.0367831	26.2248	4.63413	0.6245	0.648644		IgG-2	PoH-BS1-2	36.3035	32.1209	2.67904	25.4769	1.30104			129971	1168	111.277
														HF597	premiR-424	32.0425	31.8376	0.289715	25.8896						HF602	premiR-424	30.8329	30.859	0.0367831	26.2248					IgG-2	PoH-BS1-2	37.1125	35.179	2.67904					127100	487	260.986
														HF598	premiR-424	31.1626	30.7375	0.30057	25.4086	5.3289	-0.823944	1.77024		empty sort	HF603	premiR-424	30.5514	30.4464	0.14847	26.595	3.85139	0	1		IgG-2	PoH-BS1-2	32.1209	35.179	2.67904					208056	2573	80.8613	498.785	3.50277
														HF598	premiR-424	30.7375	30.95	0.30057	25.4086						HF603	premiR-424	30.3414	30.4464	0.14847	26.595					PRRX1-2	PoH-BS1-2	27.5198	27.5198	3.09886	20.8758	31.5766			198137	1535	129.079
														Samples	Primers	Cт	Cт Mean	Cт SD	TBP	ΔCт	ΔΔCт	FC		sh647 sort	HF604	premiR-424	30.6955	30.8733	0.251456	26.1529	4.72042	0.869032	0.547514		PRRX1-2	PoH-BS1-2	31.5734	30.9	3.09886					195535	152	1286.41
														HF597	premiR-503	33.8162	33.8162	0.165483	25.8896	7.92657	0	1			HF604	premiR-424	31.0511	30.8733	0.251456	26.1529					PRRX1-2	PoH-BS1-2	33.6068	30.9	3.09886				503Pdel1+PRRX1	1089910	2433	447.97	113.31	0.795732	0.983882
														HF597	premiR-503	33.5822	33.6992	0.165483	25.8896																BT549-anti-IgG-01	hHGP-PXB1&2	28.3595	28.7326	0.365236	22.0886	13.6232			1111221	12996	85.5048
														HF598	premiR-503	32.9496	32.6635	0.202294	25.4086	7.25488	-0.671684	1.59293			Samples	Primers	Cт	Cт Mean	Cт SD	TBP	ΔCт	ΔΔCт	FC		BT549-anti-IgG-01	hHGP-PXB1&2	28.7326	28.3648	0.365236					1096467	7770	141.115
														HF598	premiR-503	32.6635	32.8065	0.202294	25.4086					empty sort	HF591	premiR-503	31.958	31.8378	0.169974	26.4017	5.43614	0	1		BT549-anti-IgG-01	hHGP-PXB1&2	28.0022	28.3648	0.365236					223711	1524	146.792	170.476	1.19719
																									HF591	premiR-503	31.7176	31.8378	0.169974	26.4017					BT549-anti-PRRX1-01	hHGP-PXB1&2	27.9665	27.8475	0.0626244	21.2035	25.16			255826	441	580.104
																								sh647 sort	HF592	premiR-503	32.4221	32.3829	0.0555718	26.0303	6.35253	0.916389	0.529833		BT549-anti-PRRX1-01	hHGP-PXB1&2	27.8475	27.8957	0.0626244					231439	1192	194.16
																									HF592	premiR-503	32.3436	32.3829	0.0555718	26.0303					BT549-anti-PRRX1-01	hHGP-PXB1&2	27.8731	27.8957	0.0626244					207335	240	863.896	136.52	0.958727
																								empty sort	HF601	premiR-503	31.5358	31.4157	0.16989	26.7353	4.68041	0	1		BT549-anti-IgG-01	hHGP-PXB2	27.4391	27.8778	0.228697	21.2338	24.637			196101	1127	174.003
																									HF601	premiR-503	31.2956	31.4157	0.16989	26.7353					BT549-anti-IgG-01	hHGP-PXB2	27.5466	27.6212	0.228697					204117	2061	99.0378
																								sh647 sort	HF602	premiR-503	32.5761	32.6748	0.13962	26.2248	6.45	1.7696	0.29329		BT549-anti-IgG-01	hHGP-PXB2	27.8778	27.6212	0.228697				503Pdel2+PRRX1	222742	184	1210.55	496.457	3.48642	0.689008
																									HF602	premiR-503	32.7736	32.6748	0.13962	26.2248					BT549-anti-PRRX1-01	hHGP-PXB2	26.7446	27.3957	0.396926	20.7517	34.4143			234142	4877	48.0094
																								empty sort	HF603	premiR-503	31.6716	31.7887	0.165612	26.595	5.19374	0	1		BT549-anti-PRRX1-01	hHGP-PXB2	26.6767	26.939	0.396926					229654	995	230.808
																									HF603	premiR-503	31.9059	31.7887	0.165612	26.595					BT549-anti-PRRX1-01	hHGP-PXB2	27.3957	26.939	0.396926					241928	818	295.756	92.9186	0.65253
																								sh647 sort	HF604	premiR-503	32.4141	32.6582	0.345191	26.1529	6.50531	1.31157	0.402883											214717	1491	144.009
																									HF604	premiR-503	32.9023	32.6582	0.345191	26.1529					BTe-input-2	PoH-BS-3	29.572	29.3964	0.179501	22.7524	100			194042	4639	41.8284
																									Samples	Primers	Cт	Cт Mean	Cт SD	TBP	ΔCт	ΔΔCт	FC		BTe-input-2	PoH-BS-3	29.4038	29.3964	0.179501					391512	6671	58.6887	103.307	0.725485
																								empty sort	HF591	premiR-195	29.2978	29.1638	0.189522	26.4017	2.76215	0	1		BTe-input-2	PoH-BS-3	29.2133	29.3964	0.179501					362055	1403	258.058
																									HF591	premiR-195	29.0298	29.1638	0.189522	26.4017					BT549-anti-IgG-01	hHGP-PXB3	35.9148	36.3756	0.413236	29.7316	0.792559			390080	2637	147.926
																								sh647 sort	HF592	premiR-195	29.9232	29.8307	0.130814	26.0303	3.80043	1.03828	0.486907		BT549-anti-IgG-01	hHGP-PXB3	36.499	36.3756	0.413236					Firefly	Renilla
																									HF592	premiR-195	29.7382	29.8307	0.130814	26.0303					BT549-anti-IgG-01	hHGP-PXB3	36.7131	36.3756	0.413236				503P+e	50312	540	93.1704	60.455	1	1.18057
																								empty sort	HF601	premiR-195	29.63	29.5997	0.0428401	26.7353	2.86444	0	1		BT549-anti-PRRX1-01	hHGP-PXB3	37.1599	37.0585	0.143345	30.4145	0.493709			45077	1625	27.7397
																									HF601	premiR-195	29.5694	29.5997	0.0428401	26.7353					BT549-anti-PRRX1-01	hHGP-PXB3	Undetermined	37.0585	0.143345					43603	419	104.064
																								sh647 sort	HF602	premiR-195	29.6614	29.7819	0.170516	26.2248	3.5571	0.692661	0.618711		BT549-anti-PRRX1-01	hHGP-PXB3	36.9571	37.0585	0.143345					24339	343	70.9592	63.8497	1.05615
																									HF602	premiR-195	29.9025	29.7819	0.170516	26.2248					IgG-1	PoH-BS-3	34.6907	35.3245	1.46733					26389	268	98.4664
																								empty sort	HF603	premiR-195	29.9735	29.9735	0.337892	26.595	3.37847	0	1		IgG-1	PoH-BS-3	37.0022	35.3245	1.46733					27519	485	56.7402
																									HF603	premiR-195	30.4513	30.2124	0.337892	26.595					IgG-1	PoH-BS-3	34.2806	35.3245	1.46733					19278	148	130.257	89.8094	1.48556
																								sh647 sort	HF604	premiR-195	29.7862	29.9911	0.144868	26.1529	3.83817	0.459698	0.727139		PRRX1-1	PoH-BS-3	32.2602	32.226	0.125753					20041	406	49.3621
																									HF604	premiR-195	29.9911	29.8886	0.144868	26.1529					PRRX1-1	PoH-BS-3	32.331	32.226	0.125753					20181	115	175.487
																									Samples	Primers	Cт	Cт Mean	Cт SD	TBP	ΔCт	ΔΔCт	FC		PRRX1-1	PoH-BS-3	32.0866	32.226	0.125753				503P+PRRX1	13440	252	53.3333	93.9357	1.55381	1.96108
																								empty sort	HF591	premiR-15b	30.9492	30.9492	0.163353	26.4017	4.5475	0	1		IgG-2	PoH-BS-3	Undetermined	35.119						13151	140	93.9357
																									HF591	premiR-15b	31.1802	31.0647	0.163353	26.4017					IgG-2	PoH-BS-3	Undetermined	35.119						14282	210	68.0095
																								sh647 sort	HF592	premiR-15b	30.801	30.801	0.047543	26.0303	4.77064	0.223137	0.856701		IgG-2	PoH-BS-3	35.119	35.119						26777	216	123.968	123.968	2.05058
																									HF592	premiR-15b	30.7337	30.7673	0.047543	26.0303					PRRX1-2	PoH-BS-3	Undetermined	35.9489	0.580245					25084	297	84.4579
																								empty sort	HF601	premiR-15b	30.6176	30.5	0.166278	26.7353	3.76472	0	1		PRRX1-2	PoH-BS-3	35.5386	35.9489	0.580245					24807	412	60.2112
																									HF601	premiR-15b	30.3824	30.5	0.166278	26.7353					PRRX1-2	PoH-BS-3	36.3592	35.9489	0.580245					17221	125	137.768	137.768	2.27885
																								sh647 sort	HF602	premiR-15b	30.4226	30.6336	0.298389	26.2248	4.40876	0.644047	0.639915		BT549-anti-IgG-01	hHGP-PXB3	35.9938	36.9228	0.969941	30.2788	0.542416			15743	193	81.5699
																									HF602	premiR-15b	30.8446	30.6336	0.298389	26.2248					BT549-anti-IgG-01	hHGP-PXB3	37.9291	36.9228	0.969941					11362	207	54.8889
																								empty sort	HF603	premiR-15b	30.5448	30.6811	0.192722	26.595	4.08609	0	1		BT549-anti-IgG-01	hHGP-PXB3	36.8454	36.9228	0.969941				503Pdel1+PRRX1	261399	3748	69.7436	51.6903	0.85502	1.26606
																									HF603	premiR-15b	30.8174	30.6811	0.192722	26.595					BT549-anti-PRRX1-01	hHGP-PXB3	36.6675	36.2995	0.743253	29.6555	0.835532			242724	7216	33.6369
																								sh647 sort	HF604	premiR-15b	31.3718	31.1305	0.341247	26.1529	4.97755	0.891468	0.539065		BT549-anti-PRRX1-01	hHGP-PXB3	35.444	36.2995	0.743253					277385	1914	144.924
																									HF604	premiR-15b	30.8892	31.1305	0.341247	26.1529					BT549-anti-PRRX1-01	hHGP-PXB3	36.7869	36.2995	0.743253					170151	2317	73.4359	76.0018	1.25716
																									Samples	Primers	Cт	Cт Mean	Cт SD	TBP	ΔCт	ΔΔCт	FC		BT549-anti-IgG-01	hHGP-PXB3	35.2435	35.9456	0.868452	29.3016	1.06778			169360	1110	152.577
																								empty sort	HF591	premiR-16-2	31.7515	31.6798	0.101463	26.4017	5.27811	0	1		BT549-anti-IgG-01	hHGP-PXB3	36.9167	35.9456	0.868452					151557	1929	78.5677
																									HF591	premiR-16-2	31.608	31.6798	0.101463	26.4017					BT549-anti-IgG-01	hHGP-PXB3	35.6766	35.9456	0.868452					135674	1764	76.9127	101.927	1.686
																								sh647 sort	HF592	premiR-16-2	31.6934	31.5334	0.226225	26.0303	5.50308	0.224974	0.855611		BT549-anti-PRRX1-01	hHGP-PXB3	35.267	35.267	0.334003	28.623	1.70911			146745	1156	126.942
																									HF592	premiR-16-2	31.3734	31.5334	0.226225	26.0303					BT549-anti-PRRX1-01	hHGP-PXB3	Undetermined	35.5032	0.334003					148266	1004	147.675
																								empty sort	HF601	premiR-16-2	31.0074	31.0074	0.40725	26.7353	4.27211	0	1		BT549-anti-PRRX1-01	hHGP-PXB3	35.7393	35.5032	0.334003				503Pdel2+PRRX1	68546	717	95.6011	96.9566	1.60378	1.6713
																									HF601	premiR-16-2	31.5833	31.2954	0.40725	26.7353														66164	673	98.312
																								sh647 sort	HF602	premiR-16-2	30.8987	31.2986	0.282751	26.2248	5.07377	0.801659	0.573689											75026	441	170.127
																									HF602	premiR-16-2	31.2986	31.0987	0.282751	26.2248														122512	1319	92.8825	105.12	1.73882
																								empty sort	HF603	premiR-16-2	31.7714	31.3635	0.576816	26.595	4.76851	0	1											119845	185	647.811
																									HF603	premiR-16-2	30.9556	31.3635	0.576816	26.595														117710	1003	117.358
																								sh647 sort	HF604	premiR-16-2	31.7582	31.7381	0.0284346	26.1529	5.58522	0.816708	0.567736											135912	2898	46.8986	118.281	1.95651
																									HF604	premiR-16-2	31.718	31.7381	0.0284346	26.1529														133902	706	189.663
																																												119266	349	341.736
																																												Firefly	Renilla
																																											503P+e	12404	82	151.268	77.655	1.15688	1.03836
																																												12006	88	136.432
																																												13279	171	77.655
																																												8560	121	70.7438	67.1244	1
																																												8603	130	66.1769
																																												8121	126	64.4524
																																												9885	109	90.6881	64.3181	0.958194
																																												8962	143	62.6713
																																												9582	242	39.595
																																											503P+PRRX1	15411	178	86.5787	99.6871	1.48511	1.93048
																																												15909	175	90.9086
																																												14209	131	108.466
																																												17582	160	109.888	144.076	2.1464
																																												16220	92	176.304
																																												16210	111	146.036
																																												9588	76	126.158	115.089	1.71456
																																												10818	104	104.019
																																												9784	159	61.5346
																																											503Pdel1+PRRX1	163635	1779	91.9815	106.645	1.58876	1.57956
																																												173470	1430	121.308
																																												168349	125	1346.79
																																												112428	633	177.611	139.688	2.08103
																																												109166	148	737.608
																																												106039	1042	101.765
																																												49021	465	105.422	105.41	1.57037
																																												51857	1450	35.7634
																																												54789	313	175.045
																																											503Pdel2+PRRX1	43208	313	138.045	117.334	1.74801	1.71291
																																												45159	328	137.68
																																												40503	531	76.2768
																																												73461	666	110.302	110.302	1.64325
																																												67841	163	416.202
																																												64276	69	931.536
																																												81050	777	104.311	117.299	1.74749
																																												78914	166	475.386
																																												82602	634	130.287
																																												Firefly	Renilla	Firefly/Renilla	Mean	Ratio to empty	Mean
																																											503P+e	313346	2096	149.497	125.429	1	1.49411
																																												367128	3622	101.361
																																												372225	232	1604.42
																																												402383	1570	256.295	249.379	1.98821
																																												337267	1391	242.464
																																												322009	523	615.696
																																												234906	295	796.292	422.688	3.36994
																																												236231	183	1290.88
																																												220643	522	422.688
																																											503P+PRRX1	289336	7207	40.1465	1370.72	10.9282	5.04487
																																												233100	166	1404.22
																																												247385	185	1337.22
																																												355656	1413	251.703	304.841	2.43039
																																												379557	11855	32.0166
																																												411317	1149	357.978
																																												728271	16986	42.8748	222.76	1.77599
																																												833163	3415	243.972
																																												777371	3857	201.548
																																												Firefly	Renilla	Firefly/Renilla	Mean	Ratio to empty	Mean
																																											503P+e	450772	1987	226.861	213.825	1	1.65431
																																												435297	3863	112.684
																																												445349	1475	301.932
																																												499962	215	2325.4	2102.56	9.83307
																																												478342	235	2035.5
																																												461385	237	1946.77
																																												432994	242	1789.23	493.64	2.30861
																																												381361	9663	39.4661
																																												431255	455	947.813
																																											503P+L	409849	2318	176.811	416.622	1.94842	3.59499
																																												413274	787	525.126
																																												422430	1371	308.118
																																												605834	595	1018.21	882.436	4.1269
																																												482542	3420	141.094
																																												489811	656	746.663
																																												698748	8396	83.2239	654.962	3.06307
																																												688502	655	1051.15
																																												659881	2550	258.777
																																												Firefly	Renilla	Firefly/Renilla	Mean	Ratio to empty	Mean
																																											503P+e	255572	3280	77.9183	151.928	1	1.04787
																																												256191	297	862.596
																																												246723	1092	225.937
																																												347785	2653	131.091	91.0243	0.599129
																																												328674	208	1580.16
																																												332955	6534	50.9573
																																												245672	190	1293.01	234.651	1.54449
																																												281307	872	322.6
																																												287096	1957	146.702
																																											503P+L	279725	2665	104.962	511.267	3.3652	3.1141
																																												294911	768	383.999
																																												296919	465	638.535
																																												347496	1471	236.231	434.969	2.863
																																												355877	2349	151.501
																																												365649	577	633.707
																																												432004	1616	267.329	270.048	1.77748
																																												420060	1540	272.766
																																												437818	2316	189.041
																																												Firefly	Renilla	Firefly/Renilla	Mean	Ratio to empty	Mean
																																											503P+e	115460	275	419.855	72.1961	0.525009	1.23597
																																												97483	1528	63.7978
																																												102919	1277	80.5944	137.514
																																												207624	1651	125.757	202.832	1.47499
																																												193976	693	279.908
																																												177410	224	792.009
																																												143813	410	350.763	234.863	1.70792
																																												152765	263	580.856
																																												138711	1166	118.963
																																											503P+L	97038	772	125.697	479.585	3.48753	4.1831
																																												96179	192	500.932
																																												94397	206	458.238
																																												138605	826	167.803	251.055	1.82567
																																												129043	386	334.308
																																												151665	1366	111.029
																																												156908	241	651.071	670.886	4.87867
																																												147590	590	250.153
																																												150573	218	690.702
																																												Firefly	Renilla	Firefly/Renilla	Mean	Ratio to empty	Mean
																																											503P+e	265403	4412	60.1548	94.1755	0.267117	0.9138
																																												292031	2278	128.196
																																												308871	179	1725.54
																																												241411	327	738.26	352.563	1
																																												246533	725	340.046
																																												245334	672	365.08
																																												207256	403	514.283	519.777	1.47428
																																												205387	257	799.171
																																												212735	405	525.272
																																											503P+L	303010	200	1515.05	1645.9	4.6684	4.74799
																																												325147	183	1776.76
																																												278123	620	448.585
																																												274026	161	1702.02	1702.02	4.82758
																																												250854	573	437.791
																																												255962	2303	111.143
																																												400466	1532	261.401	1031.97	2.92705
																																												395902	1590	248.995
																																												403500	391	1031.97
[truncated: 1 more columns]

## Sheet: Figure 4
4a											4b												4c											4d									4e
	Samples	Primers	Cт	Cт Mean	Cт SD	TBP	ΔCт	ΔΔCт	FC			Samples	Primers	Cт	Cт Mean	Cт SD	TBP	ΔCт	ΔΔCт	FC			Samples	Primers	Cт	Cт Mean	Cт SD	Tbp	ΔCт	ΔΔCт	FC									MEAN	SD		Samples	Primers	Cт	Cт Mean	Cт SD	ef1a	ΔCт
	HF536	SNAIL1	29.9514	29.9349	0.0233055	25.9323	4.00262	0	1		empty	HF314	SNAIL1	28.9617	28.9482	0.0190544	24.6106	4.33757	0.00808048	0.994415	1.00002		HF392	SNAIL1	29.161	29.1424	0.0262834	25.9429	3.19952	-0.249648	1.18892			hS3'+424mut-503mut	145108	1293	112.226	97.0189	1	1.0475	0.151505		HF649	snail1a	22.9259	22.8046	0.171521	16.8832	5.92146
	HF536	SNAIL1	29.9184	29.9349	0.0233055	25.9323						HF314	SNAIL1	28.9347	28.9482	0.0190544	24.6106	4.32949					HF392	SNAIL1	29.1239	29.1424	0.0262834	25.9429	3.44916						134765	1298	103.825						HF649	snail1a	22.6834	22.8046	0.171521	16.8832
	HF538	SNAIL1	30.3484	30.4713	0.173812	25.9542	4.5171	0.514482	0.700044			HF315	SNAIL1	28.7694	28.8391	0.0985926	24.5177	4.32141	-0.00808048	1.00562			HF393	SNAIL1	29.9885	29.4499	0.761683	25.7511	3.69881	0.249648	0.841102				159687	2129	75.0056						HF650	snail1a	22.7068	22.7172	0.0146981	16.8805	5.83671
	HF538	SNAIL1	30.5942	30.4713	0.173812	25.9542						HF315	SNAIL1	28.9088	28.8391	0.0985926	24.5177						HF393	SNAIL1	28.9114	29.4499	0.761683	25.7511							170567	94	1814.54	118.078	1.21707				HF650	snail1a	22.7276	22.7172	0.0146981	16.8805
	Samples	Primers	Cт	Cт Mean	Cт SD	TBP	ΔCт	ΔΔCт	FC		miR-424-503	HF316	SNAIL1	29.2633	29.2736	0.0145187	24.6437	4.62983	0.300334	0.812064	0.854085		HF394	SNAIL1	28.766	28.7247	0.0583798	25.6948	3.02995	-0.419217	1.3372				176062	1394	126.3						HF651	snail1a	23.8528	23.8528	0.276242	16.7456	7.10717
	HF553	SNAIL1	26.4468	26.4101	0.0519843	27.3427	-0.932619	0	1			HF316	SNAIL1	29.2838	29.2736	0.0145187	24.6437						HF394	SNAIL1	28.6834	28.7247	0.0583798	25.6948							170498	1552	109.857						HF651	snail1a	23.4621	23.6574	0.276242	16.7456	7.14656
	HF553	SNAIL1	26.3733	26.4101	0.0519843	27.3427						HF317	SNAIL1	29.2142	29.2142	0.658168	24.7265	4.48775	0.158259	0.896106			HF395	SNAIL1	28.6716	28.752	0.113794	25.731	3.02103	-0.428134	1.34549				135475	205	660.854	89.7851	0.92544				HF652	snail1a	23.8738	23.8427	0.0440499	16.6567	7.18594
	HF554	SNAIL1	26.8972	26.9179	0.0293571	27.5834	-0.665491	0.267128	0.830972			HF317	SNAIL1	28.2834	28.7488	0.658168	24.7265						HF395	SNAIL1	28.8325	28.752	0.113794	25.731							26165	252	103.829						HF652	snail1a	23.8115	23.8427	0.0440499	16.6567
	HF554	SNAIL1	26.9387	26.9179	0.0293571	27.5834					miR-424mut-503mut	HF318	SNAIL1	28.823	28.7655	0.0814183	24.6156	4.14984	-0.179652	1.13261	1.28961														132698	1752	75.7409						Samples	Primers	Cт	Cт Mean	Cт SD	ef1a	ΔCт
	Samples	Primers	Cт	Cт Mean	Cт SD	TBP	ΔCт	ΔΔCт	FC			HF318	SNAIL1	28.7079	28.7655	0.0814183	24.6156																	hS3'+424-503	111661	3585	31.1467	31.1467	0.321038	0.492214	0.916665		HF649	snail1b	23.9262	23.8001	0.0892178	16.8832	6.91686
	HF563	SNAIL1	30.1824	29.7456	0.308887	27.8578	1.88777	0	1			HF319	SNAIL1	28.5566	28.5566	0.204859	24.7597	3.79681	-0.53268	1.44661			Samples	Primers	Cт	Cт Mean	Cт SD	TBP	ΔCт	ΔΔCт	Exponential	Mean			108599	735	147.754						HF649	snail1b	23.8001	23.8631	0.0892178	16.8832
	HF563	SNAIL1	29.7456	29.964	0.308887	27.8578						HF319	SNAIL1	28.8463	28.7014	0.204859	24.7597						BT549,LNA-Control	SNAI1	30.9429	30.9985	0.0861153	25.0133	5.98522	0.235319	0.849497	1.00662			113744	478	237.958						HF650	snail1b	23.6674	23.5952	0.102168	16.8805	6.7147
	HF564	SNAIL1	29.9646	30.1397	0.123828	27.7511	2.38862	0.500851	0.70669														BT549,LNA-Control	SNAI1	31.0977	30.9985	0.0861153		5.7499						108256	1177	91.9762	64.3614	0.663391				HF650	snail1b	23.523	23.5952	0.102168	16.8805
	HF564	SNAIL1	30.1397	30.0521	0.123828	27.7511																	BT549,LNA-Control	SNAI1	30.9549	30.9985	0.0861153								103115	1354	76.1558						HF651	snail1b	23.6195	23.6026	0.0237681	16.7456	6.85706
	Samples	Primers	Cт	Cт Mean	Cт SD	TBP	ΔCт	ΔΔCт	FC			Samples	Primers	Cт	Cт Mean	Cт SD	TBP	ΔCт	ΔΔCт	FC			BT549,LNA-Control	SNAI1	30.6724	30.6724	0.185316	25.0124	5.65999	-0.0899102	1.0643				105024	4209	24.9522						HF651	snail1b	23.5858	23.6026	0.0237681	16.7456	7.04499
	HF587	SNAIL1	29.4467	29.2033	0.172114	25.6422	3.56108	0	1		empty	HF345	SNAIL1	28.9686	28.9651	0.00489982	24.5693	4.39583	0.00898266	0.993793	1.00002		BT549,LNA-Control	SNAI1	30.4092	30.4655	0.185316								118657	583	203.528	199.082	2.052				HF652	snail1b	23.8896	23.8896	0.0936968	16.6567	7.23291
	HF587	SNAIL1	29.2033	29.325	0.172114	25.7814						HF345	SNAIL1	28.9617	28.9651	0.00489982	24.5693	4.38685					BT549,LNA-Control	SNAI1	30.3148	30.4655	0.185316								124762	641	194.637						HF652	snail1b	24.0221	23.9559	0.0936968	16.6567
	HF588	SNAIL1	30.1232	30.1232	0.13456	25.6255	4.49771	0.936632	0.522451			HF346	SNAIL1	28.9627	28.9261	0.0516417	24.5483	4.37786	-0.00898266	1.00625			BT549,LNA-Control	SNAI1	30.932	30.932	0.104148	25.3275	5.60449	-0.145409	1.10604				127340	104	1224.42						Samples	Primers	Cт	Cт Mean	Cт SD	ef1a	ΔCт
	HF588	SNAIL1	29.9329	30.028	0.13456	25.6255						HF346	SNAIL1	28.8896	28.9261	0.0516417	24.5483						BT549,LNA-Control	SNAI1	30.781	30.8151	0.104148																HF683	snail1a	23.9267	23.9126	0.0198825	15.9747	7.93795
	Samples	Primers	Cт	Cт Mean	Cт SD	TBP	ΔCт	ΔΔCт	FC		miR-424-503	HF347	SNAIL1	29.1027	29.2106	0.0762851	24.5066	4.70398	0.317136	0.802662	0.848157		BT549,LNA-Control	SNAI1	30.7322	30.8151	0.104148																HF683	snail1a	23.8986	23.9126	0.0198825	15.9747	7.78136
	HF577	SNAIL1	29.4414	29.1949	0.17433	26.1117	3.08315	0	1			HF347	SNAIL1	29.2106	29.1566	0.0762851	24.5066						BT549,LNA-424(50)+503(10)	SNAI1	30.065	30.084	0.411691	24.6079	5.47612	-0.273778	1.20897	1.47796		hS3'+424mut-503mut	268753	1297	207.211	133.674	1	1.19147	0.459868		HF684	snail1a	23.8753	23.8121	0.0894727	16.1873	7.62478
	HF577	SNAIL1	29.1949	29.3181	0.17433	26.0217						HF348	SNAIL1	29.1846	29.2824	0.138335	24.7333	4.54906	0.162215	0.893652			BT549,LNA-424(50)+503(10)	SNAI1	30.1031	30.3215	0.411691								244878	4072	60.137						HF684	snail1a	23.7488	23.8121	0.0894727	16.1873
	HF578	SNAIL1	29.3288	29.3288	0.319747	26.1738	3.15502	0.0718727	0.951402			HF348	SNAIL1	29.3802	29.2824	0.138335	24.7333						BT549,LNA-424(50)+503(10)	SNAI1	30.7963	30.3215	0.411691								282084	82	3440.05						HF689	snail1a	23.9512	23.9586	0.0103917	16.7371	7.22152
	HF578	SNAIL1	28.8766	29.1027	0.319747	26.2712					miR-424mut-503mut	HF349	SNAIL1	28.9481	29.0151	0.0947245	24.6276	4.38747	0.000620842	0.99957	1.07078		BT549,LNA-424(50)+503(10)	SNAI1	30.0259	30.0897	0.176886	24.7173	5.37234	-0.37756	1.29914				352994	5857	60.2687	114.729	0.858271				HF689	snail1a	23.9659	23.9586	0.0103917	16.7371
	Samples	Primers	Cт	Cт Mean	Cт SD	TBP	ΔCт	ΔΔCт	FC			HF349	SNAIL1	29.082	29.0151	0.0947245	24.6276						BT549,LNA-424(50)+503(10)	SNAI1	30.1535	30.1849	0.176886								286581	3005	95.3681						HF690	snail1a	23.6243	23.6094	0.021122	16.7075	6.9019
	HF597	SNAIL1	29.0141	28.9173	0.136898	25.8896	3.02773	0	1			HF350	SNAIL1	29.0404	28.9989	0.0586738	24.8036	4.1953	-0.191548	1.14199			BT549,LNA-424(50)+503(10)	SNAI1	30.3754	30.1849	0.176886								312562	2331	134.089						HF690	snail1a	23.5944	23.6094	0.021122	16.7075
	HF597	SNAIL1	28.8205	28.9173	0.136898	25.8896						HF350	SNAIL1	28.9574	28.9989	0.0586738	24.8036						BT549,LNA-424(50)+503(10)	SNAI1	29.8936	30.0534	0.405379	24.9112	5.14222	-0.607679	1.52381				268631	1171	229.403	229.403	1.71614				Samples	Primers	Cт	Cт Mean	Cт SD	ef1a	ΔCт
	HF598	SNAIL1	29.022	29.1173	0.134746	25.4086	3.7087	0.680967	0.623747														BT549,LNA-424(50)+503(10)	SNAI1	30.2133	30.2685	0.405379								254208	4369	58.1845						HF683	snail1b	23.9834	23.96	0.0330229	15.9747	7.98535
	HF598	SNAIL1	29.2126	29.1173	0.134746	25.4086					SNAIL1	Samples	Primers	Cт	Cт Mean	Cт SD	36B4	ΔCт	ΔΔCт	Exponential	Mean		BT549,LNA-424(50)+503(10)	SNAI1	30.6987	30.2685	0.405379								266522	4183	63.7155						HF683	snail1b	23.9367	23.96	0.0330229	15.9747	8.04302
	Samples	Primers	Cт	Cт Mean	Cт SD	TBP	ΔCт	ΔΔCт	FC			MDA231-empty-01	SNAIL1	29.9526	29.9445	0.011495	18.9387	11.0058	0.21723	0.860215	1.04049													hS3'+424-503	313947	2256	139.161	107.697	0.805666	0.599274	0.287376		HF684	snail1b	24.5705	24.288	0.399506	16.1873	8.10069
	HF593	SNAIL1	29.4414	29.3976	0.0620226	25.9453	3.45226	0	1			MDA231-empty-01	SNAIL1	29.9363	29.9445	0.011495		10.7885																	318567	2958	107.697						HF684	snail1b	24.0055	24.288	0.399506	16.1873
	HF593	SNAIL1	29.3537	29.3976	0.0620226	25.9453						MDA231-empty-02	SNAIL1	29.4281	29.4702	0.0594277	18.944	10.5262	-0.262361	1.19944															333750	3062	108.997						HF689	snail1b	23.7347	23.7234	0.0159551	16.7371	6.98635
	HF594	SNAIL1	29.5926	29.5926	0.016322	25.7166	3.87599	0.423733	0.745493			MDA231-empty-02	SNAIL1	29.5122	29.4702	0.0594277																			387955	1214	319.568	126.406	0.94563				HF689	snail1b	23.7121	23.7234	0.0159551	16.7371
	HF594	SNAIL1	29.5695	29.5811	0.016322	25.7166						MDA231-miR424-503-01	SNAIL1	31.6794	31.5482	0.185419	20.3068	11.2415	0.452942	0.730551	0.749453														409698	3366	121.717						HF690	snail1b	23.2873	23.2409	0.0656398	16.7075	6.53342
												MDA231-miR424-503-01	SNAIL1	31.4171	31.5482	0.185419																			395254	3015	131.096						HF690	snail1b	23.1945	23.2409	0.0656398	16.7075
												MDA231-miR424-503-02	SNAIL1	31.935	31.8534	0.115362	20.2305	11.6229	0.834353	0.560835															338584	6539	51.7792	52.5182	0.392882				Samples	Primers	Cт	Cт Mean	Cт SD	ef1a	ΔCт
												MDA231-miR424-503-02	SNAIL1	31.7718	31.8534	0.115362																			354488	2900	122.237						HF691	snail1a	23.9268	23.9268	0.14606	16.774	7.1528
												MDA231-miR424mut-503mut-01	SNAIL1	29.3606	29.3355	0.0354924	18.6935	10.642	-0.146572	1.10694	1.06443														337704	6341	53.2572						HF691	snail1a	23.7202	23.8235	0.14606	16.9886
												MDA231-miR424mut-503mut-01	SNAIL1	29.3104	29.3355	0.0354924																		hS3'MREmut+424-503	533680	20100	26.5512	126.571	0.946863	1.36008	1.44226		HF692	snail1a	23.6479	23.6143	0.0475942	16.7769	6.83737
												MDA231-miR424mut-503mut-02	SNAIL1	29.1062	29.0577	0.0685571	18.7747	10.283	-0.505516	1.41963															544777	13479	40.4167						HF692	snail1a	23.5806	23.6143	0.0475942	16.7769
												MDA231-miR424mut-503mut-02	SNAIL1	29.0092	29.0577	0.0685571																			582957	1864	312.745						HF693	snail1a	23.8046	23.8046	0.161313	16.752	7.05262
																																			387157	532	727.739	396.19	2.96385				HF693	snail1a	23.5765	23.6906	0.161313	16.752	7.11207
																																			419179	348	1204.54						HF694	snail1a	23.8059	23.7247	0.114803	16.5939	7.13079
																																			386234	5975	64.6417						HF694	snail1a	23.6436	23.7247	0.114803	16.6911
																																			501156	3487	143.721	22.6616	0.169529				HF695	snail1a	24.1353	23.6774	0.323744	16.8714	6.80602
																																			563467	27648	20.38						HF695	snail1a	23.6774	23.9063	0.323744	16.8714
																																			557331	22344	24.9432						HF696	snail1a	24.1061	24.0818	0.0171582	17.1322	6.9496
																																											HF696	snail1a	24.0818	24.094	0.0171582	17.1322
																																			Firefly	Renilla							Samples	Primers	Cт	Cт Mean	Cт SD	ef1a	ΔCт
																																		hS3'+424mut-503mut	409753	318	1288.53	313.65	1	1.00874	0.0202829		HF691	snail1b	24.9359	24.8723	0.0898598	16.774	8.09831
																																			413704	1319	313.65						HF691	snail1b	24.8088	24.8723	0.0898598	16.9886
																																			394923	194	2035.69						HF692	snail1b	24.9279	24.871	0.0803744	16.7769	8.09413
																																			575209	15952	36.0587	323.665	1.03193				HF692	snail1b	24.8142	24.871	0.0803744	16.7769
																																			455288	4373	104.113						HF693	snail1b	24.2539	24.2731	0.0271237	16.752	7.52109
																																			527574	1630	323.665						HF693	snail1b	24.2923	24.2731	0.0271237	16.752	7.8384
																																			483777	707	684.267	311.861	0.994298				HF694	snail1b	24.4652	24.4897	0.0347101	16.5939	7.89581
																																			470916	2918	161.383						HF694	snail1b	24.5143	24.4897	0.0347101	16.6911
																																			453626	5044	89.9338						HF695	snail1b	24.5402	24.5139	0.0372362	16.8714	7.64249
																																		hS3'+424-503	508488	1157	439.488	2544.23	8.11169	0.504217	4.39247		HF695	snail1b	24.4876	24.5139	0.0372362	16.8714
																																			454577	73	6227.08						HF696	snail1b	24.6211	24.6885	0.0952343	17.1322	7.55625
																																			512042	530	966.117						HF696	snail1b	24.7558	24.6885	0.0952343	17.1322
																																			688244	3946	174.416	142.114	0.453099
																																			660906	10987	60.1535
																																			659319	3438	191.774
																																			456297	1023	446.038	174.181	0.555335
																																			411522	200	2057.61
																																			488054	2802	174.181
																																		hS3'MREmut+424-503	631895	3750	168.505	264.328	0.842748	0.864914	0.268322
																																			577292	2184	264.328
																																			636594	3590	177.324
																																			1004632	9213	109.045	358.7	1.14363
																																			955444	1798	531.393
																																			1004438	5400	186.007
																																			813625	4264	190.813	190.813	0.608362
																																			825281	5463	151.067
																																			853789	77	11088.2
																																		hS3'+424mut-503mut	206757	1122	184.275	154.876	1	1.36984	1.12705
																																			202428	148	1367.76
																																			187963	1498	125.476
																																			205496	2043	100.585	73.4386	0.474177
																																			218889	346	632.627
																																			221228	4779	46.2917
																																			160275	338	474.186	408.15	2.63534
																																			162846	476	342.113
																																			174485	205	851.146
																																		hS3'+424-503	170869	214	798.453	71.1268	0.459251	0.591428	0.201961
																																			166650	2343	71.1268
																																			184850	169	1093.79
																																			133364	847	157.455	132.56	0.855913
																																			134681	1016	132.56
																																			138542	979	141.514
																																			189241	2068	91.5092	112.069	0.723606
																																			198653	430	461.984
																																			184354	1390	132.629
																																		hS3'MREmut+424-503	351709	277	1269.71	53.9066	0.348064	1.0775	0.689565
																																			328213	115	2854.03
																																			363708	6747	53.9066
																																			306924	1206	254.498	180.542	1.16572
																																			320397	3006	106.586
																																			340374	144	2363.71
																																			176666	364	485.346	266.185	1.7187
																																			195522	1023	191.126
																																			184834	1514	122.083
																																			Firefly	Renilla
																																		hS3'+e	34589	405	85.4049	121.138	1	0.983206	0.194937
																																			29931	274	109.237
																																			34191	257	133.039
																																			42467	113	375.814	94.5381	0.780416
																																			43936	431	101.94
																																			44701	513	87.1365
																																			27209	102	266.755	141.635	1.1692
																																			26517	174	152.397
																																			28923	221	130.873
																																		hS3'+424mut-503mut	43650	98	445.408	101.602	0.838731	1.03332	0.306272
																																			42778	79	541.494
																																			44705	440	101.602
																																			41220	102	404.118	105.981	0.874879
																																			41231	325	126.865
																																			44421	522	85.0977
																																			44097	211	208.991	167.941	1.38636
																																			41280	421	98.0523
																																			44669	227	196.78
																																			Firefly	Renilla
																																		hS3'+e	6905	172	40.1453	39.6222	1	0.983116	0.0713478
																																			7720	145	53.2414
																																			7507	192	39.099
																																			4094	156	26.2436	35.8517	0.904841
																																			3985	110	36.2273
																																			4470	126	35.4762
																																			7089	173	40.9769	41.3856	1.04451
																																			7693	217	35.4516
																																			7732	162	47.7284
																																		hS3'+424mut-503mut	6784	96	70.6667	39.5563	0.998337	1.21893	0.296922
																																			6392	120	53.2667
																																			6539	253	25.8458
																																			8370	134	62.4627	61.6731	1.55653
																																			8337	118	70.6525
																																			8889	146	60.8836
																																			7813	163	47.9325	43.6607	1.10193
																																			7674	148	51.8514
																																			7799	198	39.3889
																																			Firefly	Renilla
																																		hS3'+e	36018	4233	8.50886	104.666	1.31016	0.987814	0.328608
																																			37412	345	108.441
																																			36321	360	100.892
																																			16351	1480	11.048	79.8881	1
																																			17700	333	53.1532
																																			19512	183	106.623
																																			13860	329	42.1277	52.1894	0.653282
																																			14511	198	73.2879
																																			14815	360	41.1528
																																		hS3'+424mut-503mut	24454	142	172.211	125.725	1.57377	1.25697	0.296011
																																			24683	176	140.244
																																			23687	213	111.207
																																			41894	648	64.6512	96.6405	1.2097
																																			42629	556	76.6709
																																			41162	277	148.599
																																			26073	352	74.071	78.8845	0.987438
																																			24957	346	72.1301
																																			26593	294	90.4524
																																			Firefly	Renilla
																																		hS3'+e	80464	3033	26.5295	116.744	1	1.12964	0.244003
																																			91924	562	163.566
																																			94325	1349	69.9222
																																			95817	479	200.035	164.737	1.41109
																																			91148	352	258.943
																																			85947	664	129.438
																																			93644	904	103.588	114.154	0.977814
																																			92540	1556	59.473
																																			104016	834	124.719
																																		hS3'+424mut-503mut	91133	340	268.038	139.345	1.19359	1.3936	0.72427
																																			87055	809	107.608
																																			91345	2155	42.3875
																																			85726	174	492.678	256.469	2.19685
																																			92349	240	384.788
																																			87271	681	128.151
																																			92815	601	154.434	92.2681	0.790346
																																			87584	100	875.84
																																			88229	2931	30.102
																																			Firefly	Renilla
																																		hS3'+e	18990	165	115.091	48.6055	0.978676	0.942294	0.0821781
																																			19368	173	111.954
																																			19588	403	48.6055
																																			9849	275	35.8145	42.1256	0.848205
																																			10696	223	47.9641
																																			9755	229	42.5983
																																			7574	155	48.8645	49.6645	1
																																			8472	158	53.6203
																																			8046	173	46.5087
																																		hS3'+424mut-503mut	18630	233	79.9571	80.8336	1.62759	2.09118	0.446429
																																			19070	221	86.2896
																																			17996	236	76.2542
																																			30162	142	212.408	105.673	2.12774
																																			29275	183	159.973
																																			29745	579	51.3731
																																			40902	301	135.887	125.065	2.5182
																																			38258	284	134.711
																																			42885	410	104.598
[truncated: 2 more columns]

## Sheet: Figure 4h
4h
	Signal											Background
	WT1	WT2	WT3	WT4	WT5	KO1	KO2	KO3	KO4			WT1	WT2	WT3	WT4	WT5	KO1	KO2	KO3	KO4
Bactin	42107.5	33789.4	34074.2	32637.2	42620.4	30418.9	29958.3	42298.6	32307.6		Bactin	6004.98	6705.84	3897.74	2970.55	5707.45	4210.91	2907.91	9336.15	8105.43
Snail1	12950.4	9086.88	14683.1	7564.5	13446.1	15445.9	18618.9	29982.4	24652.9		Snail1	3719.3	2283.16	3065.41	2527.46	1344.89	5239.43	8737.06	14929.2	12085.6
	S-B
	WT1	WT2	WT3	WT4	WT5	KO1	KO2	KO3	KO4
Bactin	36102.6	27083.6	30176.4	29666.7	36912.9	26208	27050.4	32962.4	24202.1
Snail1	9231.11	6803.72	11617.7	5037.04	12101.2	10206.5	9881.82	15053.3	12567.3
	WT1	WT2	WT3	WT4	WT5	KO1	KO2	KO3	KO4
Bactin
Snail1	0.255691	0.251212	0.384993	0.169788	0.32783	0.389442	0.365312	0.45668	0.519264
					0.0198748		Oh my godness
	WT mean
	0.277903
	WT1	WT2	WT3	WT4	WT5	KO1	KO2	KO3	KO4
	WT1	WT2	WT3	WT4	WT5	KO1	KO2	KO3	KO4
Snail1	#DIV/0!	#DIV/0!	#DIV/0!	#DIV/0!	#DIV/0!	#DIV/0!	#DIV/0!	#DIV/0!	#DIV/0!
								KO average
								#DIV/0!
	0.920075	0.903956	1.38535	0.610961	1.17966	1.40136	1.31453	1.64331	1.86851
	0.920075					1.40136
	0.903956					1.31453
	1.38535					1.64331
	0.610961					1.86851
	1.17966

## Sheet: Figure 6
6a
Sample Name	Target Name	Cт	Cт Mean	Cт SD	EF1a	DCt	DDCt	2^-DDCt
Ctrl-30-1	prrx1a	28.6803	28.6803	0.117542	18.8044	9.87589	-0.32996	1.25698
Ctrl-30-1	prrx1a	28.4975	28.5462	0.117542
Ctrl-30-1	prrx1a	28.4609	28.5462	0.117542
Ctrl-30-2	prrx1a	28.5817	28.5728	0.242826	18.2324	10.3403	0.134485	0.910995
Ctrl-30-2	prrx1a	28.3256	28.5728	0.242826
Ctrl-30-2	prrx1a	28.811	28.5728	0.242826
Ctrl-30-3	prrx1a	29.695	29.1474	0.389698	18.6862	10.4612	0.255352	0.837783
Ctrl-30-3	prrx1a	29.1474	29.5813	0.389698
Ctrl-30-3	prrx1a	29.9015	29.5813	0.389698
Ctrl-30-4	prrx1a	28.7008	28.5429	0.139752	18.3969	10.146	-0.0598774	1.04238
Ctrl-30-4	prrx1a	28.4351	28.5429	0.139752		10.2059
Ctrl-30-4	prrx1a	28.4928	28.5429	0.139752
Ctrl-30-5	prrx1a	27.3842	27.3741	0.00757269	18.6731	8.70094	0.382394	0.767163
Ctrl-30-5	prrx1a	27.3889	27.3824	0.00757269
Ctrl-30-5	prrx1a	27.3741	27.3824	0.00757269
Ctrl-30-6	prrx1a	26.462	26.3458	0.105726	18.1026	8.24314	-0.0754096	1.05366
Ctrl-30-6	prrx1a	26.2554	26.3458	0.105726
Ctrl-30-6	prrx1a	26.3199	26.3458	0.105726
Ctrl-30-7	prrx1a	26.0941	26.7644	0.991913	18.7528	8.01156	-0.306985	1.23712
Ctrl-30-7	prrx1a	27.9039	26.7644	0.991913		8.31855
Ctrl-30-7	prrx1a	26.2952	26.7644	0.991913
Ctrl-30-8	prrx1a	25.5872	25.6329	0.141414	18.6547	6.97821	0	1
Ctrl-30-8	prrx1a	25.7915	25.6329	0.141414
Ctrl-30-8	prrx1a	25.52	25.6329	0.141414
BMP-30-1	prrx1a	28.3835	28.3835	0.0703545	18.8348	9.54868	-0.657169	1.57699
BMP-30-1	prrx1a	28.2438	28.3087	0.0703545
BMP-30-1	prrx1a	28.2987	28.3087	0.0703545
BMP-30-2	prrx1a	28.2483	28.8821	0.324346	18.9159	9.96619	-0.239664	1.18072
BMP-30-2	prrx1a	28.4452	28.5252	0.324346
BMP-30-2	prrx1a	28.8821	28.5252	0.324346
BMP-30-3	prrx1a	27.9117	27.9419	0.137342	18.627	9.31489	-0.890961	1.85441
BMP-30-3	prrx1a	27.6903	27.848	0.137342
BMP-30-3	prrx1a	27.9419	27.848	0.137342
BMP-30-4	prrx1a	29.1246	28.9407	0.170055	18.5812	10.3595	0.153635	0.898983
BMP-30-4	prrx1a	28.9083	28.9407	0.170055
BMP-30-4	prrx1a	28.7891	28.9407	0.170055
BMP-30-5	prrx1a	28.9188	28.8386	0.0767528	18.6343	10.2044	1.88581	0.270591
BMP-30-5	prrx1a	28.8313	28.8386	0.0767528
BMP-30-5	prrx1a	28.7658	28.8386	0.0767528
BMP-30-6	prrx1a	28.8537	29.0149	0.277095	18.9215	10.0934	1.77487	0.292221
BMP-30-6	prrx1a	28.8563	29.0149	0.277095
BMP-30-6	prrx1a	29.3349	29.0149	0.277095
BMP-30-7	prrx1a	27.836	27.5707	0.309942	17.8572	9.71352	1.39497	0.380252
BMP-30-7	prrx1a	27.23	27.5707	0.309942
BMP-30-7	prrx1a	27.6461	27.5707	0.309942
BMP-30-8	prrx1a	27.3076	27.2963	0.108861	18.3414	8.95491	1.9767	0.254071
BMP-30-8	prrx1a	27.3991	27.2963	0.108861
BMP-30-8	prrx1a	27.1823	27.2963	0.108861
Ctrl-30-1	prrx1b	29.1166	29.284	0.147537	18.8044	10.4795	-0.189142	1.14009
Ctrl-30-1	prrx1b	29.3952	29.284	0.147537
Ctrl-30-1	prrx1b	29.34	29.284	0.147537
Ctrl-30-2	prrx1b	28.9276	28.8542	0.372229	18.2324	10.6217	-0.0469589	1.03308
Ctrl-30-2	prrx1b	28.4507	28.8542	0.372229
Ctrl-30-2	prrx1b	29.1842	28.8542	0.372229
Ctrl-30-3	prrx1b	29.7645	29.6296	0.127942	18.6862	10.9434	0.274691	0.826628
Ctrl-30-3	prrx1b	29.51	29.6296	0.127942
Ctrl-30-3	prrx1b	29.6143	29.6296	0.127942
Ctrl-30-4	prrx1b	29.7038	29.2229	0.425087	18.3969	10.826	0.157282	0.896713
Ctrl-30-4	prrx1b	28.8972	29.2229	0.425087
Ctrl-30-4	prrx1b	29.0677	29.2229	0.425087
Ctrl-30-5	prrx1b	27.6185	27.6308	0.315436	18.6731	8.95764	-0.152493	1.11149
Ctrl-30-5	prrx1b	27.3217	27.6308	0.315436
Ctrl-30-5	prrx1b	27.9522	27.6308	0.315436
Ctrl-30-6	prrx1b	28.5889	28.497	0.0899291	18.1026	10.3944	-0.274302	1.20941
Ctrl-30-6	prrx1b	28.4092	28.497	0.0899291
Ctrl-30-6	prrx1b	28.4929	28.497	0.0899291
Ctrl-30-7	prrx1b	28.1409	28.0155	0.108784	18.7528	9.26263	0.152493	0.899694
Ctrl-30-7	prrx1b	27.9465	28.0155	0.108784		9.11014
Ctrl-30-7	prrx1b	27.9591	28.0155	0.108784
Ctrl-30-8	prrx1b	29.3617	29.4018	0.123599	18.6547	10.7471	0.0784302	0.947088
Ctrl-30-8	prrx1b	29.3032	29.4018	0.123599		10.6687
Ctrl-30-8	prrx1b	29.5405	29.4018	0.123599
BMP-30-1	prrx1b	28.9131	28.9452	0.0494943	18.8348	10.1104	-0.558264	1.4725
BMP-30-1	prrx1b	28.9452	28.9021	0.0494943
BMP-30-1	prrx1b	28.8481	28.9021	0.0494943
BMP-30-2	prrx1b	28.2056	28.4173	0.189453	18.9159	9.50143	-1.16726	2.24585
BMP-30-2	prrx1b	28.0393	28.2207	0.189453
BMP-30-2	prrx1b	28.4173	28.2207	0.189453
BMP-30-3	prrx1b	29.3721	29.2677	0.0980448	18.627	10.6408	-0.0279217	1.01954
BMP-30-3	prrx1b	29.1776	29.2677	0.0980448
BMP-30-3	prrx1b	29.2535	29.2677	0.0980448
BMP-30-4	prrx1b	29.5655	29.2862	0.325841	18.5812	10.705	0.036293	0.975157
BMP-30-4	prrx1b	29.3648	29.2862	0.325841
BMP-30-4	prrx1b	28.9282	29.2862	0.325841
BMP-30-5	prrx1b	29.2406	28.7833	0.231936	18.6343	10.149	1.03888	0.486706
BMP-30-5	prrx1b	28.7833	28.9896	0.231936
BMP-30-5	prrx1b	28.9449	28.9896	0.231936
BMP-30-6	prrx1b	28.6806	28.8355	0.141176	18.9215	9.91399	-0.754705	1.68729
BMP-30-6	prrx1b	28.8355	28.6899	0.141176
BMP-30-6	prrx1b	28.5536	28.6899	0.141176
BMP-30-7	prrx1b	27.3757	27.5735	0.244934	17.8572	9.71629	0.606156	0.656945
BMP-30-7	prrx1b	27.8474	27.5735	0.244934
BMP-30-7	prrx1b	27.4973	27.5735	0.244934
BMP-30-8	prrx1b	27.7944	28.1271	0.188232	18.3414	9.78571	-0.882982	1.84418
BMP-30-8	prrx1b	27.8082	27.9099	0.188232
BMP-30-8	prrx1b	28.1271	27.9099	0.188232
Ctrl-30-1	snai1a	25.4205	25.4492	0.0403186	18.8044	6.64477	0.0667231	0.954804
Ctrl-30-1	snai1a	25.4318	25.4492	0.0403186
Ctrl-30-1	snai1a	25.4953	25.4492	0.0403186
Ctrl-30-2	snai1a	24.9311	24.8869	0.0531469	18.2324	6.65448	0.0764258	0.948404
Ctrl-30-2	snai1a	24.828	24.8869	0.0531469
Ctrl-30-2	snai1a	24.9016	24.8869	0.0531469
Ctrl-30-3	snai1a	24.9269	24.9216	0.0697878	18.6862	6.2354	-0.342649	1.26808
Ctrl-30-3	snai1a	24.8493	24.9216	0.0697878
Ctrl-30-3	snai1a	24.9886	24.9216	0.0697878
Ctrl-30-4	snai1a	24.8714	24.858	0.0926692	18.3969	6.46107	-0.116979	1.08446
Ctrl-30-4	snai1a	24.7594	24.858	0.0926692
Ctrl-30-4	snai1a	24.9432	24.858	0.0926692
Ctrl-30-5	snai1a	24.9312	24.938	0.0836493	18.6731	6.26487	-0.313184	1.24245
Ctrl-30-5	snai1a	24.8579	24.938	0.0836493
Ctrl-30-5	snai1a	25.0248	24.938	0.0836493
Ctrl-30-6	snai1a	24.6392	24.5695	0.0719892	18.1026	6.46684	-0.111215	1.08014
Ctrl-30-6	snai1a	24.5738	24.5695	0.0719892
Ctrl-30-6	snai1a	24.4954	24.5695	0.0719892
Ctrl-30-7	snai1a	25.8798	25.8112	0.0596356	18.7528	7.05835	0.480301	0.716828
Ctrl-30-7	snai1a	25.772	25.8112	0.0596356
Ctrl-30-7	snai1a	25.7818	25.8112	0.0596356
Ctrl-30-8	snai1a	25.5175	25.4933	0.0944404	18.6547	6.83863	0.260578	0.834753
Ctrl-30-8	snai1a	25.3891	25.4933	0.0944404		6.57805
Ctrl-30-8	snai1a	25.5733	25.4933	0.0944404
BMP-30-1	snai1a	25.7748	25.6891	0.0517044	18.8348	6.85429	0.276242	0.825739
BMP-30-1	snai1a	25.6891	25.7486	0.0517044
BMP-30-1	snai1a	25.782	25.7486	0.0517044
BMP-30-2	snai1a	25.9365	25.8061	0.0659001	18.9159	6.89027	0.312222	0.8054
BMP-30-2	snai1a	25.8061	25.8658	0.0659001
BMP-30-2	snai1a	25.8547	25.8658	0.0659001
BMP-30-3	snai1a	25.8973	25.7938	0.0723522	18.627	7.16679	0.588743	0.664922
BMP-30-3	snai1a	25.7938	25.8747	0.0723522
BMP-30-3	snai1a	25.9331	25.8747	0.0723522
BMP-30-4	snai1a	24.7681	24.7257	0.0955352	18.5812	6.14449	-0.433557	1.35056
BMP-30-4	snai1a	24.7257	24.8007	0.0955352
BMP-30-4	snai1a	24.9083	24.8007	0.0955352
BMP-30-5	snai1a	24.9315	24.5163	0.36595	18.6343	5.88201	-0.696045	1.62006
BMP-30-5	snai1a	24.2407	24.5163	0.36595
BMP-30-5	snai1a	24.3766	24.5163	0.36595
BMP-30-6	snai1a	24.9225	24.896	0.0974009	18.9215	5.97444	-0.603611	1.51951
BMP-30-6	snai1a	24.788	24.896	0.0974009
BMP-30-6	snai1a	24.9773	24.896	0.0974009
BMP-30-7	snai1a	24.7192	24.6895	0.015306	17.8572	6.8323	0.254248	0.838424
BMP-30-7	snai1a	24.6895	24.7022	0.015306
BMP-30-7	snai1a	24.6978	24.7022	0.015306
BMP-30-8	snai1a	25.0308	24.8707	0.0842868	18.3414	6.5293	-0.0487478	1.03437
BMP-30-8	snai1a	24.8707	24.966	0.0842868
BMP-30-8	snai1a	24.9965	24.966	0.0842868
Ctrl-30-1	snai1b	27.8433	27.8576	0.0493452	18.8044	9.05316	0.18408	0.88021
Ctrl-30-1	snai1b	27.8169	27.8576	0.0493452
Ctrl-30-1	snai1b	27.9125	27.8576	0.0493452
Ctrl-30-2	snai1b	26.8842	26.8575	0.0287782	18.2324	8.6251	-0.24398	1.18426
Ctrl-30-2	snai1b	26.827	26.8575	0.0287782
Ctrl-30-2	snai1b	26.8614	26.8575	0.0287782
Ctrl-30-3	snai1b	27.513	27.4965	0.0365209	18.6862	8.8103	-0.058773	1.04158
Ctrl-30-3	snai1b	27.4547	27.4965	0.0365209
Ctrl-30-3	snai1b	27.5218	27.4965	0.0365209
Ctrl-30-4	snai1b	26.9325	26.9945	0.135482	18.3969	8.59755	-0.271526	1.20708
Ctrl-30-4	snai1b	26.9011	26.9945	0.135482
Ctrl-30-4	snai1b	27.1499	26.9945	0.135482
Ctrl-30-5	snai1b	27.9481	27.9324	0.0462658	18.6731	9.25928	0.3902	0.763024
Ctrl-30-5	snai1b	27.8803	27.9324	0.0462658		8.86908
Ctrl-30-5	snai1b	27.9688	27.9324	0.0462658
Ctrl-30-6	snai1b	29.8375	29.6913	0.0738305	18.1026	11.5887	1.07306	0.475311
Ctrl-30-6	snai1b	29.6913	29.7704	0.0738305
Ctrl-30-6	snai1b	29.7824	29.7704	0.0738305
Ctrl-30-7	snai1b	28.5265	28.5265	0.0395279	18.7528	9.77367	-0.741938	1.67242
Ctrl-30-7	snai1b	28.4942	28.4895	0.0395279
Ctrl-30-7	snai1b	28.4479	28.4895	0.0395279
Ctrl-30-8	snai1b	28.8502	28.8392	0.0465053	18.6547	10.1845	-0.331118	1.25799
Ctrl-30-8	snai1b	28.7882	28.8392	0.0465053		10.5156
Ctrl-30-8	snai1b	28.8792	28.8392	0.0465053
BMP-30-1	snai1b	26.451	26.4301	0.035671	18.8348	7.59535	-1.27373	2.41785
BMP-30-1	snai1b	26.389	26.4301	0.035671
BMP-30-1	snai1b	26.4505	26.4301	0.035671
BMP-30-2	snai1b	26.9299	26.9299	0.0941014	18.9159	8.01403	-0.855043	1.80881
BMP-30-2	snai1b	26.9388	26.9886	0.0941014
BMP-30-2	snai1b	27.0972	26.9886	0.0941014
BMP-30-3	snai1b	25.9199	25.9492	0.0256832	18.627	7.32224	-1.54683	2.92175
BMP-30-3	snai1b	25.9599	25.9492	0.0256832
BMP-30-3	snai1b	25.9679	25.9492	0.0256832
BMP-30-4	snai1b	26.4838	26.4838	0.197348	18.5812	7.90258	-0.966496	1.95409
BMP-30-4	snai1b	26.5889	26.6462	0.197348
BMP-30-4	snai1b	26.8658	26.6462	0.197348
BMP-30-5	snai1b	26.9525	26.5169	0.219411	18.6343	7.88261	-0.986465	1.98132
BMP-30-5	snai1b	26.5169	26.75	0.219411
BMP-30-5	snai1b	26.7808	26.75	0.219411
BMP-30-6	snai1b	27.253	27.253	0.0854146	18.9215	8.33151	-2.18409	4.54441
BMP-30-6	snai1b	27.0825	27.1706	0.0854146
BMP-30-6	snai1b	27.1762	27.1706	0.0854146
BMP-30-7	snai1b	26.8526	26.8886	0.0424179	17.8572	9.0314	-1.4842	2.79762
BMP-30-7	snai1b	26.9354	26.8886	0.0424179
BMP-30-7	snai1b	26.8778	26.8886	0.0424179
BMP-30-8	snai1b	27.0899	27.1606	0.172224	18.3414	8.81915	-1.69646	3.24104
BMP-30-8	snai1b	27.0349	27.1606	0.172224
BMP-30-8	snai1b	27.3569	27.1606	0.172224
Ctrl-30-1	premiR15b	35.3219	35.3638	0.512377	18.8044	16.5594	0.32342	0.799173
Ctrl-30-1	premiR15b	34.8736	35.3638	0.512377
Ctrl-30-1	premiR15b	35.8958	35.3638	0.512377
Ctrl-30-2	premiR15b	34.8056	34.1879	0.542142	18.2324	15.9554	-0.280508	1.21462
Ctrl-30-2	premiR15b	33.7912	34.1879	0.542142
Ctrl-30-2	premiR15b	33.9669	34.1879	0.542142
Ctrl-30-3	premiR15b	35.3951	34.9803	0.414247	18.6862	16.2941	0.0581839	0.960472
Ctrl-30-3	premiR15b	34.9793	34.9803	0.414247
Ctrl-30-3	premiR15b	34.5666	34.9803	0.414247
Ctrl-30-4	premiR15b	34.0353	33.9415	0.0924046	18.3969	15.5445	-0.691408	1.61486
Ctrl-30-4	premiR15b	33.8505	33.9415	0.0924046
Ctrl-30-4	premiR15b	33.9386	33.9415	0.0924046
Ctrl-30-5	premiR15b	35.0256	35.0678	0.269569	18.6731	16.3947	0.158705	0.895829
Ctrl-30-5	premiR15b	34.8218	35.0678	0.269569
Ctrl-30-5	premiR15b	35.356	35.0678	0.269569
Ctrl-30-6	premiR15b	34.1674	34.3607	0.178263	18.1026	16.258	0.0220931	0.984803
Ctrl-30-6	premiR15b	34.5186	34.3607	0.178263
Ctrl-30-6	premiR15b	34.3961	34.3607	0.178263
Ctrl-30-7	premiR15b	35.2966	35.4441	0.455233	18.7528	16.6913	0.455319	0.729349
Ctrl-30-7	premiR15b	35.9548	35.4441	0.455233
Ctrl-30-7	premiR15b	35.0809	35.4441	0.455233
Ctrl-30-8	premiR15b	34.9891	34.8448	0.125816	18.6547	16.1901	-0.0458047	1.03226
Ctrl-30-8	premiR15b	34.7579	34.8448	0.125816		16.236
Ctrl-30-8	premiR15b	34.7875	34.8448	0.125816
BMP-30-1	premiR15b	35.5774	35.341	0.766937	18.8348	16.5062	0.270243	0.82918
BMP-30-1	premiR15b	34.4837	35.341	0.766937
BMP-30-1	premiR15b	35.9619	35.341	0.766937
BMP-30-2	premiR15b	35.3468	35.2294	0.31249	18.9159	16.3136	0.0776122	0.947625
BMP-30-2	premiR15b	34.8753	35.2294	0.31249
BMP-30-2	premiR15b	35.4663	35.2294	0.31249
BMP-30-3	premiR15b	35.1878	34.9188	0.240924	18.627	16.2918	0.0558951	0.961997
BMP-30-3	premiR15b	34.7228	34.9188	0.240924
BMP-30-3	premiR15b	34.8459	34.9188	0.240924
BMP-30-4	premiR15b	35.4928	35.6011	0.193038	18.5812	17.0199	0.783909	0.580791
BMP-30-4	premiR15b	35.8239	35.6011	0.193038
BMP-30-4	premiR15b	35.4865	35.6011	0.193038
BMP-30-5	premiR15b	35.3943	35.2288	0.817607	18.6343	16.5945	0.358591	0.779926
BMP-30-5	premiR15b	34.3411	35.2288	0.817607
BMP-30-5	premiR15b	35.951	35.2288	0.817607
BMP-30-6	premiR15b	35.4215	35.6137	0.196257	18.9215	16.6922	0.456196	0.728906
BMP-30-6	premiR15b	35.8138	35.6137	0.196257
BMP-30-6	premiR15b	35.6057	35.6137	0.196257
BMP-30-7	premiR15b	34.5977	34.6492	0.387872	17.8572	16.7921	0.556118	0.68013
BMP-30-7	premiR15b	35.0603	34.6492	0.387872
BMP-30-7	premiR15b	34.2897	34.6492	0.387872
BMP-30-8	premiR15b	34.7963	34.6585	0.198312	18.3414	16.3171	0.0811026	0.945335
BMP-30-8	premiR15b	34.4312	34.6585	0.198312
BMP-30-8	premiR15b	34.7479	34.6585	0.198312
Ctrl-30-1	premiR16c	33.772	33.772	1.79915	18.8044	14.9676	0.887972	0.540373
Ctrl-30-1	premiR16c	36.6319	35.8323	1.79915
Ctrl-30-1	premiR16c	37.0931	35.8323	1.79915
Ctrl-30-2	premiR16c	32.6229	33.3813	1.0285	18.2324	15.1488	1.06924	0.476569
Ctrl-30-2	premiR16c	32.969	33.3813	1.0285
Ctrl-30-2	premiR16c	34.552	33.3813	1.0285
Ctrl-30-3	premiR16c	33.3322	33.7426	0.68902	18.6862	15.0564	0.976797	0.508107
Ctrl-30-3	premiR16c	33.3575	33.7426	0.68902
Ctrl-30-3	premiR16c	34.5381	33.7426	0.68902
Ctrl-30-4	premiR16c	34.6032	33.8615	0.682264	18.3969	15.4646	1.38497	0.382898
Ctrl-30-4	premiR16c	35.2242	34.563	0.682264
Ctrl-30-4	premiR16c	33.8615	34.563	0.682264
Ctrl-30-5	premiR16c	36.2126	34.8429	1.14226	18.6731	16.1698	2.09016	0.234854
Ctrl-30-5	premiR16c	34.8429	36.0556	1.14226
Ctrl-30-5	premiR16c	37.1112	36.0556	1.14226
Ctrl-30-6	premiR16c	34.8203	33.2485	0.788706	18.1026	15.1458	1.06623	0.477567
Ctrl-30-6	premiR16c	34.1489	34.0726	0.788706
Ctrl-30-6	premiR16c	33.2485	34.0726	0.788706
Ctrl-30-7	premiR16c	35.7939	35.7138	0.389505	18.7528	16.961	2.8814	0.13571
Ctrl-30-7	premiR16c	36.4249	35.9776	0.389505
Ctrl-30-7	premiR16c	35.7138	35.9776	0.389505
Ctrl-30-8	premiR16c	35.1843	33.7509	0.783959	18.6547	15.0962	1.01661	0.494276
Ctrl-30-8	premiR16c	35.0179	34.651	0.783959		15.5013
Ctrl-30-8	premiR16c	33.7509	34.651	0.783959
BMP-30-1	premiR16c	35.4323	34.9661	0.676515	18.8348	16.1313	0.630068	0.646146
BMP-30-1	premiR16c	36.2992	35.5659	0.676515
BMP-30-1	premiR16c	34.9661	35.5659	0.676515
BMP-30-2	premiR16c	37.795	34.4565	1.66998	18.9159	15.5406	0.0393279	0.973108
BMP-30-2	premiR16c	34.4565	36.1537	1.66998
BMP-30-2	premiR16c	36.2095	36.1537	1.66998
BMP-30-3	premiR16c	34.3484	34.3484	0.580872	18.627	15.7214	0.220114	0.858498
BMP-30-3	premiR16c	35.29	35.0156	0.580872
BMP-30-3	premiR16c	35.4084	35.0156	0.580872
BMP-30-4	premiR16c	37.1233	34.5755	1.31741	18.5812	15.9943	0.493019	0.710536
BMP-30-4	premiR16c	34.5755	35.6556	1.31741
BMP-30-4	premiR16c	35.2679	35.6556	1.31741
BMP-30-5	premiR16c	36.2192	34.4042	1.74377	18.6343	15.7699	0.268606	0.830121
BMP-30-5	premiR16c	34.4042	34.452	1.74377
BMP-30-5	premiR16c	32.7327	34.452	1.74377
BMP-30-6	premiR16c	36.6399	34.6028	2.14522	18.9215	15.6813	0.18002	0.882691
BMP-30-6	premiR16c	32.3637	34.6028	2.14522
BMP-30-6	premiR16c	34.8049	34.6028	2.14522
BMP-30-7	premiR16c	32.684	33.2083	1.17564	17.8572	15.3511	-0.150131	1.10967
BMP-30-7	premiR16c	32.3861	33.2083	1.17564
BMP-30-7	premiR16c	34.5549	33.2083	1.17564
BMP-30-8	premiR16c	37.2049	34.8141	1.19831	18.3414	16.4727	0.971434	0.509999
BMP-30-8	premiR16c	34.8141	36.0579	1.19831
BMP-30-8	premiR16c	36.1546	36.0579	1.19831
Ctrl-30-1	premiR15a1	33.0213	33.399	0.474082	18.8044	14.5946	0.1142	0.923894
Ctrl-30-1	premiR15a1	33.931	33.399	0.474082
Ctrl-30-1	premiR15a1	33.2446	33.399	0.474082
Ctrl-30-2	premiR15a1	33.0608	32.958	0.183631	18.2324	14.7256	0.245239	0.843676
Ctrl-30-2	premiR15a1	33.0672	32.958	0.183631
Ctrl-30-2	premiR15a1	32.746	32.958	0.183631
Ctrl-30-3	premiR15a1	33.286	33.286	0.271273	18.6862	14.5998	0.119449	0.920539
Ctrl-30-3	premiR15a1	33.7616	33.5992	0.271273
Ctrl-30-3	premiR15a1	33.7499	33.5992	0.271273
Ctrl-30-4	premiR15a1	33.8082	32.973	0.425257	18.3969	14.5761	0.0957486	0.935787
Ctrl-30-4	premiR15a1	32.973	33.3442	0.425257
Ctrl-30-4	premiR15a1	33.2513	33.3442	0.425257
Ctrl-30-5	premiR15a1	29.23	29.1313	0.0971666	18.6731	10.4581	0	1
Ctrl-30-5	premiR15a1	29.0358	29.1313	0.0971666
Ctrl-30-5	premiR15a1	29.128	29.1313	0.0971666
Ctrl-30-6	premiR15a1	30.3188	30.1755	0.26292	18.1026	12.0729	0	1
Ctrl-30-6	premiR15a1	29.8721	30.1755	0.26292
Ctrl-30-6	premiR15a1	30.3356	30.1755	0.26292
Ctrl-30-7	premiR15a1	32.4951	32.8324	0.277108	18.7528	14.0796	-0.400751	1.3202
Ctrl-30-7	premiR15a1	32.8324	32.7907	0.277108
Ctrl-30-7	premiR15a1	33.0445	32.7907	0.277108
Ctrl-30-8	premiR15a1	33.5982	32.9612	0.419178	18.6547	14.3065	-0.173886	1.12809
Ctrl-30-8	premiR15a1	33.7517	33.437	0.419178		14.4804
Ctrl-30-8	premiR15a1	32.9612	33.437	0.419178
BMP-30-1	premiR15a1	33.9737	33.5919	0.191294	18.8348	14.7571	0.276783	0.82543
BMP-30-1	premiR15a1	33.804	33.7899	0.191294
BMP-30-1	premiR15a1	33.5919	33.7899	0.191294
BMP-30-2	premiR15a1	33.1318	33.1318	0.298008	18.9159	14.2159	-0.264408	1.20114
BMP-30-2	premiR15a1	32.599	32.7883	0.298008
BMP-30-2	premiR15a1	32.6341	32.7883	0.298008
BMP-30-3	premiR15a1	33.9213	33.7924	0.0673998	18.627	15.1654	0.685032	0.621992
BMP-30-3	premiR15a1	33.7924	33.8455	0.0673998
BMP-30-3	premiR15a1	33.8228	33.8455	0.0673998
BMP-30-4	premiR15a1	33.9193	33.6624	0.235928	18.5812	15.0812	0.600855	0.659363
BMP-30-4	premiR15a1	33.4554	33.6624	0.235928
BMP-30-4	premiR15a1	33.6125	33.6624	0.235928
BMP-30-5	premiR15a1	30.7093	30.5948	0.159739	18.6343	11.9606	1.50242	0.35296
BMP-30-5	premiR15a1	30.6629	30.5948	0.159739
BMP-30-5	premiR15a1	30.4123	30.5948	0.159739
BMP-30-6	premiR15a1	30.2232	30.6996	0.238261	18.9215	11.778	-0.294819	1.22673
BMP-30-6	premiR15a1	30.4699	30.4642	0.238261
BMP-30-6	premiR15a1	30.6996	30.4642	0.238261
BMP-30-7	premiR15a1	32.2249	32.2683	0.100169	17.8572	14.4112	-0.0691779	1.04912
BMP-30-7	premiR15a1	32.2683	32.1902	0.100169
BMP-30-7	premiR15a1	32.0773	32.1902	0.100169
BMP-30-8	premiR15a1	32.4282	32.4651	0.0817876	18.3414	14.1237	-0.356625	1.28043
BMP-30-8	premiR15a1	32.3087	32.4007	0.0817876
BMP-30-8	premiR15a1	32.4651	32.4007	0.0817876
Ctrl-30-1	premiR457b	29.3194	29.3505	0.0381793	18.8044	10.5461	10.5461	0.000668828
Ctrl-30-1	premiR457b	29.3931	29.3505	0.0381793
Ctrl-30-1	premiR457b	29.3389	29.3505	0.0381793
Ctrl-30-2	premiR457b	28.8037	28.6846	0.122361	18.2324	10.4522	10.4522	0.000713799
Ctrl-30-2	premiR457b	28.6909	28.6846	0.122361
Ctrl-30-2	premiR457b	28.5593	28.6846	0.122361
Ctrl-30-3	premiR457b	29.3802	29.2738	0.0987522	18.6862	10.5875	10.5875	0.000649875
Ctrl-30-3	premiR457b	29.1852	29.2738	0.0987522
Ctrl-30-3	premiR457b	29.2559	29.2738	0.0987522
Ctrl-30-4	premiR457b	28.9644	28.9644	0.172478	18.3969	10.5675	10.5675	0.000658959
Ctrl-30-4	premiR457b	29.1759	29.1489	0.172478
Ctrl-30-4	premiR457b	29.3062	29.1489	0.172478
Ctrl-30-5	premiR457b	27.7655	27.7928	0.136062	18.6731	9.11963	2.04031	0.243112
Ctrl-30-5	premiR457b	27.9404	27.7928	0.136062
Ctrl-30-5	premiR457b	27.6724	27.7928	0.136062
Ctrl-30-6	premiR457b	29.3837	29.134	0.131403	18.1026	11.0313	11.0313	0.000477791
Ctrl-30-6	premiR457b	29.1881	29.2353	0.131403
Ctrl-30-6	premiR457b	29.134	29.2353	0.131403
Ctrl-30-7	premiR457b	29.0986	29.0677	0.0857228	18.7528	10.3149	10.3149	0.000785091
Ctrl-30-7	premiR457b	28.9708	29.0677	0.0857228
Ctrl-30-7	premiR457b	29.1336	29.0677	0.0857228
Ctrl-30-8	premiR457b	29.8135	29.7344	0.124809	18.6547	11.0797	11.0797	0.00046203
Ctrl-30-8	premiR457b	29.7344	29.8423	0.124809		10.4624
Ctrl-30-8	premiR457b	29.979	29.8423	0.124809
BMP-30-1	premiR457b	28.5808	28.6413	0.112733	18.8348	9.80656	-0.655798	1.57549
BMP-30-1	premiR457b	28.423	28.5484	0.112733
BMP-30-1	premiR457b	28.6413	28.5484	0.112733
BMP-30-2	premiR457b	28.1655	28.1655	0.0938923	18.9159	9.24963	-1.21273	2.31776
BMP-30-2	premiR457b	27.9993	28.0572	0.0938923
BMP-30-2	premiR457b	28.0066	28.0572	0.0938923
BMP-30-3	premiR457b	28.6716	28.9317	0.133559	18.627	10.3047	-0.157648	1.11547
BMP-30-3	premiR457b	28.9317	28.784	0.133559
BMP-30-3	premiR457b	28.7488	28.784	0.133559
BMP-30-4	premiR457b	28.9742	29.0245	0.0687528	18.5812	10.4433	-0.0190945	1.01332
BMP-30-4	premiR457b	28.9964	29.0245	0.0687528
BMP-30-4	premiR457b	29.1028	29.0245	0.0687528
BMP-30-5	premiR457b	28.9315	28.9315	0.148811	18.6343	10.2972	-0.165131	1.12127
BMP-30-5	premiR457b	28.68	28.7598	0.148811
BMP-30-5	premiR457b	28.668	28.7598	0.148811
BMP-30-6	premiR457b	29.1284	29.1284	0.137984	18.9215	10.2069	-0.255457	1.19371
BMP-30-6	premiR457b	29.044	29.0104	0.137984
BMP-30-6	premiR457b	28.8587	29.0104	0.137984
BMP-30-7	premiR457b	27.4463	27.5319	0.0456338	17.8572	9.6747	-0.787661	1.72627
BMP-30-7	premiR457b	27.5165	27.4982	0.0456338
BMP-30-7	premiR457b	27.5319	27.4982	0.0456338
BMP-30-8	premiR457b	28.0481	28.1751	0.109963	18.3414	9.83371	-0.628654	1.54612
BMP-30-8	premiR457b	28.1751	28.0598	0.109963
BMP-30-8	premiR457b	27.9561	28.0598	0.109963
Ctrl-30-1	EF1a	18.7386	18.8044	0.109755
Ctrl-30-1	EF1a	18.9311	18.8044	0.109755
Ctrl-30-1	EF1a	18.7435	18.8044	0.109755
Ctrl-30-2	EF1a	18.3035	18.2324	0.0654134
Ctrl-30-2	EF1a	18.2191	18.2324	0.0654134
Ctrl-30-2	EF1a	18.1747	18.2324	0.0654134
Ctrl-30-3	EF1a	18.6645	18.6862	0.0291076
Ctrl-30-3	EF1a	18.6748	18.6862	0.0291076
Ctrl-30-3	EF1a	18.7193	18.6862	0.0291076
Ctrl-30-4	EF1a	18.2227	18.3969	0.27669
Ctrl-30-4	EF1a	18.716	18.3969	0.27669
Ctrl-30-4	EF1a	18.2522	18.3969	0.27669
Ctrl-30-5	EF1a	18.6444	18.6731	0.080847
Ctrl-30-5	EF1a	18.7644	18.6731	0.080847
Ctrl-30-5	EF1a	18.6105	18.6731	0.080847
Ctrl-30-6	EF1a	18.1901	18.1026	0.0922391
Ctrl-30-6	EF1a	18.1116	18.1026	0.0922391
Ctrl-30-6	EF1a	18.0062	18.1026	0.0922391
Ctrl-30-7	EF1a	18.7606	18.7528	0.0285979
Ctrl-30-7	EF1a	18.7212	18.7528	0.0285979
Ctrl-30-7	EF1a	18.7768	18.7528	0.0285979
Ctrl-30-8	EF1a	18.5324	18.6547	0.232524
Ctrl-30-8	EF1a	18.9228	18.6547	0.232524
Ctrl-30-8	EF1a	18.5088	18.6547	0.232524
BMP-30-1	EF1a	18.819	18.8348	0.0938768
BMP-30-1	EF1a	18.9356	18.8348	0.0938768
BMP-30-1	EF1a	18.7498	18.8348	0.0938768
BMP-30-2	EF1a	18.8981	18.9159	0.0168584
BMP-30-2	EF1a	18.9316	18.9159	0.0168584
BMP-30-2	EF1a	18.9179	18.9159	0.0168584
BMP-30-3	EF1a	18.5294	18.627	0.0863092
BMP-30-3	EF1a	18.6581	18.627	0.0863092
BMP-30-3	EF1a	18.6934	18.627	0.0863092
BMP-30-4	EF1a	18.4222	18.5812	0.252357
BMP-30-4	EF1a	18.8722	18.5812	0.252357
BMP-30-4	EF1a	18.4492	18.5812	0.252357
BMP-30-5	EF1a	18.6295	18.6343	0.0597315
BMP-30-5	EF1a	18.6962	18.6343	0.0597315
BMP-30-5	EF1a	18.5771	18.6343	0.0597315
BMP-30-6	EF1a	18.9223	18.9215	0.0177314
BMP-30-6	EF1a	18.9388	18.9215	0.0177314
BMP-30-6	EF1a	18.9034	18.9215	0.0177314
BMP-30-7	EF1a	17.789	17.8572	0.0695887
BMP-30-7	EF1a	17.9281	17.8572	0.0695887
BMP-30-7	EF1a	17.8544	17.8572	0.0695887
BMP-30-8	EF1a	18.1222	18.3414	0.251479
BMP-30-8	EF1a	18.6159	18.3414	0.251479
BMP-30-8	EF1a	18.2861	18.3414	0.251479
Sample Name	Target Name	Cт	Cт Mean	Cт SD	EF1a	DCt	DDCt	2^-DDCt
Ctrl-12-1	prrx1a	25.5978	25.517	0.0726032	18.823	6.69396	-0.300912	1.23192
Ctrl-12-1	prrx1a	25.4573	25.517	0.0726032
Ctrl-12-1	prrx1a	25.4957	25.517	0.0726032
Ctrl-12-2	prrx1a	26.1708	26.1664	0.139476	19.087	7.07932	0.0844467	0.943146
Ctrl-12-2	prrx1a	26.0247	26.1664	0.139476
Ctrl-12-2	prrx1a	26.3036	26.1664	0.139476
Ctrl-12-3	prrx1a	25.9061	25.7622	0.178129	18.7979	6.9643	-0.0305722	1.02142
Ctrl-12-3	prrx1a	25.563	25.7622	0.178129
Ctrl-12-3	prrx1a	25.8176	25.7622	0.178129
Ctrl-12-4	prrx1a	25.2116	25.2116	0.0628956	18.9444	6.2672	-0.727668	1.65596
Ctrl-12-4	prrx1a	25.0873	25.155	0.0628956
Ctrl-12-4	prrx1a	25.1662	25.155	0.0628956
Ctrl-12-5	prrx1a	26.0021	25.961	0.0445355	19.0002	6.9608	-0.0340683	1.0239
Ctrl-12-5	prrx1a	25.9673	25.961	0.0445355
Ctrl-12-5	prrx1a	25.9137	25.961	0.0445355
Ctrl-12-6	prrx1a	24.9345	25.0858	0.307045	18.0781	7.00773	0.0128562	0.991128
Ctrl-12-6	prrx1a	24.8839	25.0858	0.307045
Ctrl-12-6	prrx1a	25.4392	25.0858	0.307045
Ctrl-12-7	prrx1a	26.9102	26.5214	0.194418	18.8787	7.64264	0.647769	0.638267
Ctrl-12-7	prrx1a	26.5214	26.7172	0.194418
Ctrl-12-7	prrx1a	26.7202	26.7172	0.194418
Ctrl-12-8	prrx1a	26.2412	26.2677	0.0720831	18.9247	7.34302	0.348149	0.785591
Ctrl-12-8	prrx1a	26.2127	26.2677	0.0720831		6.99487
Ctrl-12-8	prrx1a	26.3493	26.2677	0.0720831
BMP-12-1	prrx1a	26.0211	25.9195	0.0718479	19.6253	6.29416	-0.700708	1.6253
BMP-12-1	prrx1a	Undetermined	25.9703	0.0718479
BMP-12-1	prrx1a	25.9195	25.9703	0.0718479
BMP-12-2	prrx1a	25.4699	25.384	0.282894	18.8873	6.49669	-0.498178	1.41243
BMP-12-2	prrx1a	25.384	25.5884	0.282894
BMP-12-2	prrx1a	25.9113	25.5884	0.282894
BMP-12-3	prrx1a	25.2612	24.7121	0.27743	18.14	6.5721	-0.422775	1.3405
BMP-12-3	prrx1a	24.7121	24.9635	0.27743
BMP-12-3	prrx1a	24.9173	24.9635	0.27743
BMP-12-4	prrx1a	26.0378	26.0378	0.0248264	19.5831	6.45472	-0.540151	1.45412
BMP-12-4	prrx1a	26.085	26.0659	0.0248264
BMP-12-4	prrx1a	26.0748	26.0659	0.0248264
BMP-12-5	prrx1a	25.6705	25.5123	0.11636	18.5126	6.99975	0.00487399	0.996627
BMP-12-5	prrx1a	25.7392	25.6407	0.11636
BMP-12-5	prrx1a	25.5123	25.6407	0.11636
BMP-12-6	prrx1a	25.2815	25.1707	0.0588502	18.3043	6.8664	-0.128471	1.09313
BMP-12-6	prrx1a	25.1707	25.2375	0.0588502
BMP-12-6	prrx1a	25.2605	25.2375	0.0588502
BMP-12-7	prrx1a	25.9149	25.4262	0.297065	18.7713	6.65484	-0.340036	1.26579
BMP-12-7	prrx1a	25.4262	25.768	0.297065
BMP-12-7	prrx1a	25.9631	25.768	0.297065
BMP-12-8	prrx1a	25.7157	25.3562	0.180218	18.997	6.35918	-0.635692	1.55368
BMP-12-8	prrx1a	25.3562	25.5286	0.180218
BMP-12-8	prrx1a	25.514	25.5286	0.180218
Ctrl-12-1	snai1a	25.5532	25.5787	0.0604547	18.823	6.75574	-0.229854	1.17272
Ctrl-12-1	snai1a	25.5353	25.5787	0.0604547
Ctrl-12-1	snai1a	25.6478	25.5787	0.0604547
Ctrl-12-2	snai1a	25.9681	25.9425	0.0439549	19.087	6.85543	-0.130168	1.09442
Ctrl-12-2	snai1a	25.8917	25.9425	0.0439549
Ctrl-12-2	snai1a	25.9676	25.9425	0.0439549
Ctrl-12-3	snai1a	25.6486	25.5842	0.0722278	18.7979	6.78626	-0.199335	1.14817
Ctrl-12-3	snai1a	25.5061	25.5842	0.0722278
Ctrl-12-3	snai1a	25.5979	25.5842	0.0722278
Ctrl-12-4	snai1a	25.8473	25.8568	0.0704078	18.9444	6.91243	-0.0731654	1.05202
Ctrl-12-4	snai1a	25.7917	25.8568	0.0704078
Ctrl-12-4	snai1a	25.9315	25.8568	0.0704078
Ctrl-12-5	snai1a	25.9313	25.8991	0.0287581	19.0002	6.89887	-0.0867286	1.06196
Ctrl-12-5	snai1a	25.876	25.8991	0.0287581
Ctrl-12-5	snai1a	25.89	25.8991	0.0287581
Ctrl-12-6	snai1a	25.0962	25.0695	0.0537735	18.0781	6.9914	0.00579882	0.995989
Ctrl-12-6	snai1a	25.0076	25.0695	0.0537735
Ctrl-12-6	snai1a	25.1047	25.0695	0.0537735
Ctrl-12-7	snai1a	26.2685	26.2631	0.0645812	18.8787	7.38442	0.398823	0.758477
Ctrl-12-7	snai1a	26.3248	26.2631	0.0645812
Ctrl-12-7	snai1a	26.196	26.2631	0.0645812
Ctrl-12-8	snai1a	26.2373	26.2249	0.053233	18.9247	7.30023	0.314629	0.804058
Ctrl-12-8	snai1a	26.1666	26.2249	0.053233		6.9856
Ctrl-12-8	snai1a	26.2709	26.2249	0.053233
BMP-12-1	snai1a	27.534	27.5236	0.0298965	19.6253	7.89828	0.912684	0.531196
BMP-12-1	snai1a	27.4899	27.5236	0.0298965
BMP-12-1	snai1a	27.547	27.5236	0.0298965
BMP-12-2	snai1a	25.5174	25.9396	0.243296	18.8873	7.05223	0.0666375	0.954861
BMP-12-2	snai1a	25.9396	25.6586	0.243296
BMP-12-2	snai1a	25.519	25.6586	0.243296
BMP-12-3	snai1a	25.3631	25.3061	0.0606162	18.14	7.1661	0.180504	0.882394
BMP-12-3	snai1a	25.2425	25.3061	0.0606162
BMP-12-3	snai1a	25.3128	25.3061	0.0606162
BMP-12-4	snai1a	27.0095	27.0866	0.128849	19.5831	7.5035	0.517899	0.698388
BMP-12-4	snai1a	27.0149	27.0866	0.128849
BMP-12-4	snai1a	27.2354	27.0866	0.128849
BMP-12-5	snai1a	26.3677	26.3376	0.029244	18.5126	7.82505	0.839451	0.558856
BMP-12-5	snai1a	26.3359	26.3376	0.029244
BMP-12-5	snai1a	26.3093	26.3376	0.029244
BMP-12-6	snai1a	25.9304	25.9377	0.0157692	18.3043	7.6334	0.647807	0.63825
BMP-12-6	snai1a	25.9558	25.9377	0.0157692
BMP-12-6	snai1a	25.9269	25.9377	0.0157692
BMP-12-7	snai1a	26.0706	26.0706	0.0700652	18.7713	7.2993	0.313704	0.804573
BMP-12-7	snai1a	25.9448	25.9899	0.0700652
BMP-12-7	snai1a	25.9543	25.9899	0.0700652
BMP-12-8	snai1a	26.1263	26.1263	0.0426853	18.997	7.12935	0.14375	0.905163
BMP-12-8	snai1a	26.0461	26.0778	0.0426853
BMP-12-8	snai1a	26.061	26.0778	0.0426853
Ctrl-12-1	snai1b	25.9577	26.0596	0.151308	18.823	7.23659	0.178684	0.883508
Ctrl-12-1	snai1b	25.9876	26.0596	0.151308
Ctrl-12-1	snai1b	26.2335	26.0596	0.151308
Ctrl-12-2	snai1b	25.9362	26.0298	0.131084	19.087	6.94279	-0.115122	1.08307
Ctrl-12-2	snai1b	25.9737	26.0298	0.131084
Ctrl-12-2	snai1b	26.1796	26.0298	0.131084
Ctrl-12-3	snai1b	25.993	26.0149	0.0705065	18.7979	7.21701	0.159101	0.895583
Ctrl-12-3	snai1b	26.0938	26.0149	0.0705065
Ctrl-12-3	snai1b	25.958	26.0149	0.0705065
Ctrl-12-4	snai1b	25.738	25.7797	0.141058	18.9444	6.83525	-0.222664	1.16689
Ctrl-12-4	snai1b	25.6641	25.7797	0.141058		7.05791
Ctrl-12-4	snai1b	25.9369	25.7797	0.141058
Ctrl-12-5	snai1b	27.8732	27.8732	0.0498684	19.0002	8.87298	0.256714	0.836992
Ctrl-12-5	snai1b	27.9355	27.9268	0.0498684
Ctrl-12-5	snai1b	27.9718	27.9268	0.0498684
Ctrl-12-6	snai1b	26.3089	26.3786	0.0603742	18.0781	8.3005	-0.315767	1.24467
Ctrl-12-6	snai1b	26.4131	26.3786	0.0603742
Ctrl-12-6	snai1b	26.4138	26.3786	0.0603742
Ctrl-12-7	snai1b	27.49	27.5585	0.108836	18.8787	8.67978	0.0635152	0.95693
Ctrl-12-7	snai1b	27.5015	27.5585	0.108836
Ctrl-12-7	snai1b	27.684	27.5585	0.108836
Ctrl-12-8	snai1b	27.4034	27.5365	0.194942	18.9247	8.6118	-0.00446272	1.0031
Ctrl-12-8	snai1b	27.4459	27.5365	0.194942		8.61627
Ctrl-12-8	snai1b	27.7603	27.5365	0.194942
BMP-12-1	snai1b	26.4506	26.6231	0.133194	19.6253	6.99775	-0.0601616	1.04258
BMP-12-1	snai1b	26.3611	26.4782	0.133194
BMP-12-1	snai1b	26.6231	26.4782	0.133194
BMP-12-2	snai1b	27.2381	27.1989	0.0769816	18.8873	8.31159	1.25368	0.419376
BMP-12-2	snai1b	27.1102	27.1989	0.0769816
BMP-12-2	snai1b	27.2484	27.1989	0.0769816
BMP-12-3	snai1b	26.5906	26.5596	0.029195	18.14	8.41953	1.36162	0.389145
BMP-12-3	snai1b	26.5327	26.5596	0.029195
BMP-12-3	snai1b	26.5555	26.5596	0.029195
BMP-12-4	snai1b	27.7	27.7626	0.151989	19.5831	8.1795	1.12159	0.459588
BMP-12-4	snai1b	27.6519	27.7626	0.151989
BMP-12-4	snai1b	27.9359	27.7626	0.151989
BMP-12-5	snai1b	27.9434	27.918	0.0377071	18.5126	9.40542	0.789153	0.578684
BMP-12-5	snai1b	27.8747	27.918	0.0377071
BMP-12-5	snai1b	27.9359	27.918	0.0377071
BMP-12-6	snai1b	27.1605	27.2487	0.125024	18.3043	8.94445	0.328183	0.796539
BMP-12-6	snai1b	27.1939	27.2487	0.125024
BMP-12-6	snai1b	27.3918	27.2487	0.125024
BMP-12-7	snai1b	26.709	26.8379	0.0858067	18.7713	8.06664	-0.549633	1.46371
BMP-12-7	snai1b	26.6754	26.7408	0.0858067
BMP-12-7	snai1b	26.8379	26.7408	0.0858067
BMP-12-8	snai1b	27.21	27.3996	0.170905	18.997	8.4026	-0.213665	1.15963
BMP-12-8	snai1b	27.0585	27.2227	0.170905
BMP-12-8	snai1b	27.3996	27.2227	0.170905
Ctrl-12-1	premiR15b	34.6804	34.5274	0.982413	18.823	15.7044	0.0644468	0.956312
Ctrl-12-1	premiR15b	33.4774	34.5274	0.982413
Ctrl-12-1	premiR15b	35.4243	34.5274	0.982413
Ctrl-12-2	premiR15b	37.0687	34.8494	1.18808	19.087	15.7623	0.122424	0.918643
Ctrl-12-2	premiR15b	36.6942	36.2041	1.18808
Ctrl-12-2	premiR15b	34.8494	36.2041	1.18808
Ctrl-12-3	premiR15b	31.3793	31.482	0.306113	18.7979	12.6841	0	1
Ctrl-12-3	premiR15b	31.8263	31.482	0.306113
Ctrl-12-3	premiR15b	31.2405	31.482	0.306113
Ctrl-12-4	premiR15b	34.1907	34.3975	0.546496	18.9444	15.453	-0.186871	1.13829
Ctrl-12-4	premiR15b	33.3646	33.9843	0.546496		15.6399
Ctrl-12-4	premiR15b	34.3975	33.9843	0.546496
Ctrl-12-5	premiR15b	35.9439	35.6004	0.578848	19.0002	16.6002	0.135565	0.910313
Ctrl-12-5	premiR15b	34.9321	35.6004	0.578848
Ctrl-12-5	premiR15b	35.9252	35.6004	0.578848
Ctrl-12-6	premiR15b	34.4896	34.5346	0.228295	18.0781	16.4565	-0.00812864	1.00565
Ctrl-12-6	premiR15b	34.3322	34.5346	0.228295
Ctrl-12-6	premiR15b	34.7821	34.5346	0.228295
Ctrl-12-7	premiR15b	34.9664	35.2126	0.281578	18.8787	16.3339	-0.130693	1.09482
Ctrl-12-7	premiR15b	35.5196	35.2126	0.281578
Ctrl-12-7	premiR15b	35.1519	35.2126	0.281578
Ctrl-12-8	premiR15b	35.4848	35.3926	0.140077	18.9247	16.4679	0.00325632	0.997745
Ctrl-12-8	premiR15b	35.4616	35.3926	0.140077		16.4646
Ctrl-12-8	premiR15b	35.2314	35.3926	0.140077
BMP-12-1	premiR15b	34.7241	34.4798	0.789061	19.6253	14.8545	-0.785443	1.72362
BMP-12-1	premiR15b	34.4798	35.052	0.789061
BMP-12-1	premiR15b	35.9522	35.052	0.789061
BMP-12-2	premiR15b	34.5271	34.3246	0.19681	18.8873	15.4373	-0.202614	1.15078
BMP-12-2	premiR15b	34.7182	34.5233	0.19681
BMP-12-2	premiR15b	34.3246	34.5233	0.19681
BMP-12-3	premiR15b	33.797	33.2916	0.271064	18.14	15.1515	-0.488394	1.40288
BMP-12-3	premiR15b	33.714	33.6009	0.271064
BMP-12-3	premiR15b	33.2916	33.6009	0.271064
BMP-12-4	premiR15b	34.5228	34.4628	0.331223	19.5831	14.8796	-0.760266	1.6938
BMP-12-4	premiR15b	34.1056	34.4628	0.331223
BMP-12-4	premiR15b	34.7599	34.4628	0.331223
BMP-12-5	premiR15b	34.8187	34.2313	1.15625	18.5126	15.7187	-0.745866	1.67698
BMP-12-5	premiR15b	33.6439	34.8063	1.15625
BMP-12-5	premiR15b	35.9563	34.8063	1.15625
BMP-12-6	premiR15b	35.1599	34.0396	0.822205	18.3043	15.7353	-0.72933	1.65787
BMP-12-6	premiR15b	34.0396	34.2522	0.822205
BMP-12-6	premiR15b	33.5572	34.2522	0.822205
BMP-12-7	premiR15b	34.7685	34.5369	0.140422	18.7713	15.7656	-0.699049	1.62343
BMP-12-7	premiR15b	34.7903	34.6985	0.140422
BMP-12-7	premiR15b	34.5369	34.6985	0.140422
BMP-12-8	premiR15b	35.5457	34.7914	0.422219	18.997	15.7945	-0.67016	1.59125
BMP-12-8	premiR15b	34.8398	35.059	0.422219
BMP-12-8	premiR15b	34.7914	35.059	0.422219
Ctrl-12-1	premiR16c	36.8133	36.8133		18.823	17.9903	-0.062753	1.04446
Ctrl-12-1	premiR16c	Undetermined	36.8133
Ctrl-12-1	premiR16c	Undetermined	36.8133
Ctrl-12-2	premiR16c	Undetermined	35.051		19.087	15.964	0	1
Ctrl-12-2	premiR16c	35.051	35.051
Ctrl-12-2	premiR16c	Undetermined	35.051
Ctrl-12-3	premiR16c	36.7538	36.7538	1.40562	18.7979	17.9559	-0.0971711	1.06967
Ctrl-12-3	premiR16c	34.7791	35.1888	1.40562
Ctrl-12-3	premiR16c	34.0336	35.1888	1.40562
Ctrl-12-4	premiR16c	37.1574	37.1574	0.732325	18.9444	18.213	0.159924	0.895072
Ctrl-12-4	premiR16c	38.1931	37.6752	0.732325		18.0531
Ctrl-12-4	premiR16c	Undetermined	37.6752	0.732325
Ctrl-12-5	premiR16c	37.0885	35.3594	2.45712	19.0002	16.3592	-0.0414014	1.02911
Ctrl-12-5	premiR16c	36.4429	35.3594	2.45712
Ctrl-12-5	premiR16c	32.5467	35.3594	2.45712
Ctrl-12-6	premiR16c	34.1418	34.5855	0.546153	18.0781	16.5073	0.106748	0.928679
Ctrl-12-6	premiR16c	34.4192	34.5855	0.546153
Ctrl-12-6	premiR16c	35.1954	34.5855	0.546153
Ctrl-12-7	premiR16c	36.2184	35.0187	1.51499	18.8787	16.14	-0.260567	1.19795
Ctrl-12-7	premiR16c	35.0187	34.8154	1.51499
Ctrl-12-7	premiR16c	33.209	34.8154	1.51499
Ctrl-12-8	premiR16c	35.5205	35.5205	2.40706	18.9247	16.5958	0.19522	0.873439
Ctrl-12-8	premiR16c	36.588	34.6992	2.40706		16.4006
Ctrl-12-8	premiR16c	31.9889	34.6992	2.40706
BMP-12-1	premiR16c	33.6996	36.174	1.43854	19.6253	16.5487	-1.50439	2.83705
BMP-12-1	premiR16c	36.174	35.3606	1.43854
BMP-12-1	premiR16c	36.2081	35.3606	1.43854
BMP-12-2	premiR16c	33.8711	33.8711	1.63518	18.8873	14.9838	-0.980179	1.97271
BMP-12-2	premiR16c	37.1094	35.6222	1.63518
BMP-12-2	premiR16c	35.8861	35.6222	1.63518
BMP-12-3	premiR16c	33.9114	34.4791	1.63226	18.14	16.339	-1.71401	3.28071
BMP-12-3	premiR16c	36.3194	34.4791	1.63226
BMP-12-3	premiR16c	33.2064	34.4791	1.63226
BMP-12-4	premiR16c	34.8975	34.8975	0.737538	19.5831	15.3144	-2.73865	6.67448
BMP-12-4	premiR16c	33.6845	34.0487	0.737538
BMP-12-4	premiR16c	33.5641	34.0487	0.737538
BMP-12-5	premiR16c	36.4193	34.1885	1.68337	18.5126	15.6759	-0.724688	1.65254
BMP-12-5	premiR16c	34.1885	34.576	1.68337
BMP-12-5	premiR16c	33.1201	34.576	1.68337
BMP-12-6	premiR16c	34.9794	34.9794	0.764433	18.3043	16.6751	0.27452	0.826725
BMP-12-6	premiR16c	36.503	35.7778	0.764433
BMP-12-6	premiR16c	35.8511	35.7778	0.764433
BMP-12-7	premiR16c	35.6219	34.0076	0.807334	18.7713	15.2363	-1.16427	2.2412
BMP-12-7	premiR16c	34.7817	34.8037	0.807334
BMP-12-7	premiR16c	34.0076	34.8037	0.807334
BMP-12-8	premiR16c	33.5867	33.5867	1.9004	18.997	14.5898	-1.81084	3.50847
BMP-12-8	premiR16c	34.1664	34.9609	1.9004
BMP-12-8	premiR16c	37.1296	34.9609	1.9004
Ctrl-12-1	EF1a	18.9255	18.823	0.178591
Ctrl-12-1	EF1a	18.9268	18.823	0.178591
Ctrl-12-1	EF1a	18.6168	18.823	0.178591
Ctrl-12-2	EF1a	19.0966	19.087	0.0323454
Ctrl-12-2	EF1a	19.1135	19.087	0.0323454
Ctrl-12-2	EF1a	19.051	19.087	0.0323454
Ctrl-12-3	EF1a	18.8509	18.7979	0.0499085
Ctrl-12-3	EF1a	18.7912	18.7979	0.0499085
Ctrl-12-3	EF1a	18.7517	18.7979	0.0499085
Ctrl-12-4	EF1a	18.8798	18.9444	0.261273
Ctrl-12-4	EF1a	19.2319	18.9444	0.261273
Ctrl-12-4	EF1a	18.7215	18.9444	0.261273
Ctrl-12-5	EF1a	18.9084	19.0002	0.1445
Ctrl-12-5	EF1a	19.1668	19.0002	0.1445
Ctrl-12-5	EF1a	18.9255	19.0002	0.1445
Ctrl-12-6	EF1a	18.0924	18.0781	0.044461
Ctrl-12-6	EF1a	18.1137	18.0781	0.044461
Ctrl-12-6	EF1a	18.0283	18.0781	0.044461
Ctrl-12-7	EF1a	18.8062	18.8787	0.0628581
Ctrl-12-7	EF1a	18.9126	18.8787	0.0628581
Ctrl-12-7	EF1a	18.9174	18.8787	0.0628581
Ctrl-12-8	EF1a	18.7892	18.9247	0.218682
Ctrl-12-8	EF1a	19.177	18.9247	0.218682
Ctrl-12-8	EF1a	18.8079	18.9247	0.218682
BMP-12-1	EF1a	19.5322	19.6253	0.135521
BMP-12-1	EF1a	19.7808	19.6253	0.135521
BMP-12-1	EF1a	19.563	19.6253	0.135521
BMP-12-2	EF1a	18.8919	18.8873	0.0447803
BMP-12-2	EF1a	18.9297	18.8873	0.0447803
BMP-12-2	EF1a	18.8404	18.8873	0.0447803
BMP-12-3	EF1a	18.1011	18.14	0.0902619
BMP-12-3	EF1a	18.2432	18.14	0.0902619
BMP-12-3	EF1a	18.0758	18.14	0.0902619
BMP-12-4	EF1a	19.3974	19.5831	0.208353
BMP-12-4	EF1a	19.8084	19.5831	0.208353
BMP-12-4	EF1a	19.5435	19.5831	0.208353
BMP-12-5	EF1a	18.4926	18.5126	0.139768
BMP-12-5	EF1a	18.6613	18.5126	0.139768
BMP-12-5	EF1a	18.3839	18.5126	0.139768
BMP-12-6	EF1a	18.2685	18.3043	0.0318433
BMP-12-6	EF1a	18.3296	18.3043	0.0318433
BMP-12-6	EF1a	18.3147	18.3043	0.0318433
BMP-12-7	EF1a	18.5798	18.7713	0.178259
BMP-12-7	EF1a	18.9324	18.7713	0.178259
BMP-12-7	EF1a	18.8018	18.7713	0.178259
BMP-12-8	EF1a	18.9281	18.997	0.0951803
BMP-12-8	EF1a	19.1056	18.997	0.0951803
BMP-12-8	EF1a	18.9573	18.997	0.0951803

## Sheet: Supplementary Figure 1
Supp 1f							Supp 1g
SUM SNAIL1	SUM PRRX1	MDA SNAIL1	MDA PRRX1	BT SNAIL1	BT PRRX1				Primers	Cт	Cт Mean	Cт SD	TBP	ΔCт	ΔΔCт	FC
302.542	436.54	339.811	1319.04	237.923	2942.28		siCntrl	HF752	SNAIL1	26.9275	26.8394	0.1245	24.8526	1.98685	-0.0125055	1.00871
344.657	491.419	344.286	1628.17	331.295	8303.57			HF752	SNAIL1	26.7514	26.8394	0.1245	24.9371	1.99936
397.024	505.021	345.053	1131.46	379.299	3742.97			HF753	SNAIL1	26.9708	26.9109	0.084674	24.8991	2.01186	0.0125055	0.991369
469.098	583.155	395.069	1529.56	408.659	3162.92			HF753	SNAIL1	26.8511	26.9109	0.084674	24.8991
469.101	1131.57	396.619	1256.24	424.114	2549.84		siPRRX1	HF754	SNAIL1	26.6997	26.6443	0.0783877	24.913	1.73131	-0.268048	1.20418
471.449	468.772	415.38	1713.85	424.357	3271.25			HF754	SNAIL1	26.5889	26.6443	0.0783877	24.913
471.513	719.436	446.392	1677.95	482.236	4326.6			HF755	SNAIL1	26.7309	26.7354	0.00634293	24.971	1.76439	-0.234969	1.17688
477.238	645.375	449.962	1810.76	483.035	4110.86			HF755	SNAIL1	26.7398	26.7354	0.00634293	24.971
486.899	475.115	471.102	1428.31	484.038	5209.85			HF760	SNAIL1	27.0299	27.0299	0.1177	24.8662	2.16361	0.00428009	0.997038
511.494	407.5	478.836	1620.86	490.254	2905.61			HF760	SNAIL1	26.8634	26.9466	0.1177	25.0426	2.15933
525.89	605.311	485.559	1622.48	496.668	5140.57			HF761	SNAIL1	26.9664	26.9592	0.0102312	24.8041	2.15505	-0.00428009	1.00297
527.241	438.477	489.99	1905.97	497.123	4172.73			HF761	SNAIL1	26.952	26.9592	0.0102312	24.9837
532.094	622.799	498.503	1480.3	502.317	4427.2			HF762	SNAIL1	26.5467	26.5467	0.054246	24.8696	1.6771	-0.482227	1.3969
534.09	603.32	503.651	1546.08	503.175	5149.78			HF762	SNAIL1	26.6234	26.585	0.054246	24.8696
559.42	546.73	508.429	2098.72	509.085	2522.26			HF763	SNAIL1	26.5831	26.5092	0.10457	24.9914	1.51778	-0.64155	1.56
587.496	868.214	513.587	1527.59	514.628	3397.24			HF763	SNAIL1	26.4352	26.5092	0.10457	24.7388
598.535	694.701	516.5	2054.76	527.501	4555.37			HF768	SNAIL1	27.0462	27.0126	0.047601	24.8339	2.17871	0.0287867	0.980244
609.75	582.456	527.53	1395.61	535.747	2034.16			HF768	SNAIL1	26.9789	27.0126	0.047601	24.8339	2.14992
612.384	480.95	534.081	1348.86	537.714	4923.07			HF769	SNAIL1	26.9303	26.959	0.0405851	24.8379	2.12113	-0.0287867	1.02015
614.557	787.159	535.447	2011.78	556.908	3111.78			HF769	SNAIL1	26.9877	26.959	0.0405851	24.9285
620.663	886.346	543.851	1773.09	557.368	4710.96			HF770	SNAIL1	26.9095	26.6687	0.170241	24.7236	1.94512	-0.204801	1.15253
627.358	586.918	545.547	1619.08	557.54	2216.03			HF770	SNAIL1	26.6687	26.7891	0.170241	24.689
632.264	515.583	561.474	1493.17	560.318	2118.42			HF771	SNAIL1	26.9123	26.7721	0.0991388	24.719	2.05308	-0.096839	1.06943
665.405	674.834	562.981	1508.1	560.395	3065.41			HF771	SNAIL1	26.7721	26.8422	0.0991388	24.719
673.617	524.665	565.598	1377.84	560.658	7216.75				Primers	Cт	Cт Mean	Cт SD	TBP	ΔCт	ΔΔCт	FC
687.026	1120.16	574.682	1743.44	560.895	3522.23		siCntrl	HF752	PRRX1	25.5406	25.6376	0.13721	24.8526	0.785002	-0.159506	1.1169
691.42	1255.85	577.355	1399.48	566.035	3291.29			HF752	PRRX1	25.7346	25.6376	0.13721	24.9371	0.944508
697.813	505.035	578.28	1210.96	566.79	2549.53			HF753	PRRX1	25.9483	26.0031	0.0774342	24.8991	1.10401	0.159506	0.895332
698.467	618.693	578.638	1368.96	573.557	2422.66			HF753	PRRX1	26.0578	26.0031	0.0774342	24.8991
699.806	555.79	589.437	1442.13	574.785	3683.43		siPRRX1	HF754	PRRX1	27.6021	27.6921	0.12725	24.913	2.77912	1.83461	0.280367
708.456	562.509	595.389	1779.39	576.144	3331.06			HF754	PRRX1	27.7821	27.6921	0.12725	24.913
714.428	1215.79	595.731	1617.73	577.528	3022.5			HF755	PRRX1	25.8392	27.0456	0.853033	24.971	2.07458	1.13007	0.456892
719.39	549.709	601.04	2165.25	577.875	7910.82			HF755	PRRX1	27.0456	26.4424	0.853033	24.971
728.573	470.006	612.392	2438.56	581.46	3112.34			HF760	PRRX1	26.1387	26.1618	0.0326291	24.8662	1.29553	0.052454	0.964295
737.965	618.181	624.825	1749.37	582.562	5617.35			HF760	PRRX1	26.1848	26.1618	0.0326291	25.0426	1.24308
744.467	504.732	631.863	1730.48	583.525	2695.6			HF761	PRRX1	25.8897	25.9948	0.148646	24.8041	1.19063	-0.052454	1.03703
745.434	705.078	632.315	1322.25	591.123	6369.11			HF761	PRRX1	26.0999	25.9948	0.148646	24.9837
762.178	669.038	633.933	1646.56	591.169	3232.82			HF762	PRRX1	27.6872	27.6032	0.118802	24.8696	2.73366	1.49058	0.355869
766.482	700.151	635.614	1722.43	595.169	4388.17			HF762	PRRX1	27.5192	27.6032	0.118802	24.8696
778.099	567.778	636.731	1677.2	601.986	5353.86			HF763	PRRX1	28.047	27.6924	0.501463	24.7388	2.95359	1.71051	0.305552
778.589	1381.41	638.472	1581.67	604.331	2261.34			HF763	PRRX1	27.3378	27.6924	0.501463	24.7388
782.828	1173.28	643.623	1699.71	613.06	4273.28			HF768	PRRX1	25.6605	25.7844	0.175219	24.8339	0.950493	0.0276022	0.981049
791.286	813.533	644.789	1947.18	618.613	4955.11			HF768	PRRX1	25.9082	25.7844	0.175219	24.8339	0.922891
796.545	784.475	644.82	1251.37	618.768	4378.31			HF769	PRRX1	25.6618	25.7332	0.10097	24.8379	0.895288	-0.0276022	1.01932
797.829	490.471	645.549	1485.63	620.549	2690.2			HF769	PRRX1	25.8046	25.7332	0.10097	24.9285
803.92	543.034	647.75	1511.33	621.258	5825.77			HF770	PRRX1	27.0626	27.1149	0.0739748	24.689	2.42593	1.50304	0.352809
807.07	1089.81	650.946	2070.38	623.131	1837.12			HF770	PRRX1	27.1672	27.1149	0.0739748	24.689
814.801	710.902	654.182	1755.84	624.75	2787.16			HF771	PRRX1	26.836	27.1324	0.419119	24.719	2.41337	1.49048	0.355895
851.782	450.702	657.896	1996.2	626.052	4252.27			HF771	PRRX1	27.4288	27.1324	0.419119	24.719
852.839	928.736	659.962	1692.61	627	2704.32
853.815	632.491	661.569	4926.07	628.095	2870.34
858.079	601.552	662.601	1488.4	628.248	2948.2
874.871	481.396	663.544	1282.77	629.967	3749.87
886.063	494.454	673.45	1350.43	630.015	3860.17
887.626	1087.84	680.592	1900.68	632.117	8589.8
888.183	732.103	697.059	1754	635.131	1848.93		Well	Sample Name	Target Name	Task	Reporter	Quencher	Cт	Av Ct
889.232	1009.42	697.107	1650.66	636.789	6788.85		C1	Sample 1	PRRX1	KKY-HF-1125	MDA436 2d siCTR N1	A	28.1882	28.0826
892.547	913.109	698.308	1310.64	637.577	3368.49		C2	Sample 1	PRRX1	KKY-HF-1125	MDA436 2d siCTR N1	B	27.977
895.582	1539.27	701.296	1473.13	638.213	2979.1		C3	Sample 1	PRRX1	KKY-HF-1126	MDA436 2d siCTR N2	A	28.0838	28.1232
895.869	597.681	701.373	1755.7	639.524	4590.47		C4	Sample 1	PRRX1	KKY-HF-1126	MDA436 2d siCTR N2	B	28.1626
896.597	738.107	702.812	1676.33	648.953	2990.85		C5	Sample 2	PRRX1	KKY-HF-1127	MDA436 2d siSnail1 10nM N1	A	28.0539	27.9687
903.478	738.403	709.53	1637.17	651.623	2453.12		C6	Sample 2	PRRX1	KKY-HF-1127	MDA436 2d siSnail1 10nM N1	B	27.8835
911.779	566.261	716.571	1367.87	652.105	3376.43		C7	Sample 2	PRRX1	KKY-HF-1128	MDA436 2d siSnail1 10nM N2	A	28.1116	27.9682
916.026	621.718	720.386	1986.39	654.752	2324.64		C8	Sample 2	PRRX1	KKY-HF-1128	MDA436 2d siSnail1 10nM N2	B	27.8249
925.606	551.056	721.543	1449.13	661.848	2962.22		C9	Sample 3	PRRX1	KKY-HF-1129	MDA436 2d siSnail1 25nM N1	A	27.9698	27.9698
927.015	543.317	728.314	1650.09	662.172	2653.92		C10	Sample 3	PRRX1	KKY-HF-1129	MDA436 2d siSnail1 25nM N1	B	26.9432
928.852	570.952	732.43	1620.96	663.664	3449.13		C11	Sample 3	PRRX1	KKY-HF-1130	MDA436 2d siSnail1 25nM N2	A	27.7757	27.9054
930.004	528.978	732.89	1371.48	664.186	4100.02		C12	Sample 3	PRRX1	KKY-HF-1130	MDA436 2d siSnail1 25nM N2	B	28.0352
938.342	597.817	734.229	1567.91	668.365	3649.11		B1	Sample 1	SNAIL1	KKY-HF-1125	MDA436 2d siCTR N1	A	28.6074	28.6074
941.542	762.891	737.093	1662.96	668.939	3400.55		B2	Sample 1	SNAIL1	KKY-HF-1125	MDA436 2d siCTR N1	B	28.9629
942.634	548.192	741.164	1869.86	671.07	3996.22		B3	Sample 1	SNAIL1	KKY-HF-1126	MDA436 2d siCTR N2	A	28.4366	28.3766
943.661	694.595	743.283	3016.27	672.285	6900.99		B4	Sample 1	SNAIL1	KKY-HF-1126	MDA436 2d siCTR N2	B	28.3166
951.584	604.653	745.307	1744.91	675.134	3765.65		B5	Sample 2	SNAIL1	KKY-HF-1127	MDA436 2d siSnail1 10nM N1	A	30.7108	30.7686
964.614	578.038	750.285	2024.81	675.924	4530.8		B6	Sample 2	SNAIL1	KKY-HF-1127	MDA436 2d siSnail1 10nM N1	B	30.8265
968.754	555.472	751.701	1264.56	676.106	2400.12		B7	Sample 2	SNAIL1	KKY-HF-1128	MDA436 2d siSnail1 10nM N2	A	30.9228	30.8501
970.667	562.602	752.968	2102.51	677.591	5471.55		B8	Sample 2	SNAIL1	KKY-HF-1128	MDA436 2d siSnail1 10nM N2	B	30.7773
974.127	584.211	755.098	1804.53	678.628	3572.83		B9	Sample 3	SNAIL1	KKY-HF-1129	MDA436 2d siSnail1 25nM N1	A	30.7975	30.8926
980.445	527.082	758.808	1674.09	678.94	1925.26		B10	Sample 3	SNAIL1	KKY-HF-1129	MDA436 2d siSnail1 25nM N1	B	30.9876
984.012	1179.65	759.967	1726.35	683.214	2630.08		B11	Sample 3	SNAIL1	KKY-HF-1130	MDA436 2d siSnail1 25nM N2	A	31.0115	30.8764
989.993	792.723	760.575	1736.49	683.406	3257.75		B12	Sample 3	SNAIL1	KKY-HF-1130	MDA436 2d siSnail1 25nM N2	B	30.7413
992.889	550.062	761.138	1638.06	686.06	2462.14		A1	Sample 1	TBP	KKY-HF-1125	MDA436 2d siCTR N1	A	26.0295	26.0295
995.094	559.608	762.291	1418.23	687.72	4373.74		A2	Sample 1	TBP	KKY-HF-1125	MDA436 2d siCTR N1	B	26.3737
999.278	629.287	768.108	1514.96	688.839	4413.28		A3	Sample 1	TBP	KKY-HF-1126	MDA436 2d siCTR N2	A	25.9202	25.925
999.694	580.251	769.336	1522.63	691.062	2762.78		A4	Sample 1	TBP	KKY-HF-1126	MDA436 2d siCTR N2	B	25.9298
1003.35	533.007	771.89	1973.43	696.071	3548.74		A5	Sample 2	TBP	KKY-HF-1127	MDA436 2d siSnail1 10nM N1	A	25.7775	25.9687
1004.53	1184.38	772.344	1507.09	697.034	2045.27		A6	Sample 2	TBP	KKY-HF-1127	MDA436 2d siSnail1 10nM N1	B	26.1599
1006.23	616.998	777.823	1610.18	697.397	3213.55		A7	Sample 2	TBP	KKY-HF-1128	MDA436 2d siSnail1 10nM N2	A	26.2732	26.1461
1017.2	668.326	780.998	1596.19	700.222	3231.09		A8	Sample 2	TBP	KKY-HF-1128	MDA436 2d siSnail1 10nM N2	B	26.0189
1017.44	675.542	784.331	1812.42	700.944	4478.34		A9	Sample 3	TBP	KKY-HF-1129	MDA436 2d siSnail1 25nM N1	A	25.9715	25.9646
1020.51	546.258	786.426	1297.81	701.421	7290.24		A10	Sample 3	TBP	KKY-HF-1129	MDA436 2d siSnail1 25nM N1	B	25.9576
1028.98	1451.82	786.7	1829.51	702.451	3972.42		A11	Sample 3	TBP	KKY-HF-1130	MDA436 2d siSnail1 25nM N2	A	26.0588	26.0598
1034.23	600.264	791.503	1661.52	708.017	3767.35		A12	Sample 3	TBP	KKY-HF-1130	MDA436 2d siSnail1 25nM N2	B	26.0607
1038.91	540.477	793.793	1597.07	708.161	5110.71
1044.6	1026.12	796.009	1309.11	710.423	4404.12
1049.04	489.101	798.717	2646.88	711.929	2297.91
1060.42	604.551	801.028	1496.12	712.999	6073.09				Av Ct	Av Ct TBP	dCT	Av dCT CTR	ddCT Parental	FC	ddCT siCTR	FC
1061.41	1564.73	802.693	1399.98	716.31	3380.68		KKY-HF-1125	MDA436 2d siCTR N1	28.0826	26.0295	2.05305	2.12561	-0.145637	1.10622	-0.0725589	1.05158
1062.38	592.818	803.285	1975.87	717.69	2046.56		KKY-HF-1126	MDA436 2d siCTR N2	28.1232	25.925	2.19817		-0.000519276	1.00036	0.0725589	0.95095
1062.74	2014.55	803.358	1706.19	717.742	3040.28		KKY-HF-1127	MDA436 2d siSnail1 10nM N1	27.9687	25.9687	1.99999		-0.198699	1.14766	-0.12562	1.09098
1062.8	763.374	803.639	1670.85	721.123	3654.24		KKY-HF-1128	MDA436 2d siSnail1 10nM N2	27.9682	26.1461	1.82215		-0.376536	1.29822	-0.303458	1.2341
1072.72	1531.36	805.58	1779.58	723.948	6064.17		KKY-HF-1129	MDA436 2d siSnail1 25nM N1	27.9698	25.9646	2.00523		-0.19346	1.1435	-0.120382	1.08702
1073.8	601.209	805.689	1673.81	724.733	2000.55		KKY-HF-1130	MDA436 2d siSnail1 25nM N2	27.9054	26.0598	1.84565		-0.353044	1.27725	-0.279966	1.21417
1074.35	596.23	807.952	1703.95	727.378	3231.52
1077.17	928.496	810.787	2011.16	727.743	5427.22				Av Ct	Av Ct TBP	dCT	Av dCT CTR	ddCT	FC
1077.26	1228.93	814.52	2708.93	727.799	4776.6		KKY-HF-1125	MDA436 2d siCTR N1	28.6074	26.0295	2.57786	2.51471	0.391696	0.762233	0.0631456	0.957175
1079.96	979.884	815.317	1967.54	728.368	2646.06		KKY-HF-1126	MDA436 2d siCTR N2	28.3766	25.925	2.45157		0.265405	0.831965	-0.0631456	1.04474
1085.88	1440.55	815.533	2233.14	731.666	5352.01		KKY-HF-1127	MDA436 2d siSnail1 10nM N1	30.7686	25.9687	4.79996		2.6138	0.163369	2.28524	0.205151
1087.86	485.292	815.801	1813.19	732.2	4073.49		KKY-HF-1128	MDA436 2d siSnail1 10nM N2	30.8501	26.1461	4.70398		2.51782	0.174607	2.18927	0.219263
1093.12	576.962	816.33	1613.41	732.966	4563.36		KKY-HF-1129	MDA436 2d siSnail1 25nM N1	30.8926	25.9646	4.92802		2.74186	0.149492	2.41331	0.187725
1094.7	983.148	817.511	2626.48	734.809	3982.67		KKY-HF-1130	MDA436 2d siSnail1 25nM N2	30.8764	26.0598	4.81659		2.63043	0.161496	2.30188	0.202799
1098.26	562.071	820.757	1850.92	737.521	5724.81
1099.79	501.713	826.694	2455.96	737.876	3865.14
1102.46	499.435	830.553	2033.21	738.827	2670.75		Well	Sample Name	Target Name	Task	Reporter	Duplicate	Cт	Av Ct
1104.66	716.72	833.117	1677.08	739.538	4213.24		A1	Sample 1	TBP	KKY-HF-1131	MDA436 2d Parental N1	A	26.0536	26.0536
1107.59	473.639	834.416	1924.39	739.748	3332.53		A2	Sample 1	TBP	KKY-HF-1131	MDA436 2d Parental N1	B	26.6245
1108.01	999.404	839.165	2557.38	740.336	2715.56		A3	Sample 2	TBP	KKY-HF-1132	MDA436 2d Parental N2	A	25.7605	25.8689
1109.65	828.388	841.859	4321.06	741.002	4314.9		A4	Sample 2	TBP	KKY-HF-1132	MDA436 2d Parental N2	B	25.9774
1111.07	821.938	842.585	1639.05	741.694	2966.94		A5	Sample 3	TBP	KKY-HF-1133	MDA436 2d Parental siCTR N1	A	25.8018	25.8333
1111.71	1038.85	843.7	1886.09	742.586	6405.6		A6	Sample 3	TBP	KKY-HF-1133	MDA436 2d Parental siCTR N1	B	25.8648
1116.97	747.459	844.076	2124.32	743.923	4327.07		A7	Sample 4	TBP	KKY-HF-1134	MDA436 2d Parental siCTR N2	A	25.9281	25.8328
1118.05	739.471	844.514	1900.31	744.693	1366.04		A8	Sample 4	TBP	KKY-HF-1134	MDA436 2d Parental siCTR N2	B	25.7375
1122.39	712.611	844.718	1894.53	744.735	5862.87		A9	Sample 5	TBP	KKY-HF-1135	MDA436 2d Parental siSnail1 25nM N1	A	26.0367	25.7031
1122.81	1040.15	847.774	1657.91	747.126	6196.78		A10	Sample 5	TBP	KKY-HF-1135	MDA436 2d Parental siSnail1 25nM N1	B	25.7031
1124.58	476.085	847.983	1860.03	751.168	4480.44		A11	Sample 6	TBP	KKY-HF-1136	MDA436 2d Parental siSnail1 25nM N2	A	25.5137	25.5632
1129.33	874.645	849.191	1659.93	751.187	1527.34		A12	Sample 6	TBP	KKY-HF-1136	MDA436 2d Parental siSnail1 25nM N2	B	25.6127
1130.26	730.573	849.606	1821.61	755.235	7053.42							Duplicate	Cт	Av Ct
1132.42	688.316	852.679	1752.45	755.238	1374.87		B1	Sample 1	SNAIL1	KKY-HF-1131	MDA436 2d Parental N1	A	28.3796	28.6778
1141.6	695.15	856.014	1880.71	756.545	1685.78		B2	Sample 1	SNAIL1	KKY-HF-1131	MDA436 2d Parental N1	B	28.976
1144.86	1508.68	858.365	2170.05	758.175	3806.33		B3	Sample 2	SNAIL1	KKY-HF-1132	MDA436 2d Parental N2	A	28.6245	28.5705
1145.69	768.508	858.877	1776.23	758.498	4714.61		B4	Sample 2	SNAIL1	KKY-HF-1132	MDA436 2d Parental N2	B	28.5164
1151.46	682.822	859.534	1574.93	758.59	2919.36		B5	Sample 3	SNAIL1	KKY-HF-1133	MDA436 2d Parental siCTR N1	A	28.5975	28.4914
1158.31	935.687	861.403	1777.58	758.665	4575.46		B6	Sample 3	SNAIL1	KKY-HF-1133	MDA436 2d Parental siCTR N1	B	28.3854
1162.43	611.483	861.622	1472.07	764.876	4923.72		B7	Sample 4	SNAIL1	KKY-HF-1134	MDA436 2d Parental siCTR N2	A	28.5594	28.4549
1162.82	755.651	862.678	2074.57	765.901	3282.47		B8	Sample 4	SNAIL1	KKY-HF-1134	MDA436 2d Parental siCTR N2	B	28.3504
1163.8	480.356	863.931	1534.19	766.106	2929.1		B9	Sample 5	SNAIL1	KKY-HF-1135	MDA436 2d Parental siSnail1 25nM N1	A	30.7765	30.8055
1164.92	1389.4	866.405	1852.07	769.646	2565.99		B10	Sample 5	SNAIL1	KKY-HF-1135	MDA436 2d Parental siSnail1 25nM N1	B	30.8346
1166.89	715.157	867.499	2917.45	771.122	5143.79		B11	Sample 6	SNAIL1	KKY-HF-1136	MDA436 2d Parental siSnail1 25nM N2	A	30.9697	30.6705
1170.64	549.739	870.787	2112.34	772.222	7490.83		B12	Sample 6	SNAIL1	KKY-HF-1136	MDA436 2d Parental siSnail1 25nM N2	B	30.3714
1170.81	765.492	871.162	1724.37	773.315	4664.9							Duplicate	Cт	Av Ct
1172.64	795.892	871.75	2202.01	774.033	2048.38		C1	Sample 1	PRRX1	KKY-HF-1131	MDA436 2d Parental N1	A	23.962	23.9358
1175.91	543.199	873.071	1669.76	774.82	5856.34		C2	Sample 1	PRRX1	KKY-HF-1131	MDA436 2d Parental N1	B	23.9096
1177.01	744.429	873.331	1976.33	777.594	2628.18		C3	Sample 2	PRRX1	KKY-HF-1132	MDA436 2d Parental N2	A	23.8967	23.8863
1181.44	870.527	874.174	2300.16	780.159	3727.74		C4	Sample 2	PRRX1	KKY-HF-1132	MDA436 2d Parental N2	B	23.876
1182.28	755.739	875.615	1733.38	781.376	2806.77		C5	Sample 3	PRRX1	KKY-HF-1133	MDA436 2d Parental siCTR N1	A	23.8649	23.74
1190.36	569.014	880.791	8052.25	783.28	5043.79		C6	Sample 3	PRRX1	KKY-HF-1133	MDA436 2d Parental siCTR N1	B	23.615
1190.67	625.188	883.337	1682.5	783.767	3655.66		C7	Sample 4	PRRX1	KKY-HF-1134	MDA436 2d Parental siCTR N2	A	23.778	23.7316
1194.21	779.354	883.548	1849.1	784.661	4822.51		C8	Sample 4	PRRX1	KKY-HF-1134	MDA436 2d Parental siCTR N2	B	23.6852
1196.06	766.88	884.136	1824.28	785.114	3809.02		C9	Sample 5	PRRX1	KKY-HF-1135	MDA436 2d Parental siSnail1 25nM N1	A	23.12	23.21
1197.43	538.642	885.083	1570.75	785.623	3702.45		C10	Sample 5	PRRX1	KKY-HF-1135	MDA436 2d Parental siSnail1 25nM N1	B	23.3
1200.17	868.837	889.213	1772.19	785.749	3177.04		C11	Sample 6	PRRX1	KKY-HF-1136	MDA436 2d Parental siSnail1 25nM N2	A	23.4	23.317
1200.85	620.775	896.259	1590.34	785.927	2924.53		C12	Sample 6	PRRX1	KKY-HF-1136	MDA436 2d Parental siSnail1 25nM N2	B	23.234
1201.81	591.486	897.502	2102.92	787.906	5464.16
1206.1	582.136	897.541	1687.6	789.067	7425.33		SNAIL1		Av Ct	Av Ct TBP	dCT	Av Parental	ddCt P	FC to P	Av siCTR	ddCt siCTR	FC to siCTR
1206.39	543.36	898.32	1987.08	789.944	3051.44		KKY-HF-1131	MDA436 2d Parental N1	28.6778	26.0536	2.62423	2.66287	-0.0386386	1.02714
1207.43	569.328	899.368	2242.86	790.322	7373.24		KKY-HF-1132	MDA436 2d Parental N2	28.5705	25.8689	2.70151		0.0386386	0.973573
1211.79	614.854	899.956	2341.82	790.361	2630.98		KKY-HF-1133	MDA436 2d Parental siCTR N1	28.4914	25.8333	2.65816		-0.00470781	1.00327	2.64015	0.018013	0.987592
1211.96	1408.43	900.461	1872.86	791.157	3563.11		KKY-HF-1134	MDA436 2d Parental siCTR N2	28.4549	25.8328	2.62214		-0.0407338	1.02864		-0.018013	1.01256
1213.33	572.485	901.331	2125.57	791.676	3210.59		KKY-HF-1135	MDA436 2d Parental siSnail1 25nM N1	30.8055	25.7031	5.10245		2.43958	0.184338		2.4623	0.181457
1213.59	1063.81	902.211	1629.41	792.98	3565.36		KKY-HF-1136	MDA436 2d Parental siSnail1 25nM N2	30.6705	25.5632	5.10732		2.44445	0.183716		2.46717	0.180845
1219.64	1373.81	903.902	2307.53	793.879	5126.17		PRRX1		Av Ct	Av Ct TBP	dCT	Av Parental	ddCt P	FC to P	Av siCTR	ddCt siCTR	FC to siCTR
1220.51	606.512	905.435	1890.35	795.24	3617.09		KKY-HF-1131	MDA436 2d Parental N1	23.9358	26.0536	-2.11781	-2.05021	-0.0676026	1.04797
1220.89	751.761	905.648	1511.53	796.211	3200.87		KKY-HF-1132	MDA436 2d Parental N2	23.8863	25.8689	-1.9826		0.0676026	0.954222
1222.19	1125.33	908.043	1446.74	799.408	4270.43		KKY-HF-1133	MDA436 2d Parental siCTR N1	23.74	25.8333	-2.09332		-0.0431142	1.03034	-2.09722	0.00390005	0.9973
1223.7	959.604	909.042	2085.31	799.831	3929.6		KKY-HF-1134	MDA436 2d Parental siCTR N2	23.7316	25.8328	-2.10112		-0.0509143	1.03592		-0.00390005	1.00271
1227.49	585.927	910.006	2162.36	801.108	3803.49		KKY-HF-1135	MDA436 2d Parental siSnail1 25nM N1	23.21	25.7031	-2.49308		-0.442877	1.35931		-0.395863	1.31573
1229.8	1098.95	911.321	1591.64	802.441	1878.77		KKY-HF-1136	MDA436 2d Parental siSnail1 25nM N2	23.317	25.5632	-2.2462		-0.195995	1.14551		-0.148981	1.10879
1231.64	643.408	911.376	2047.96	802.729	3068.66
1232.58	625.637	911.742	2123.37	802.849	3672.49
1232.81	721.148	911.83	1953.45	803.755	4128.39
1234.9	637.836	912.064	1700.54	803.978	2519.92
1241.17	543.243	912.803	2514.23	805.542	1406.39
1241.81	578.758	913.949	1851.65	806.314	2815.07
1245.36	519.4	914.455	2078.26	807.158	4239.89
1248	780.837	914.824	2475.6	807.619	1627.28
1251.44	647.694	914.878	1583.27	807.953	2431.47
1253.27	762.616	914.922	1835.03	809.856	2176.63
1254.92	582.674	915.276	1562.26	810.77	2161.19
1255.1	683.552	915.402	1454.03	811.448	4481.52
1261.47	675.974	916.795	1984.2	811.833	4178.73
1269.47	817.794	916.995	1983.45	812.646	2291.37
1270.68	771.166	917.899	1781.44	813.12	6066.92
1273.35	580.147	919.125	1957.12	814.159	1914.33
1278.33	656.822	919.153	2348.08	814.939	2397.36
1278.92	599.03	919.64	1741.6	816.812	3278.91
1283.92	841.789	919.691	1806	817.056	1809.71
1287.67	651.157	920.373	1546.45	817.728	2811.74
1290.88	627.689	920.662	1574.73	817.897	2056.66
1291.77	1009.9	922.839	1571.41	818.091	1443
1293.27	567.014	922.976	1446.37	818.303	3412.82
1295.07	612.926	924.064	1972.34	818.721	6799.76
1296.57	784.926	925.43	1825.59	819.872	1929.85
1297.71	841.006	927.25	2180.43	820.464	2069.62
1299.68	522.905	930.962	1700.92	820.732	5459.79
1302.27	869.56	931.085	1572.74	826.432	3135.97
1304.84	672.982	932.693	1660.5	826.52	2127.79
1305.15	675.396	933.127	2320.8	827.051	3640.99
1310.52	904.498	936.77	1631.06	827.363	2636.49
1310.68	610.047	938.088	1502.69	827.546	3957.56
1310.76	1213.34	940.811	1580.05	828	7125.49
1311.49	673.095	941.066	1707.6	828.444	2146.22
1313.59	763.409	941.439	2099.27	828.923	3611.76
1314.07	563.078	942.634	1540.07	830.306	3347.43
1320.6	818.427	944.637	1668.06	831.176	4075.02
1322.12	597.677	945.45	1623.52	833.308	4021.3
1324.13	626.135	947.327	1548.61	833.431	2524.13
1324.28	738.25	948.452	1526.33	834.132	3134.38
1324.88	674.252	949.801	1966.01	834.318	2488.13
1331.41	783.251	950.239	2403.64	838.228	4618.5
1336.75	796.133	951.328	1499.02	844.154	1744.8
1338.21	906.39	951.505	1685.49	846.319	1993.81
1338.26	606.652	954.206	1759.41	847.652	1695.77
1338.95	839.479	954.428	1701.38	848.608	1870.91
1339.37	660.806	956.019	1638.38	848.953	2821.32
1341.39	606.209	956.564	1752.87	849.379	3343.77
1342.74	1304.17	957.287	1367.32	849.529	2656
1345.28	2256.42	957.957	1753.32	849.662	2610.18
1348.78	1066.29	958.377	1893.07	850.355	2303.36
1352.65	612.958	958.554	1760.51	851.447	2055.05
1355.37	872.71	958.777	1401.97	852.898	5977.18
1356.19	1116.9	959.371	1652.27	853.836	3467.04
1357.54	537.914	959.818	1793.76	857.889	3713.47
1359.16	880.213	961.765	2186.72	858.318	4564.82
1368.94	569.03	963.072	1531.38	858.454	2002.87
1370.49	645.737	964.04	1983.11	858.541	2881.3
1372.64	624.935	966.763	1868.51	858.852	2179.83
1377.57	837.562	967.317	1545.83	861.444	2422.41
1378.1	531.631	967.421	1564.38	862.121	3607.82
1379.12	708.295	968.066	1850.71	864.242	3586.59
1379.2	569.269	968.336	1348.48	864.889	1584.14
1379.91	552.044	969.132	1816.59	866.543	2803.23
1381.83	1028.6	970.049	1715.52	869.171	1622.42
1384.81	684.457	970.644	1784	869.612	3428.25
1385.35	1692.57	970.933	1843.28	870.144	2355.89
1386.07	615.531	971.85	1281.04	870.536	3573.28
1387.74	1509.08	972.421	1535.39	872.489	2492.69
1388.08	734.704	972.808	2103.41	874.494	3307.6
1388.25	478.522	974.957	1401.58	875.54	1247.56
1391.02	746.537	976.434	1941.26	875.81	2635.04
1396.08	795.707	977.08	2001.18	876.467	1767.57
1396.98	771.132	977.827	1567.07	877.412	2102.38
1400.04	597.33	979.558	1788.78	877.628	4705.73
1400.56	1239.92	980.071	2335.85	881.016	2157.99
1408.28	863.703	980.413	2016.14	883.24	3071.89
1409.15	642.793	980.757	2114.55	884.975	1426.48
1409.33	1314.73	982.112	1809.38	885.155	2627.09
1410.66	951.299	982.431	1669.58	886.2	1688.29
1411.75	824.747	983.397	1484.58	886.543	3148.93
1412.09	920.902	983.978	1932.5	887.435	2737.01
1412.84	779.402	984.828	1297.58	887.449	4532.68
1413.57	1177.46	986.174	2228.66	891.137	2767.32
1413.65	487.489	986.559	1977.88	892.574	2230.42
1413.74	798.844	987.789	2044.78	893.278	3052.74
1416	580.583	987.881	2051.08	893.773	3352.72
1419.19	1276.07	989.435	1707.15	894.097	4091.01
1421.48	635.989	990.082	1204.33	894.413	2515.56
1423.85	796.835	990.225	1392.27	894.582	1936.61
1435.4	673.403	992.399	2117.3	894.909	1258.25
1439.01	702.332	993.65	1572.23	894.962	2927.3
1439.96	599.087	994.195	1933.72	895.325	2153.93
1443.23	640.987	994.404	2243.2	898.458	2586.7
1443.99	1080.54	995.026	1518.73	899.386	2967.64
1445.66	632.753	995.727	1365.29	899.619	1509.19
1446.12	789.741	996.118	1740.06	900.906	3786.1
1447.53	843.146	996.732	1927.68	901.892	2906
1447.64	1134.8	997.092	1487.43	902.726	3407.46
1450.79	816.168	998.963	1605.3	902.796	2174.75
1452.78	815.425	1003.24	1574.36	903.119	2400.62
1454.85	473.645	1003.81	1412.32	903.203	4105.28
1455.79	730.167	1007.84	1454.51	903.702	3256.71
1456.94	604.627	1008.05	1599.92	903.916	2230.12
1462.18	519.517	1008.29	1375.8	905.087	2268.54
1463.43	668.379	1008.93	1537.98	905.711	1850.76
1464.8	528.863	1010.23	1560.81	905.869	1633.23
1469.01	576.556	1010.32	1290.5	905.953	1526.32
1473.74	608.775	1010.4	1959.8	906.281	1623.53
1474.92	552.659	1011.19	1770.22	906.379	2009.37
1475.57	579.572	1011.5	1671.88	907.271	1766.36
1476.65	605.456	1012.01	1716.03	907.332	2295.58
1480.51	522.532	1012.03	1465.74	907.518	2493.52
1480.58	772.168	1012.1	2651.02	908.396	3221.45
1482.07	400.341	1012.93	1568.65	908.923	4417.33
1482.78	744.321	1013.62	1382.96	909.412	1954.21
1492.76	648.263	1014.61	2459.56	909.606	1990.08
1495.28	962.447	1017.22	1813.21	911.849	1391.35
1495.42	582.488	1023.15	1560.55	913.336	2988.3
1495.72	750.047	1024.62	1559.75	914.422	1660.39
1495.77	773.38	1024.66	1983.35	915.412	2276.62
1497.11	586.507	1025.45	1589.07	915.805	3307.8
1498.47	1295.96	1027.08	1721.81	915.853	1390.69
1500.07	683.048	1027.91	1366.81	915.933	3053.16
1500.36	746.453	1035.33	1679.09	916.701	2518.76
1508.91	819.812	1035.7	1883.9	917.889	2868.01
1510.03	602.258	1036.7	1650.73	918.845	2932.34
1511.62	611.039	1036.85	1308.2	919.164	3677.66
1517.35	1136.41	1037.98	1855.27	920.463	1485.62
1517.63	809.102	1038.32	1709.15	920.507	3379.38
1521.3	666.054	1039.11	1452.16	922.402	2934.69
1521.99	599.454	1040.39	1548.78	922.46	2938.94
1526.93	626.714	1040.47	1507.73	922.63	2007.82
1527.99	809.511	1040.88	1558.73	924.716	3324.27
1532.3	666.95	1043.87	1545.7	926.204	3352.72
1537.69	657.912	1044.79	1703.97	926.749	2787.38
1539.73	541.983	1045.67	1842.49	926.927	2851.54
1544.69	861.754	1045.86	1538.72	927.025	3273.94
1546.37	734.797	1045.88	1589.16	927.125	4702.41
1562.3	806.735	1046.58	1584.61	930.284	3581.79
1562.94	573.239	1046.86	1251.02	930.644	4227.86
1566.03	707.178	1047.8	1505.11	930.892	2532.25
1566.4	1253.97	1047.88	1724.05	931.191	2875.72
1566.64	916.339	1050.87	1899.3	931.292	2970.2
1568.14	526.621	1050.89	1591.72	931.63	5540.73
1570.87	744.645	1052.07	2391.59	932.79	3331.52
1573.52	510.617	1052.16	1623.56	935.399	5877.46
1574.06	972.056	1052.23	1675.47	935.743	5302.34
1575.35	690.538	1052.88	1381.77	936.335	4652.76
1577.06	894.268	1053.82	1634.51	937.067	3086.87
1577.43	524.746	1054.68	1297.56	937.379	3374.19
1580.9	696.521	1057.66	1618.77	937.579	3042.37
1582.11	495.124	1059.57	1227.56	937.734	1431.1
1588.79	473.425	1060.61	1562.05	937.808	5797.13
1589.12	761.729	1061.38	1246.38	937.991	3394.58
1595.15	589.787	1063.83	1532.22	938.704	2784.85
1596.31	648.197	1063.88	1541.78	939.945	3585.16
1596.34	1121.33	1064.41	1451.21	941.086	3972.16
1597.21	612.764	1064.87	2058.68	941.548	2425.82
1597.35	809.727	1065.6	1459.19	942.515	3003.77
1598.86	466.922	1066.77	1648.85	942.948	3660.61
1599.55	1020.59	1066.81	1446.54	944.199	4472.22
1599.62	492.861	1067.26	2013.84	944.656	2763.61
1603.09	550.334	1068.07	1564.19	945.48	3915.43
1614.08	489.372	1069.99	2326.63	946.7	5477.7
1615.3	451.773	1071.08	1338.03	946.816	1616.69
1619.72	602.285	1072.58	1383.91	950.439	4613.44
1619.84	1138.96	1074.58	1693.38	950.772	3286.82
1622.23	846.247	1076.24	1430.52	951.566	3310.87
1623.56	811.355	1076.51	1859	952.157	3694.26
1624.43	486.936	1077.22	1653.49	952.312	2182.87
1625.17	514.524	1077.41	1392.37	953.022	2279.78
1626.08	553.556	1077.78	1588.08	956.031	2335.38
1626.08	537.674	1079.77	1289.4	956.716	5445.22
1626.76	487.122	1079.91	1839.99	956.969	3041.04
1628.1	874.578	1081.02	2099.05	959.178	1679.85
1628.61	505.199	1081.38	1367.82	962.508	3438.38
1629.94	425.294	1082.18	1728.58	964.72	4631.25
1630	584.35	1082.5	1320.45	965.032	3744.83
1630.43	492.927	1082.8	1633.56	965.657	2082.36
1630.76	572.118	1082.92	1787.04	965.825	2641.9
1630.9	559.771	1085.98	1901.21	967.653	3423.81
1631.16	516.03	1086.78	1661.11	969.786	3568.44
1631.19	1028.78	1087.64	1351.4	970.012	5326.03
1633.14	498.126	1088.7	1961.35	971.625	5851.03
1633.64	584.965	1091.14	1485.57	971.871	4573.52
1633.94	389.536	1093.66	1345.98	972.037	2771.1
1634.32	1185.54	1094.44	1585.37	972.13	3575.68
1635.89	582.551	1094.84	1313.12	972.191	3663.08
1636.02	582.603	1095.73	1552.82	972.833	8902.44
1636.41	466.899	1096.94	1717.15	973.794	5288.76
1640.99	466.611	1100.48	1559.07	974.05	3945.44
1641.99	629.546	1102.67	1551.97	974.588	1923.83
1642.97	549.088	1102.9	1553.47	975.095	3345.28
1643.52	574.8	1102.91	1619.84	975.679	3564.98
1643.62	483.065	1103.1	2030.73	977.406	4133.01
1643.73	520.933	1103.31	1744.98	980.249	2093.69
1649.5	640.54	1103.56	1551.57	980.286	4396.88
1651.49	572.382	1105.87	1421.86	980.561	3147.86
1652.95	583.639	1109.05	1481.77	980.944	4038.1
1654.28	511.168	1110.16	1703.58	981.345	2499.93
1654.51	488.836	1111.18	2068.68	982.82	2319.88
1654.64	663.366	1112.14	2100.51	985.518	2023.73
1655.14	536.606	1112.28	1344.49	986.6	2493.59
1655.94	518.714	1115.52	1472.61	987.732	2353.88
1658.37	531.59	1116.23	1631.36	988.38	5309.85
1659.36	505.596	1117.26	1560.77	990.731	2517.49
1659.97	517.546	1117.77	1645.56	993.475	1992.93
1661.05	618.695	1118.34	1599.12	996.525	2402.65
1662.12	458.292	1119.88	1684.95	997.123	2485.08
1664.73	612.885	1120.61	1450.5	998.406	1559.74
1665.12	579.163	1120.65	1830.54	1000.23	4440.72
1665.85	543.45	1122	1404.06	1002.64	2650.53
1669.32	535.481	1122.44	1574.87	1002.65	3205.36
1669.49	1452.47	1123.13	1063.38	1003.47	2733.74
1669.5	579.546	1123.29	1795.94	1003.79	1552.52
1669.78	1094.93	1123.82	1622.69	1003.86	4595.34
1673.37	838.118	1124.09	1271.43	1004.57	2899.26
1675.11	646.588	1125.45	2072.6	1005.31	3424.16
1681.99	444.402	1131.77	1619.72	1006.42	2094.44
1684.42	987.884	1132.78	2182.1	1007.1	3001.14
1684.94	1014.1	1134.2	1322.77	1010.65	2179.15
1685.26	994.083	1134.62	1943.24	1011.88	2203.69
1686.45	522.984	1136.38	1229.73	1012.04	2961.73
1686.55	554.303	1136.77	1673.22	1013.82	2597.24
1691.47	825.415	1137.03	1378.37	1014.74	3278.85
1693.54	574.885	1139.31	1075.27	1015.84	1693.76
1694.15	732.91	1139.4	1615.44	1016.61	2922.63
1695.65	546.144	1141.45	1627.45	1017.7	2940.79
1696.88	1044.15	1141.62	1181.93	1018.76	5136.43
1697.93	514.723	1142.37	1313.19	1019.39	1632.77
1698.06	558.566	1142.91	1724.41	1020.58	2310.62
1698.34	1102.53	1144.47	1511.91	1021.5	2686.27
1700.01	735.459	1144.6	2013.59	1023.15	3806.16
1701.25	1405.93	1145.32	2049.51	1027.04	4495.94
1702.17	640.375	1146.37	1926.99	1027.31	3291.62
1703.33	598.476	1146.5	1365.23	1028.68	759.438
1706.1	583.792	1146.59	2075.32	1029.33	2585.42
1706.3	632.875	1148.87	1569.98	1030.88	2255.26
1706.59	694.614	1149.14	1715.93	1032.77	1400.51
1709.62	501.836	1149.94	1500.26	1032.77	3123.1
1711.98	637.119	1150.13	1334.26	1033.13	5109.75
1712.36	559.708	1150.84	1419.37	1033.93	1573.74
1713.31	657.675	1151.57	1730.02	1034.45	2669.04
1714.77	674.903	1152.13	1795.51	1034.54	3287.07
1719.44	608.144	1152.54	2232.6	1034.92	2682.51
1722	1166.21	1153.17	1801.41	1035.17	4071.45
1726.31	803.207	1154.43	1811.15	1036.67	2457.79
1729.63	579.711	1155.01	1625.31	1038.84	2110.4
1731.02	616.388	1155.49	2614.25	1039.78	1314.66
1733.02	513.907	1156.82	1785.07	1040.73	1881.38
1733.91	547.465	1157.94	2038.02	1040.8	1968.88
1734.73	975.667	1159.35	1574.17	1040.82	3026.16
1736.08	740.159	1164.39	1672.76	1041.05	3001.93
1737.44	622.473	1164.92	1548.29	1041.21	2813.05
1737.74	1139.98	1165.48	1688.58	1041.7	2084.34
1738.28	584.21	1165.61	1518.63	1042.16	2091.12
1741.75	726.491	1166.21	1873.42	1042.88	2266.1
1743.18	550.175	1166.95	1613.97	1045.18	2496.19
1743.61	756.447	1168.27	1740.13	1045.29	3288.77
1753.59	537.596	1170.48	1787.69	1045.29	2598.61
1758.19	556.695	1171.3	1769.76	1050.16	2518
1767.02	594.433	1172.02	1731.96	1050.96	2228.1
1771.15	925.066	1172.52	1789.83	1051.39	2370.15
1775.17	487.408	1173.59	1390.29	1052.96	2426.09
1776.93	534.727	1174.26	1922.41	1055.87	4648.72
1777.49	1140.6	1175.28	1912.1	1057	2065.82
1781.47	777.293	1176.08	1956.81	1057.9	3533.75
1781.83	537.244	1176.33	2118.98	1057.97	4701.48
1784.39	642.712	1176.62	1523.3	1058.66	3924.98
1788.7	650.724	1176.97	1918.81	1059.43	2589.38
1789.17	719.232	1178.36	2006.19	1062.95	2575.7
1790.63	701.088	1179.01	1691.55	1064.18	2300.03
1791.01	697.083	1179.25	2080.95	1064.72	2215.48
1792.12	747.394	1180.36	1619.44	1066.03	2445.97
1797.52	473.948	1182.71	2094.5	1066.8	2407.69
1799.88	843.816	1184.4	1585.99	1066.85	2405.51
1801.21	550.859	1189.15	2027.93	1067.63	2852.57
1804.41	531.293	1189.97	1426.58	1067.79	2324.96
1805.11	1015.52	1191.42	2381.06	1067.89	3008.98
1805.49	548.001	1191.43	1753.51	1068.23	2410.47
1808.57	576.574	1196.66	1524.74	1068.75	5016.94
1812.97	926.04	1198.06	1663.96	1070.06	3040.56
1819.74	550.214	1199.95	1881.88	1070.68	2521.73
1820.27	738.981	1201.74	1597.99	1072.11	3219.46
1820.61	843.75	1202.02	1921.46	1073.42	2117.15
1821.31	876.862	1203.58	1493.35	1073.75	2484.03
1824.02	604.065	1206.68	1874.51	1073.89	1371.02
1825.69	508.032	1206.74	1852.83	1074.56	2438.52
1826.47	513.372	1208.35	1736.02	1075.35	2601.08
1828.19	795.019	1208.84	1826.46	1075.76	2046.45
1829.84	493.512	1209.39	2051.4	1076.23	2502.57
1830.23	539.928	1210.39	1521.7	1076.75	2027.06
1831.33	573.9	1212.03	1674.22	1077.11	1771.64
1835.05	721.607	1212.8	1888.5	1077.23	2908.78
1836	764.647	1212.87	1874.77	1077.65	2453.77
1838.09	561.394	1213	2053.28	1077.67	2185.91
1839.61	573.314	1213.58	2773.68	1078.25	2951.35
1843.99	655.788	1214.34	1914.85	1078.47	2506.54
1852.84	649.609	1214.72	1940.84	1079.16	2330.4
1853.61	521.482	1215.24	1971.32	1079.54	2572.06
1864.92	992.872	1218.18	1907.75	1081.88	3011.03
1865.47	564.194	1219.29	1886.27	1082.09	1995.36
1870.67	722.098	1219.97	1928.57	1082.12	2283.62
1870.8	694.869	1220.25	2187.9	1083.53	4231.66
1872.62	638.139	1222.19	1631.6	1084.62	3009.87
1873.28	787.938	1222.63	3055.05	1085.6	3103.37
1879.24	652.004	1223.39	1766.71	1085.68	3034.05
1879.36	1257.38	1224.73	2280.59	1085.68	2751.82
1880.67	676.714	1224.93	1709.49	1086	2334.97
1880.71	623.679	1225.25	2305.08	1086.79	2435.61
1883.94	581.334	1226.73	1902.6	1087.87	2577.39
1884.82	1309.79	1227.73	2223.05	1090.43	3554.74
1885.07	649.484	1228.59	2507.53	1091.1	3324.39
1887.01	735.703	1229.94	1719.02	1091.47	1995.98
1887.47	663.554	1230.11	1829.41	1093.13	5090.7
1888.4	515.711	1230.87	1498.88	1094.41	3066.52
1894.63	757.879	1230.95	1628.57	1094.45	2246.42
1896.28	502.767	1231.52	2358.53	1095.67	2557.28
1897.65	575.904	1231.6	2431.24	1095.8	2891.67
1897.68	785.372	1231.74	1890.41	1098.94	2147.4
1898.65	523.193	1233.15	1600.09	1100.22	3581.74
1902.71	735.208	1233.62	2050.38	1101.19	2116.3
1907.24	602.322	1234.04	2959.46	1102.98	2649.09
1912.24	536.092	1234.11	3344.17	1103.14	6130.15
1913.68	659.897	1234.56	1791.95	1104.16	3133.18
1914.63	1002.48	1234.6	1728.1	1104.33	4496.32
1916.35	607.794	1235.02	1600.97	1104.45	2182.58
1917.38	584.099	1235.72	2022.44	1105.05	2698.1
1917.82	790.514	1237.19	1505.78	1105.43	3828.84
1920.83	610.194	1238.6	1995.1	1108.89	1926.2
1921.9	850.95	1238.61	1962.75	1108.95	2257.2
1922.66	914.088	1239.05	1798.78	1109.35	4808.95
1927.15	624.164	1239.07	2486.47	1112.05	3290.23
1930.14	551.946	1239.72	1832.88	1114.03	5007.82
1930.47	1318.13	1240.46	2011.74	1117.63	4219.45
1934.5	1010.23	1240.78	2632.61	1117.64	1154.17
1944.46	837.049	1240.94	1700.68	1118.38	2502.98
1947.84	1141.42	1242.67	1805.43	1118.4	4455.42
1948.46	643.013	1242.69	1584.42	1119.45	3774.1
1949.14	721.77	1244.2	1786.63	1123.07	3170.12
1949.88	655.126	1244.52	2493.47	1123.96	1810.1
1950.38	887.98	1244.77	1935.06	1124.17	3606.18
1956.89	593.886	1246.32	2326.26	1124.74	4829.14
1958.13	980.894	1246.74	1985.66	1125.13	5243.26
1958.28	834.602	1247.79	1685	1126.61	4257.26
1958.98	670.678	1248.07	2086.77	1128.04	2531.99
1958.98	696.046	1248.51	1823.76	1129.6	3439.76
1959.59	803.278	1250.39	1816.26	1130.07	5115.46
1960.86	644.768	1250.59	1587.48	1131.75	2984.99
1962.31	781.813	1251.28	1894.01	1132.29	2684.2
1963.9	883.921	1252.06	2227.27	1132.61	2978.17
1970.87	744.713	1252.57	2413.77	1134.7	2505.82
1974.57	525.748	1253.72	2016.65	1134.72	2380.87
1976.59	795.947	1254.32	1708.59	1136.06	1936
1976.85	627.623	1254.9	1580.18	1136.64	5000.32
1977.93	725.561	1258.33	2055.65	1137.83	4896.52
1978.97	1156.27	1258.56	1571.09	1137.92	4009.95
1983.27	740.835	1260.18	1640.97	1139.1	3468.1
1987.18	941.836	1260.21	2070.03	1139.6	3000.67
1988.36	1097.7	1260.44	1655.12	1139.63	2962.77
1993.05	787.467	1260.47	1686.31	1140.04	4208.61
1993.12	715.206	1262.17	2219.63	1140.13	2486.66
1994.48	686.512	1263.11	1998.36	1140.13	4827.88
1995.51	769.162	1263.47	1906.03	1140.64	2951.51
1995.8	911.566	1263.62	2305.01	1146.48	2945.75
1996.62	700.798	1263.86	1942.2	1146.68	7609.19
2003.57	806.86	1264.02	1851.48	1147	3614.14
2005.34	663.213	1264.6	1816.9	1148.21	6113.47
2006.94	625.122	1264.72	1786.42	1148.53	1960.37
2009.86	776.267	1265.17	1634.09	1150.75	3907.27
2011.86	606.893	1265.88	1474.99	1151.06	6248.77
2013.79	635.264	1266.03	1876.74	1151.5	2901.95
2016.42	784.796	1266.22	1992.67	1152.07	1784.89
2022.47	621.477	1266.28	2264.54	1152.2	5638.64
2024.12	440.947	1266.96	1754.7	1152.59	1674.9
2026.13	1024.02	1267.48	1906.06	1152.84	2218.84
2029.46	499.128	1269.63	2322.85	1153.91	2513.77
2029.53	780.949	1269.91	2448.51	1156.7	2563.99
2029.71	716.441	1271.56	1430.81	1157.85	4223.76
2033.33	489.029	1272.72	2129.77	1157.99	2925.6
2035.82	855.908	1273.04	2061.48	1160.17	1884.07
2042.42	422.397	1273.68	1503.91	1160.41	5831.97
2061.14	600.214	1274.34	1831.78	1161.19	2245.43
2062.2	436.269	1276.08	1813.29	1162.07	2905.05
2064.06	775.175	1276.31	1311.63	1164.93	3412.16
2064.57	983.735	1276.59	1897.52	1165.29	3370.94
2065.25	527.693	1276.61	1871.17	1165.46	3272.94
2069.93	557.119	1277.08	2001.69	1165.9	4280.15
2070.37	531.603	1278.27	1891.47	1167.39	2511.95
2071.32	498.175	1278.8	1827.72	1169.05	2581.64
2074.47	489.175	1279.6	1838.03	1169.21	2524.32
2079.06	1065.62	1280.03	2475.08	1170.66	4320.64
2081.88	1197.61	1280.66	1626.55	1170.92	2259.9
2088.5	482.855	1280.77	1923.46	1170.96	2171.86
2089.25	617.995	1281.65	1951.33	1171.18	3452.51
2090.44	546.539	1282.68	1697.44	1172.29	3371.8
2090.91	600.184	1283.39	1865.79	1173.84	1864.28
2093.32	827.223	1284.14	1730.04	1175.75	2302.83
2094.08	585.405	1285.79	1784.63	1179.07	2204.03
2094.29	555.079	1286.57	1375.2	1179.72	5104.52
2096.26	462.115	1287.07	1982.96	1180.5	4791.38
2097.31	572.547	1287.09	2161.11	1180.94	2454.64
2098.04	492.114	1288.49	1711.41	1181.01	3248.25
2098.06	782.752	1289.09	1311.74	1181.24	1288.49
2100.51	885.724	1289.71	1794.31	1182.7	1659.4
2106.15	693.298	1289.83	1710.69	1184.02	3120.28
2107.13	608.526	1290.54	1281.59	1184.27	2101.38
2107.75	563.241	1291.47	1974.7	1186.1	3934.24
2109.27	449.89	1293.02	1865.7	1186.26	4732.96
2109.57	608.793	1294.13	2392.84	1189.22	4180.68
2109.68	487.622	1294.48	2771.59	1189.59	3561.16
2110.16	471.197	1294.52	1822.12	1190.25	3538.04
2112.57	716.746	1296.92	1550.57	1190.47	3177.08
2113.32	642.229	1299.45	1809.47	1193.23	2126.44
2113.75	598.037	1299.73	1510.82	1197.69	3529.02
2115.74	593.545	1299.94	1800.55	1197.9	2210.13
2115.94	563.794	1300.92	2200.63	1198.89	2581.91
2117.97	558.462	1304.68	2105.74	1201.23	4373.42
2122.19	902.274	1304.85	1459.95	1201.35	2760.82
2125.16	498.151	1305.04	1849.99	1203.77	3130.31
2126.73	657.211	1305.4	2299.07	1206.82	3403.33
2130.27	587.962	1305.48	2166.29	1207.39	4235.71
2130.72	528.48	1305.6	2308.45	1207.94	5504.36
2131.14	526.869	1306.85	1649.3	1213.02	2792.25
2134.87	551.895	1309.26	1339.63	1214.3	2356.3
2135.7	612.219	1309.46	1487.71	1215.36	2695.43
2136.21	655.772	1309.65	2392.03	1217.62	2542.91
2141.3	534.197	1309.95	1646.85	1220.16	3445.95
2147.57	638.58	1310.72	1248.63	1220.54	1883.21
2150.06	612.584	1311.15	1578.24	1221.11	1489.65
2150.21	584.567	1312.34	2244.46	1222.4	1662.63
2151.54	749.891	1313.04	2008.67	1222.66	1791.75
2152.95	577.143	1313.74	1762.52	1222.79	1674.56
2152.98	812.641	1314.02	1741.54	1224.45	2652.58
2153.99	573.009	1314.24	2304.4	1224.89	5684.95
2157.33	585.735	1314.48	1588.58	1225.81	5074.98
2159.23	561.47	1314.79	1895.1	1226.14	1777.64
2160.77	637.523	1314.79	1712.58	1228.43	4918.06
2162.71	513.627	1314.88	2176.4	1229.91	2419.28
2163.06	549.565	1316.14	2298.83	1230.03	2141.86
2169.44	603.525	1316.48	1727.93	1231.26	2918.34
2171.3	512.174	1317.82	2405.9	1231.26	2051.47
2172.07	499.298	1318.34	1817.02	1232.3	2266.98
2172.33	842.103	1320.07	2288.29	1232.39	3870.82
2175.97	839.335	1320.65	1714.58	1233.17	3262.81
2178.48	559.14	1320.95	1842.81	1233.26	4272.13
2178.73	626.138	1321.64	1733.65	1234.45	5663.07
2179.03	792.143	1321.77	1818.69	1234.82	4929.09
2185.19	539.95	1321.86	1962.61	1234.85	3009.87
2186.8	761.167	1322.35	1837.86	1236.26	3870.06
2187.38	585.845	1322.58	1968.03	1236.72	2607.8
2189.57	895.283	1322.68	1387.81	1237.19	2272.22
2191.26	778.893	1324	1592.46	1237.3	3185.64
2193.35	663.08	1324	1814.34	1237.47	1692.14
2193.55	510.935	1324.08	2005.28	1237.91	2833.73
2196.59	601.983	1324.36	1577.41	1239.26	1773.91
2197.31	782.862	1325.65	1697.03	1239.31	3016.86
2198.33	803.142	1326.51	1532.99	1240.38	4577.33
2206.76	789.75	1327.38	2082.6	1240.45	2217.83
2212.05	908.416	1327.47	1690.62	1243.08	2839.97
2212.58	599.135	1327.56	1956.75	1246.34	3011.17
2212.79	953.848	1328.35	1622.44	1248.21	3638.24
2213.68	1019.47	1328.38	1974.63	1249.64	2637.04
2218.98	759.586	1329.11	2236.05	1251.02	4805.99
2220.69	517.492	1329.69	2099.89	1251.95	2713.93
2222.37	716.428	1329.85	1822.97	1252.25	3488.84
2225.64	773.424	1330.76	2199.22	1252.35	3843.14
2225.73	522.796	1331.88	1265.63	1254.08	2222.68
2228.8	549.659	1332.11	2021.64	1254.11	2223.46
2229.09	845.186	1332.8	1866.28	1254.72	2435.62
2231.9	1294.47	1333.14	2276.78	1256.18	2462.73
2235.23	812.46	1334	1860.8	1256.25	4824.85
2235.24	1037.33	1334.07	1611.24	1256.35	1876.07
2235.55	843.476	1335.11	1806.27	1257.46	4032.94
2237.82	1219.44	1335.69	2390.51	1258.23	2513.34
2241.11	585.294	1336.08	2206	1258.25	2751.94
2242.27	537.113	1337.04	1561.65	1262.66	3698.33
2244.21	555.072	1337.61	1915.33	1262.85	5441.28
2245	834.124	1337.88	1972.69	1262.98	2907.4
2246.38	795.109	1338.63	2003.1	1263.44	3198.83
2246.45	613.064	1338.68	1332.21	1265.04	5789.97
2247.82	653.696	1339.1	1837.71	1265.36	4399.14
2248.37	641.17	1339.39	1429.66	1266.87	2235.96
2252.96	559.133	1340.18	1935.8	1268.79	3117.71
2255.44	592.698	1340.21	1738.52	1272.19	3339.44
2255.86	717.537	1340.37	1634.9	1274.47	4837.96
2256.32	615.265	1340.48	2269.76	1274.8	2215.49
2257.83	613.902	1342.49	1769.69	1275.25	2160.82
2257.99	581.468	1343.58	1774.85	1276.65	2869.38
2263.42	673.153	1344.34	1609.01	1277.59	1369.63
2269.63	477.181	1344.64	1704.86	1279.06	4458.53
2270.22	589.09	1345.16	2328.31	1280.07	3094.21
2273.18	522.278	1345.63	1798.85	1281.91	2335.86
2273.64	501.346	1347.81	2296.03	1284.21	2932.07
2276.14	625.533	1347.86	2414.93	1284.99	3023.85
2277.8	815.982	1348.74	1772.65	1285.11	3305.29
2277.92	836.81	1348.88	2177.54	1290.2	3261.89
2278.24	611.414	1348.95	1495.67	1291.73	1925.45
2279.38	536.324	1349.92	1893.12	1292.07	1793.36
2282.67	601.056	1350.09	1745.75	1294.07	3002.28
2284.41	559.698	1350.14	2271.22	1294.58	3758.65
2287.28	983.327	1350.18	1876.25	1294.66	2425.33
2287.28	580.235	1350.37	1752.01	1299.34	3416.47
2287.57	601.605	1350.83	1755.55	1301.16	2666.38
2289.7	716.52	1352.03	1590.37	1301.43	2112.87
2293.46	904.732	1353.83	1770.77	1305.67	2894.49
2296.21	692.098	1353.83	1694.68	1305.72	2746.57
2296.7	600.64	1354.49	1475.19	1305.74	2921.35
2298.59	642.563	1356.16	2155.62	1307.12	4159.56
2298.65	536.448	1357.15	1758.15	1309.8	2433.94
2299.48	542.652	1357.2	1701.33	1310.46	2156.1
2302.42	975.432	1358.51	1595.7	1313.1	2425.22
2303.92	552.905	1359.53	1659.53	1313.9	2728.31
2306.56	494.509	1361.5	1501.94	1314.38	1631.02
2308.19	692.337	1361.52	1489.41	1314.43	2920.78
2309.56	644.908	1361.81	1696.63	1316.36	2590.21
2310.35	1456.75	1362.8	2170.46	1316.52	1883.48
2311.67	572.402	1363.75	1863.53	1318.8	1800.95
2317.59	695.518	1364.41	1704.01	1318.89	1838.4
2320.72	564.514	1364.45	1481.3	1320.38	2132.49
2322.87	590.876	1366.11	1869.54	1322.35	4258.01
2323.97	1224.52	1366.35	1826.91	1323.28	5195.62
2326.35	536.533	1366.55	1900.37	1323.86	3892.28
2333.17	927.959	1367.24	1780.36	1325.26	3115.58
2335.64	548.978	1368.08	1551.21	1325.83	2985.07
2337.05	563.715	1368.71	1916.96	1325.91	2806.46
2338.95	482.318	1369.52	1598.08	1326.02	2607.45
2340.4	536.189	1369.92	1912.72	1326.66	2898.31
2343.71	953.935	1370.74	1534.97	1328.74	2860.31
2344.05	598.81	1371.39	1974.27	1332.14	3806.67
2345.94	1007.16	1372.55	1485.12	1332.52	2194.71
2346.34	579.812	1373.8	1280.86	1334.26	2188.51
2346.77	673.308	1375.75	1750.73	1334.62	2147.91
2348.15	645.073	1376.13	2111.61	1337.43	6677.45
2349.9	681.984	1378.96	1572.32	1337.87	1666.18
2356.63	698.283	1379.76	1496.38	1339.26	3451.26
2357.19	583.673	1379.79	1368.82	1339.33	2593.89
2360.84	625.299	1379.88	2349.55	1340.63	1840.66
2361.38	627.284	1380.02	1667.7	1341.26	1193.74
2361.41	594.743	1380.08	1243.14	1346.2	10247.1
2362.4	782.331	1380.13	1485.58	1346.82	2669.26
2363.24	532.69	1380.46	2122.26	1349.9	2801.54
2365.61	575.998	1381.27	1396.68	1350.79	4153.07
2367.48	526.484	1381.96	1580.88	1352.22	1764.07
2367.49	640.852	1382.05	1514.68	1352.44	3142.27
2368.81	519.245	1382.84	1965.61	1354.98	2733.71
2369.33	681.026	1382.96	2151.94	1357.43	4416.35
2369.91	927.433	1383.4	1512.3	1359.9	2777.54
2370.02	636.73	1384.3	1495.72	1360.86	2726.87
2370.27	617.934	1384.96	1757.93	1361.04	1544.72
2371.47	551.637	1386.5	2015.88	1364.36	3760.86
2371.72	571.269	1386.57	1535.79	1364.74	1413.58
2372.97	721.36	1387.39	1729.11	1365.65	1878.6
2373.4	525.478	1387.71	1541.03	1368.22	4056.87
2374.07	628.492	1388.73	2012.82	1373.9	2236.99
2374.82	1088.58	1389.08	1609.53	1374.1	2970.72
2375.1	526.226	1389.77	1403.56	1374.23	4106.87
2375.77	780.421	1390.45	1358.58	1376.59	2871.5
2375.94	928.404	1391.25	1688.38	1377.07	1228.96
2378.49	1083.46	1392.08	1470.72	1378.07	8491.19
2379.06	638.353	1392.24	1513.13	1380.79	8102.69
2382.29	683.352	1392.28	1641.4	1386.7	2960.22
2384.22	533.154	1393.27	1520.81	1390.75	2119.41
2386.29	989.694	1393.55	1416.59	1391.97	1468.08
2386.93	864.594	1394.11	2037.52	1392.57	2835.46
2391.28	692.915	1394.25	1288.37	1393.4	2658.21
2395.26	800.496	1394.79	1063.52	1396.74	1772.48
2396.95	777.583	1395.03	1149.99	1397.04	1413.73
2397.53	587.936	1396.19	1445.05	1397.97	5025.19
2399.84	522.131	1396.42	1758.04	1399.57	2558.5
2400.59	531.974	1396.88	1412.84	1400.46	1918.69
2403.2	728.823	1396.95	1323.89	1400.66	1617.85
2407.04	962.463	1397.42	1152.52	1400.8	2632.15
2410.67	579.556	1397.94	1727.22	1406.83	1940.72
2412.31	630.473	1400	2076.81	1407.6	4025.32
2413.02	657.672	1400.71	1291.04	1409.05	2432.99
2416.66	849.734	1402.61	1393.07	1410.73	1919.96
2418.74	1151.85	1403.73	1455.44	1411.33	3421.62
2423.51	524.434	1404.74	1052.59	1417.85	2416.28
2425.3	597.492	1405.1	1563.14	1418.32	2150.91
2427.59	817.761	1406.01	1514.07	1418.35	1692.8
2429.34	541.692	1406.04	1305.73	1418.8	2872.25
2429.96	492.98	1408.15	1088.1	1419.59	3661.01
2433.93	664.855	1409.55	1280.72	1421.78	4589.52
2434.57	613.354	1410.78	1354.44	1424.53	1852.8
2435.08	833.539	1411.5	1260.03	1424.84	1844.59
2445.28	630.177	1413.17	1220.05	1426.28	2804.55
2456.2	877.32	1414.41	1379.69	1428.02	1809.29
2460.04	807.054	1414.44	1299.34	1428.93	3721.92
2464.61	527.173	1415.07	1688.59	1429.49	2248.97
2467.69	776.763	1415.29	1641.79	1429.84	2530.49
2471.52	524.773	1415.59	1239.97	1430.08	3085.99
2471.57	696.357	1416.06	1256.98	1433.9	1909.66
2473.25	709.465	1416.33	1185.58	1436.89	2318.76
2479.33	723.46	1416.5	1088.26	1437.72	3895.99
2480.43	674.435	1416.86	1705.6	1439.08	3475.76
2483.51	865.974	1417.11	1237.48	1440.56	3928.24
2484.73	667.662	1417.9	1175.32	1441.88	2748.76
2485.77	1433.43	1418.71	1216.32	1441.89	1992.61
2487.63	787.284	1419.09	1333.7	1442.77	3426.02
2493.01	790.071	1420.57	1656.73	1445.55	2086.64
2493.56	606.807	1421.31	1657.6	1446.53	2046.45
2495.4	753.125	1421.4	1313.8	1449.83	5207.36
2497.25	723.581	1422.9	1854.51	1454.48	3817.55
2500.1	689.972	1424.68	1567.05	1454.67	3259.16
2500.69	823.406	1425.12	1799.79	1455.44	2760.06
2507.7	802.859	1425.88	1847.02	1456.34	3130.91
2508.34	692.146	1426.68	1508.73	1457.43	3581.7
2513.02	574.824	1427.12	2562.94	1458.79	2900.31
2513.14	619.154	1427.37	1675.05	1459.03	1158.73
2513.88	1099.25	1428.11	1732.57	1460.07	2831.55
2519.52	929.849	1428.48	1686.67	1463.7	3744.26
2524.52	995.599	1428.55	1551.17	1465.46	1521.14
2525.39	494.377	1428.58	2605.48	1465.9	2045.19
2531.57	590.987	1428.69	1753.47	1468.12	2215.45
2534.62	677.662	1429.17	1596.28	1472.19	817.677
2535.99	510.743	1431.64	1318.63	1472.4	6776.99
2541.33	909.961	1431.96	2162.84	1476.15	3717.05
2541.34	786.591	1432.09	2218.76	1478.27	1517.09
2544.52	763.498	1432.82	1571.13	1479.84	2018.33
2548.36	595.933	1434.22	1386.81	1482.79	2005.09
2551.97	657.56	1434.92	1458.29	1488.11	2802.89
2560.64	444.089	1436.39	1544.74	1491.75	2956.89
2561.32	529.681	1436.52	1752.48	1502.68	2099.53
2561.36	743.962	1437.41	1602.43	1502.94	2449.83
2568.15	767.426	1438.51	1613.93	1506.84	2431.17
2577.41	1102.38	1440.53	1777.22	1508.12	3657.42
2578.27	653.632	1442.03	1897.99	1515.49	2731.82
2580.1	724.054	1442.04	2154.34	1522.51	1611.41
2584.43	937.2	1442.58	1777.69	1522.91	1704.68
2592.84	743.485	1442.66	1439.76	1524.39	3796.07
2599.32	489.649	1443.22	1748.16	1526.09	2429.8
2601.07	630.484	1443.65	1824.44	1527.89	3115.99
2604.7	648.702	1443.88	1802.15	1530.63	2047.22
2607.08	488.541	1444.24	1484.35	1532.6	2342.95
2608.17	495.961	1444.7	1560.5	1534.39	2077.3
2609.01	511.453	1445.79	1913.24	1540.49	2500.51
2609.53	443.635	1446.41	1973.23	1547.88	1756.32
2612.86	531.599	1447.43	1694.93	1551.09	3597.34
2616.2	913.527	1448.27	1621.11	1552.38	4379.97
2616.68	463.324	1449.15	1683.32	1553.58	1711.48
2617.3	656.306	1450.57	1625.79	1559.9	2776.32
2626.6	754.178	1451.1	1360.67	1560.64	2774.46
2628.16	516.074	1451.45	1400.91	1562.4	2076.19
2634.57	527.57	1452.43	1271.64	1565.46	3369.13
2635.53	525.377	1453.44	1680.15	1566.31	3364.49
2635.88	1018.96	1454.51	1595.29	1572.92	2959.74
2644.44	456.639	1456.25	1472.29	1578.37	3661.15
2652.98	699.778	1457.82	1543.12	1578.5	1847.06
2654.86	610.138	1457.87	2116.29	1580.72	3506.66
2655.63	788.162	1458.53	1468.36	1582.2	2255.7
2658.78	519.586	1458.57	1644.34	1582.22	3387.26
2661.48	592.721	1459.87	1784.29	1584.2	3338.64
2662.52	539.5	1461.8	2162.34	1596.05	3100.87
2664.31	518.914	1462.42	1550.17	1596.82	1945.18
2665.99	803.035	1463.12	1456.11	1598.37	1954.68
2667.56	796.096	1464.63	1422.13	1599.12	1667.06
2669.31	492.319	1465.62	1585.19	1599.12	1880.36
2669.56	838.906	1465.66	1528.66	1601.36	2744.76
2670.28	793.955	1466.44	1669.97	1606.13	2263.01
2671.92	619.92	1468.78	1436.74	1606.31	2485.93
2672.21	566.405	1469.64	1804.1	1616.55	1963.44
2674.07	591.26	1470.5	2142.05	1616.61	2573.28
2677.34	1642.63	1470.97	1525.55	1617.94	2522.05
2683.56	1009.32	1474.03	1958.4	1619.94	1467.82
2685.26	505.454	1474.17	1552.89	1621.58	4085.15
2688.14	645.603	1474.35	1503.74	1622.27	1983.4
2690.94	654.266	1474.78	2147.04	1624.95	2446.06
2696.26	540.482	1475.01	1598	1637.48	2262.45
2699.85	610.271	1475.28	1438.14	1645.3	2616.61
2700.04	539.254	1475.58	1372.84	1666.43	2349.99
2700.16	1397.93	1476.68	1777.26	1667.44	3013.91
2701.79	671.966	1477.28	2103.7	1671.54	2576.33
2706.3	820.116	1477.94	1572.47	1677.39	1847.54
2715.82	1077.84	1478.97	1774.13	1680.91	1811.67
2723.58	694.729	1480.66	1588.98	1682.26	1749.12
2725.28	621.656	1482.32	1447.2	1688.13	3551.86
2725.5	611.757	1482.77	1607.57	1693.08	2360.16
2726.8	1169.38	1483.33	2091.26	1700.7	2308.41
2729.05	1092.34	1484.61	1498.51	1705.53	3796.53
2730.83	772.943	1485.64	1815.22	1708.44	2484.67
2731.53	892.714	1486.37	2271.64	1708.55	2893.41
2732.29	714.971	1486.75	1790.83	1713.32	2130.66
2732.36	707.279	1486.9	2193.75	1716.99	2032.49
2738.21	937.077	1488.03	1671.6	1733.34	3739.51
2744.47	918.246	1488.51	1693.83	1738.98	2570.93
2744.66	1802.13	1489.63	1584.28	1744.23	1930.41
2745.01	506.183	1490.57	1989.45	1744.5	3277.93
2748.22	579.226	1490.74	1517.86	1763.01	2737.93
2749.38	655.465	1492.05	1851.89	1797.03	2028.25
2751.95	782.452	1492.69	1464.3	1801.37	3800.58
2755.54	779.61	1493.22	1480.74	1812.44	2954.34
2755.75	852.233	1494.29	2115.1	1814.32	2975.56
2755.92	652.391	1494.61	1505.67	1819.76	4069.5
2759.84	702.184	1495.22	1967.4	1833.76	3877.23
2761.4	1143.82	1496.64	1530.54	1848.12	2058.26
2761.72	784.023	1497.18	1611.68	1856.86	4242.49
2768	754.201	1497.58	1883.59	1878	3625.09
2775.22	522.884	1500.11	2064.54	1882.36	2497.73
2776.4	852.847	1500.43	1859.38	1888.91	3047.23
2782.52	756.145	1500.55	1306.23	1919.48	2175.92
2796.51	566.456	1503.13	1833.14	1923.45	2879.18
2796.98	684.141	1503.28	2401.36	1948.71	2718.59
2799.4	1158.38	1503.83	2010.12	1950.12	1705.67
2805.26	818.882	1504.3	2369.6	1985.67	3089.44
2806.64	1197.49	1505.1	1715.59	1998.37	2427.3
2814.03	764.555	1505.85	1719.33	2016.32	4414.02
2815.49	1009.31	1508.43	1996.08	2026.89	2024.86
2819.75	842.312	1509.38	2042.47	2055.72	2767.09
2820.9	1010.79	1509.81	1766.52	2055.88	2105.49
2823.89	914.992	1510.62	2129.67	2066.68	3663.38
2824.14	589.724	1510.88	1688.39	2067.65	3665.82
2826.22	519.938	1510.99	1362.5	2079.87	2666.3
2831.73	952.128	1512.95	2085.34	2084.19	1924.43
2832.8	829.798	1513.48	2498.43	2084.93	6577.74
2836.79	1000.18	1515.57	2163.96	2098.21	3864.59
2839.28	715.824	1515.77	1875.12	2116.02	2453.36
2839.99	1357.92	1516.14	1780.03	2126.51	2184.84
2841.67	739.645	1516.37	1735.47	2191.55	3194.2
2841.87	472.666	1516.94	1506.69	2231.65	3044.3
2842.95	682.557	1517.52	1908.53	2273.19	3966.03
2844.08	953.8	1517.55	1881.13	2378.09	3115.8
2848.61	499.192	1517.66	1574.87	2399.46	1575.57
2848.9	484.211	1517.87	2071.59	2408.59	2629.34
2852.46	745.934	1518.77	1495.75	2476.86	6708.05
2858.01	755.989	1519.84	1839.19	2499.13	1201.3
2860.78	805.11	1520.92	1486.36	2503	3054.99
2862.72	692.134	1524.15	1831.78	2582.78	2780.02
2863.62	655.939	1524.89	1689.62	2876.16	1619.07
2864.03	705.704	1525.34	1312.38	2973.5	3007.31
2867.77	799.146	1526.44	1607.2	3194.98	1853.72
2867.85	648.576	1527.67	1726.33	3256.77	2190.22
2869.7	1293.96	1530.15	1728.07
2872.62	624.418	1530.48	2815.54
2882.35	501.012	1530.53	2400.66
2883.12	600.375	1531.6	1587.04
2889.47	748.002	1531.72	1603.94
2893.6	726.148	1531.8	1740.6
2894.14	644.383	1533.1	2157.64
2894.15	695.506	1533.9	2082.9
2895.01	608.324	1533.99	1537.4
2905.97	531.561	1534.03	2081.52
2908.46	861.679	1534.25	1936.85
2909.63	457.61	1534.34	1524.46
2910.9	2267.87	1536.42	1704.1
2912.88	626.001	1539.8	1818.11
2912.89	1055.96	1539.93	1493.5
2913.17	518.104	1540.33	1978.99
2918.53	1188.68	1540.36	2516.33
2920	671.564	1541.02	1402.33
2923.8	794.353	1541.35	1828.89
2924.62	844.992	1543.71	1729.33
2925.91	573.607	1543.72	1862.47
2934.32	543.963	1544.12	2919.8
2937.29	619.238	1544.13	1886.03
2939.53	1386.28	1544.24	2846.92
2941.95	639.323	1545.02	1775.94
2945.29	1116.21	1546.33	2011.47
2948.02	419.644	1546.51	1689.17
2955.09	574.649	1546.84	1618.36
2955.85	663.561	1547.22	1954.45
2956.62	919.561	1548.39	1702.61
2958.42	612.377	1549.61	1574.44
2961.69	855.573	1549.91	1554.42
2963.96	966.485	1550.52	1408.97
2964.63	483.345	1550.67	1779.94
2970.77	492.122	1551.43	1376.41
2978.19	869.988	1551.52	2349.49
2984.11	565.271	1552.11	1728.31
2996.71	1207.81	1552.19	1876.6
2997.34	484.755	1553.41	1734.54
2998.22	765.218	1553.86	1557.72
2998.76	564.448	1554	1582.63
3000.39	885.832	1554.12	2098.57
3004.08	765.429	1554.48	1813.51
3004.65	845.532	1557.09	1900.94
3032.06	692.128	1557.49	1828.61
3038.8	585.129	1557.73	2113.83
3039.64	995.772	1559.78	1704.99
3040.2	477.114	1562.11	1734.8
3049.97	763.646	1562.25	1559.34
3059.28	722.971	1562.86	1768.2
3064.43	700.383	1565.07	1661.79
3083.56	1035.06	1565.47	2079.52
3085.85	728.502	1567.08	1656.66
3087.7	1267.99	1568.06	1936.39
3094.99	551.736	1568.68	1511.73
3097.8	555.316	1568.74	1853.05
3099.3	530.778	1570.12	1935.91
3101.4	533.278	1570.31	1544.7
3102.83	546.526	1570.66	2088.37
3105.72	879.789	1570.79	1656.01
3107.96	574.257	1570.98	1458.62
3110.19	580.55	1571.25	1885.77
3111.29	506.295	1573.42	1946.98
3119.13	542.469	1573.8	2202.03
3121.81	734.784	1574.1	1644.09
3124.18	1232.55	1574.39	1650.04
3124.36	1079.03	1574.62	1856.96
3126.98	542.772	1575.15	1588.68
3129.41	1126.12	1575.81	2312.11
3130.01	811.023	1576.22	1803.72
3132.47	1021.1	1576.93	2031.19
3135.51	809.227	1577.19	1494
3138.12	518.895	1578.49	1905.08
3140.39	587.948	1578.74	1582.92
3144.58	653.99	1578.74	1921.38
3148.41	762.083	1578.82	2091.61
3154.18	594.759	1579.41	1687.91
3158.25	931.211	1580.27	1789.66
3167.08	597.1	1580.44	2106.19
3169.27	608.481	1583.15	1665.38
3170.43	754.232	1584.38	2085.88
3180.23	732.558	1586.22	2019.24
3181.08	657.361	1586.25	1861.2
3185.13	906.95	1589.3	2288.39
3186.38	780.558	1591.24	2207.5
3187.92	495.669	1591.26	2154.46
3188.53	1057.16	1591.65	2691.87
3188.79	759.181	1591.76	2479.76
3190.66	772.239	1592.33	2104.24
3194.86	793.101	1594.44	1292.07
3198.07	675.538	1594.5	1856.95
3201.28	821.446	1595.16	2195.09
3204.25	695.248	1595.64	1491.38
3207.63	483.031	1595.65	2161.93
3215.9	622.699	1597.37	1821.22
3216.03	754.245	1597.65	1748.03
3222.26	587.52	1599.98	2204.91
3229.36	602.532	1601.47	2115.72
3234.52	594.883	1602.24	1633.15
3236.84	728.562	1602.48	1519.77
3239.39	623.258	1603.05	1385.89
3244.8	852.695	1603.68	1791.28
3245.29	619.411	1604.65	2104.03
3268.54	688.058	1604.8	2158.54
3281.42	762.939	1604.92	1500.34
3286.07	711.201	1605.25	1985.89
3291.27	523.067	1605.34	1918.72
3296.53	819.08	1605.81	1748.26
3298.83	593.02	1607.22	1914.53
3301.94	532.385	1607.54	2163.43
3305.37	557.216	1609.12	1999.35
3306.31	864.282	1610.07	1397.22
3306.87	567.411	1611.85	1948.78
3307.4	955.845	1612.37	2071.18
3310.49	546.584	1612.77	1787.15
3314.69	651.267	1613.45	2029.77
3314.78	1255.3	1613.51	1669.2
3318.52	1128.14	1613.62	1651.29
3322.49	643.724	1614.41	1452.3
3331.07	727.782	1614.65	1456.31
3333.75	1146.68	1615.18	1382.34
3338.9	506.612	1615.57	1684.13
3344.02	800.481	1615.58	1884.32
3356.08	659.296	1615.6	1322.67
3364.92	565.231	1615.63	1483.91
3365.22	586.732	1616.48	2220.59
3365.79	1058.01	1616.96	1813.62
3368.31	543.716	1618.49	1630.1
3373.35	517.704	1619.11	1855.57
3375.48	528.031	1619.21	1869.24
3376.67	599.84	1620.84	2328.98
3381.97	788.3	1622.8	1624.14
3389.11	686.477	1622.94	1653.12
3390.96	692.7	1622.98	1392.87
3394.02	912.393	1623.51	2184.61
3394.97	595.357	1624.61	2138.62
3395.89	660.002	1624.94	1537.04
3399.85	662.568	1625.01	1689.55
3404.08	592.266	1625.47	1937.88
3408.57	1129.19	1626.05	1511.47
3408.69	653.406	1626.25	1741.17
3416.38	752.793	1626.88	2627.13
3420.48	766.779	1626.94	1402.85
3425.5	650.325	1627.31	1833.11
3434.1	422.831	1627.36	1897.06
3434.45	421.669	1628.09	1609.47
3444.27	472.244	1629.63	1815.21
3452.95	450.619	1629.63	1370.6
3454.11	946.622	1629.76	1487.74
3458.96	484.07	1631.34	1530.3
3467.05	712.687	1632.5	1675.44
3471.85	563.69	1634.87	1441.45
3476.24	627.325	1636.91	1701.65
3478.46	466.076	1638.34	1644.68
3494.09	543.344	1640.14	1382.88
3497.92	441.44	1640.35	1529.96
3501.62	857.144	1642.32	1646.33
3503.13	484.378	1642.94	2417.41
3518.71	659.234	1646.08	1735.05
3525.79	928.873	1646.6	1814.88
3531.27	517.609	1646.67	1452.94
3535.99	498.112	1647.05	1426.79
3538.2	1336.14	1649.52	1603.62
3539.01	499.486	1650.17	1682.8
3541.31	544.078	1650.49	1456.8
3546.76	1016.02	1651.92	2363.81
3554.48	790.134	1653.21	2702.58
3558.5	842.82	1654.45	3098.03
3567.09	706.318	1655.13	1709.14
3572.28	547.295	1655.5	1684.97
3577.57	616.947	1656.51	1970.99
3579.78	427.821	1658.77	1614.84
3580.62	529.857	1659.1	1801.03
3588.12	2591.22	1659.92	1797.21
3588.26	588.57	1661.52	1939.96
3591.95	620.268	1664.36	1335.98
3601.44	809.283	1664.82	1802.97
3609.3	542.96	1665.15	2149.56
3611.02	461.041	1665.48	1414.97
3616.63	555.76	1665.59	1675.47
3632.83	947.635	1665.82	1706.43
3637.63	417.999	1667.88	1513.66
3650.72	761.33	1668.38	1684.59
3669.95	474.006	1669.29	1980.55
3678.82	876.983	1669.34	2381.61
3685.76	694.106	1670.47	1502.9
3689.81	497.315	1673.4	1549.84
3689.82	567.889	1675.47	1873.22
3704.24	609.548	1675.64	1807.49
3706.64	732.663	1675.73	1755.32
3709.37	529.57	1676.17	1963.65
3710.58	567.572	1677.32	3236.3
3714.12	627.806	1678.01	3619.94
3724.45	604.035	1678.85	1631.48
3733.35	512.363	1679.78	1429.96
3737.23	488.794	1679.85	1882.35
3738.1	820.512	1680.23	1947.79
3742.7	721.501	1680.9	1408.61
3746.64	541.688	1682	1923.72
3748.41	528.046	1683.17	1262.08
3751.85	681.288	1684.96	1658.35
3755.58	1300.23	1686.37	1360.93
3755.81	948.066	1687.49	2079.15
3770.83	535.24	1688.66	1851.04
3771.74	598.32	1688.72	1445.86
3785.11	590.457	1688.87	1174.99
3785.14	631.442	1689.21	2117.7
3792.88	858.022	1690.69	1418.9
3793.44	717.749	1692.52	1495.92
3799.38	878.2	1692.57	2143.93
3801.81	720.176	1693.41	1511.16
3809.8	616.396	1695.05	1493.7
3813.63	585.691	1695.15	1488.74
3817.5	1028.71	1695.45	1539.57
3819.8	584.072	1696.37	1591.73
3824.42	664.074	1697.13	1961.07
3830.9	1967.6	1698.34	2227.16
3834.17	768.376	1698.49	1784.54
3837.49	648.499	1698.95	1883.39
3844.63	890.464	1698.99	1725.67
3859.45	969.17	1699.14	1598.5
3861.69	629.899	1699.15	2547.91
3873.04	529.556	1700.6	2281.75
3873.44	813.896	1701.64	1610.22
3878.77	742.59	1702.51	1596.59
3885.65	975.396	1703.4	2224.82
3897.83	847.818	1703.68	1561.08
3904.26	733.244	1705.76	1323.16
3906.47	555.12	1705.82	1289.56
3908.45	1696.87	1706.38	2388.84
3920.28	577.994	1706.84	1242.71
3928.18	575.944	1707.46	2254.61
3928.99	668.39	1708.03	1600.58
3930.64	734.993	1710.78	1895.95
3940.5	961.322	1711.04	1713.73
3942.81	1288.04	1711.74	1873
3951.66	569.947	1711.98	1337.41
3963.38	584.443	1713.02	1397.01
3971.47	538.381	1714.36	1957.41
3983.29	834.629	1714.53	1358.39
3985.3	626.743	1714.8	1802.33
3986.29	535.197	1715.3	1976.52
3997.72	840.965	1715.61	1902.83
4003.82	604.173	1716.27	1776.68
4048.89	567.906	1716.88	1478.44
4057.89	449.76	1716.92	1758.89
4063.47	647.725	1717.72	1812.85
4076.78	785.068	1718.3	1965.13
4085.13	935.03	1718.83	2979.87
4087.03	672.665	1719.3	1598.44
4104.68	557.586	1719.61	1230.35
4110.7	808.924	1719.66	1541.12
4112.84	771.753	1720.37	1591.36
4116.14	493.862	1720.55	1282.93
4126.3	642.367	1721.32	2947.51
4135.37	1343.04	1722.87	2044.42
4138.89	920.303	1724.27	1894.57
4161.43	462.533	1724.57	1234.64
4174.88	488.727	1725.51	2628.73
4179.85	964.926	1726.18	2073.42
4191.54	498.007	1726.81	1634.48
4196.65	614.409	1727.05	2041.7
4198.4	759.042	1727.9	1924.23
4201.42	773.845	1728.39	1892
4210.99	509.98	1728.69	2034.14
4211.6	510.77	1729.27	1825.12
4215.11	532.164	1731.17	1902.22
4216.75	513.451	1731.9	4657.74
4216.99	953.845	1733.46	1871.77
4218.53	546.654	1734.9	2255.49
4221.12	739.553	1735.11	1720.78
4225.06	1208.27	1735.19	4155.41
4226.75	1418.31	1738.59	1650.26
4240.56	542.251	1739.39	1848.92
4241.01	544.328	1739.95	1640.74
4242.78	1030.14	1740.26	1907.09
4245.17	799.257	1742.53	2023.28
4246.4	546.645	1742.69	2323.36
4250.01	497.783	1742.8	1934.16
4250.87	842.93	1744.23	1509.39
4281.2	491.957	1745.15	1677.68
4289.24	515.308	1745.3	1922.69
4298	717.081	1746.46	1509.95
4310.06	709.789	1748.15	1974.25
4311.57	746.513	1753.28	2207.35
4326.65	588.223	1755.02	2037.06
4330.45	521.36	1755.21	1960.11
4331.89	551.025	1756.81	2140.21
4335.05	761.122	1756.87	2111.86
4336.36	533.932	1757.29	1620.13
4348.1	496.945	1757.71	1948.47
4349.99	1406.12	1758.08	1800.08
4359.01	484.291	1758.53	2413.87
4363.03	731.118	1760.08	1941.66
4364.3	580.304	1760.62	1957.11
4385.25	530.799	1761.91	1744.71
4386.16	1594.17	1761.97	2013.72
4386.73	597.908	1762.72	2491.69
4400.39	819.599	1762.82	1931.99
4459.28	757.754	1763.23	2183.83
4463.74	562.32	1763.64	1451.48
4480.86	787.36	1764.23	1670.79
4493.27	959.026	1764.49	1655.23
4500.59	564.036	1766.42	2267.88
4526.74	521.539	1766.72	1812.46
4529.02	634.819	1767.48	2094.57
4536.47	612.289	1769.06	2066.03
4540.62	567.295	1769.92	1979.21
4551.52	564.367	1770.32	1788.2
4560.62	1325.27	1775.44	2114.24
4565.6	1143.82	1775.48	1381.96
4567.11	681.138	1775.63	1792.98
4579.02	982.32	1776.71	1789.57
4587.96	684.113	1781.22	1679.17
4594.87	817.929	1781.26	2013.22
4595.78	1348.27	1781.36	2112.72
4599.17	604.749	1781.72	1517.58
4605.78	1106.5	1781.9	1531.53
4618.27	716.285	1782.59	1811.02
4624.44	871.6	1783.19	1354.35
4634.36	565.311	1784.63	2386.09
4638.33	1210.52	1786.64	2088
4646.24	690.368	1786.65	1586.48
4660.02	739.928	1787.04	2941.3
4678.64	696.956	1789.37	1728.88
4683.39	677.393	1790.8	2168.91
4695.37	905.388	1791.34	1944.67
4705.1	885.737	1792.44	1733.98
4706.77	505.218	1792.55	1756.96
4737.77	494.214	1793.33	2273.13
4745.56	692.034	1793.55	1666.31
4764.51	775.269	1793.88	1940.98
4765.04	659.425	1794.16	2848.05
4771.47	1080.33	1794.79	2113.46
4773.35	723.651	1796.78	1951.52
4784.47	1205.06	1797.05	1874.35
4793.14	830.558	1797.19	3301.74
4802.33	539.795	1798.03	1824.2
4808.97	799.376	1799.96	2113.38
4812.05	919.37	1800.32	2511.96
4821.07	684.666	1801.12	2327.76
4827.35	783.172	1805.16	1780.28
4833.44	894.606	1807.59	1803.11
4834.18	762.452	1808.76	2259.42
4866.47	1030.48	1809.03	1436.31
4871.08	638.403	1809.07	2107.32
4884.99	605.694	1811.76	1929.57
4903.74	1080.58	1812.67	1860.66
4918	841.873	1815.38	2118.81
4920.45	1396.51	1816.01	2372.51
4935.34	611.408	1816.27	2049.89
4937.24	1463.4	1817.27	2044
4945.34	587.454	1818.56	1990.04
4948.5	577.127	1819.88	1716.82
4962.3	833.184	1821.62	2028.35
4999.29	1043.65	1821.65	1754.36
5005.2	551.334	1823.92	2036.7
5006.46	709.461	1825.38	1483.45
5007.95	757.714	1826.88	2004.9
5014.26	495.522	1829.38	1596.21
5019.26	697.315	1829.77	2195.89
5025.21	605.392	1830.22	2010.19
5033.64	643.495	1830.72	2213.49
5038.98	596.265	1831.57	2635.27
5068.64	717.199	1832.44	1823.31
5080.47	774.658	1833.7	2164.82
5085.32	729.873	1833.91	1984.03
5089.66	1307.22	1836.77	1679.82
5098.89	1056.84	1837.4	2270.34
5105.64	560.156	1837.65	2975.99
5107.45	631.021	1840.94	1921.6
5121.95	887.977	1842.3	2684.37
5133.84	712.203	1842.4	1586.07
5136.38	712.649	1844.61	1768.36
5147.63	619.302	1847.21	1833.73
5182.43	437.896	1847.6	1797.63
5206.67	543.781	1848.22	1808.84
5208.08	568.235	1848.68	1678.39
5211.56	586.116	1848.68	1688.88
5213.7	531.179	1850.12	2463.58
5223.24	582.271	1853.59	1758.93
5225.14	616.35	1853.6	1608.03
5246.14	698.183	1854.65	1967.83
5256.71	756.671	1855.06	1415.31
5262.02	562.335	1855.11	1675.16
5265.11	625.832	1856.48	1556.58
5265.52	575.758	1856.76	1833.25
5315.03	573.465	1857.03	1593.21
5375.55	793.503	1858.57	1556.8
5392.21	625.92	1858.66	1595.75
5417.51	595.004	1859.22	2158.61
5428.56	525.407	1863.84	2568.8
5431.91	543.883	1866.4	1897.94
5437.76	641.465	1868.06	1657.83
5468.41	571.151	1868.18	1663.83
5479.78	670.739	1872.32	1943.87
5546.75	535.132	1875.04	2665.19
5550.3	711.003	1876.19	2342.61
5587.5	655.662	1876.82	2249.95
5593.28	705.735	1877.41	1828.78
5633.64	607.463	1878.23	1673.21
5641.4	953.427	1878.54	1577.61
5644.68	529.236	1881.5	2744.29
5647.74	582.812	1882.38	2343.78
5654.67	521.03	1883.47	2102.61
5664.25	958.906	1883.93	1916.14
5669.6	657.256	1885.75	2115.26
5730.12	548.72	1885.76	2675.82
5765.13	607.108	1887.34	2649.34
5786.56	1333.73	1887.96	2555.12
5819.77	467.621	1889.09	2557.11
5830.38	719.52	1890.02	2286.83
5858.59	660.942	1893.61	1474.69
5895.42	668.886	1893.78	2310.59
5909.74	639.672	1894.53	1862.46
5949.46	627.829	1897.17	2236.66
5959.64	745.108	1897.34	1464.69
5974.5	601.912	1897.83	2153.96
6037.79	486.22	1898.84	1778.29
6058.83	611.823	1899.11	1757.42
6078.28	543.915	1900.5	2025.78
6172.1	759.176	1900.67	1617.08
6218.12	465.816	1900.69	1344.45
6242.18	454.206	1902.18	2349.37
6334.51	1053.55	1902.89	1819.05
6334.52	826.751	1902.99	2078.68
6396.77	727.454	1904.97	2162.16
6466.72	714.233	1907.38	1570.89
6479.89	1483.57	1910.61	2185.76
6528.92	1554.63	1912.62	2021.86
6564.85	490.182	1914.04	1628.59
6571.21	782.709	1916.29	2070.61
6583.25	489.387	1916.66	2006.74
6598.96	882.088	1916.74	1538.64
6616.34	498.744	1917.53	1971.71
6968.81	694.446	1918.34	2034.47
6983.57	941.335	1918.69	1952.65
6990.91	717.614	1919.3	2000.34
7035.69	826.029	1919.43	1475.87
7048.52	829.898	1919.46	1832.56
7160.74	537.005	1919.94	1960.83
7191.54	857.35	1920.66	1981.48
7212.18	497.766	1920.92	1691.69
7250.93	641.184	1924.69	1842.95
7333.24	1577.75	1925.6	2135.3
7354.49	669.005	1925.71	2368.46
7358.89	858.839	1926.47	2064.46
7431.19	1110.02	1926.84	1760.99
7466.38	739.42	1926.9	1859.89
7525	885.878	1928.68	1680.67
7609.21	623.766	1929.49	1549.47
7735.44	616.104	1929.78	1528.43
7765.69	848.435	1929.81	1993.35
7860.51	687.731	1930.29	2000.66
7882.5	1065.49	1930.51	1880.18
7906.28	1085.61	1933.7	2722.57
8006.1	793.952	1933.84	1959.24
8052.86	833.269	1935	1342.96
8123.23	418.423	1935.18	1929
8174.69	598.706	1936.79	1661.42
8192.25	533.83	1937.08	1800.86
8233.1	663.17	1938.34	1662.25
8323.84	848.26	1939.03	1517
8333.85	547.758	1940.02	1495.94
8342.64	590.717	1940.44	1925.52
8393.89	609.599	1942.21	1595.46
8401.52	604.216	1944.07	2035.44
8482.64	667.604	1944.27	1369.37
8682.67	1242.37	1945.2	1357.08
8829.75	618.173	1945.67	1373.62
8869.49	1138.18	1945.99	1518.91
8974.6	611.233	1948.11	1526.67
9267.64	597.487	1948.3	1699.31
9450.59	711.955	1953.55	1709.87
9891.69	573.088	1953.85	1628.82
10405.3	724.992	1954.93	1669.68
10590.7	595.211	1957.8	1795.34
10611.2	674.347	1958.04	2585.67
10648.5	731.789	1959.42	1341.25
11059.5	521.203	1959.44	1618.15
11141.9	558.811	1959.51	1676.89
11397.1	717.99	1961.4	1647.09
11566.8	756.166	1961.81	2205.83
11805.7	631.382	1962.77	1577.78
13221.8	551.677	1963.49	1458.75
13249.8	635.255	1963.67	1485.3
13885	574.774	1968.93	1468.45
16223	617.461	1972.05	2276.49
18660.8	628.651	1972.28	1205.19
19137.7	935.628	1972.68	1479.92
		1974.17	1769.53
		1976.49	1584.7
		1977.02	1753.96
		1979.23	1873.35
		1980.71	1678.55
		1981.61	1117.19
		1982.02	1364.03
		1984.71	1508.48
		1986.34	1739.2
		1988.08	1619.08
		1988.67	1796.3
		1988.94	3038.28
		1990.92	1856.02
		1992.03	1341.76
		1993.4	2236.26
		1994.49	2017.67
		1994.86	1875.67
		1996.18	1497.31
		1997.04	1320.23
		1998.53	1380.57
		1999.29	2273.86
		2000.26	1928.29
		2000.52	1451.83
		2001.84	1370.9
		2002.56	2976.93
		2003.45	1452.83
		2003.49	1701.79
		2004.35	1672.49
		2004.67	2230.77
		2005.92	1659.76
		2006.31	2072.06
		2007.32	1474.05
		2009.44	1424.53
		2011.92	1422.2
		2012.98	1764.72
		2014.14	1745.49
		2014.56	2082.57
		2014.83	1438.7
		2015.29	2734.64
		2015.33	1351.6
		2016.88	2665.34
		2018.95	1894.7
		2019.64	2392.1
		2025.28	2565.72
		2025.53	2196.98
		2025.88	2385.26
		2027.88	1439.71
		2028.47	2274.28
		2030.99	2005.81
		2031.17	1753.88
		2031.33	1760.99
		2031.42	1509.6
		2032.45	1922.12
		2034.67	1722.93
		2037.93	1669.29
		2040.35	1922.52
		2040.98	2062.95
		2043.1	1609.45
		2043.39	1550.23
		2043.63	1467.17
		2044.51	1831.39
		2046.98	1722.03
		2047.36	2184.43
		2050.12	2104.95
		2050.37	1564.64
		2050.4	2260.33
		2053.08	1955.58
		2054.49	2318.51
		2054.74	1486.74
		2055.26	2527.59
		2055.68	2168.71
		2058.7	1759.45
		2059.41	2738.85
		2062.9	1642.37
		2062.99	1702.6
		2063.11	2659.13
		2064.04	1613.25
		2065.35	2438.86
		2066.21	1961.35
		2066.29	1857.74
		2066.42	2116.11
		2066.71	2296.78
		2066.78	1601.59
		2069.14	1567.33
		2070.61	2912.19
		2070.81	1816.76
		2072.22	1610.4
		2074.33	2705.08
		2074.7	1853.64
		2075.15	2640.05
		2075.36	2027.42
		2077.83	1818.77
		2078.68	1903.7
		2078.89	1469.32
		2079.39	1728.12
		2080.4	1594.27
		2085.7	2356.43
		2088.06	2857.58
		2089.35	2060.5
		2093.05	1833.38
		2094.11	2561.82
		2094.39	1377.51
		2095.65	1622.79
		2096.66	2289.34
		2099.14	2176.64
		2100.97	2298.92
		2104.47	2186.99
		2108.74	1386.97
		2109.29	2478.47
		2110.48	1833.4
		2110.94	1897.15
		2111.95	1846.86
		2112.29	1626.08
		2114.08	2017.84
		2114.48	1758.95
		2115.6	2182.29
		2116.94	2564.12
		2118.38	2127.14
		2123.03	1783.57
		2125.52	1331.63
		2127.11	2457.8
		2127.99	1677.4
		2128.13	1556.52
		2128.28	1609
		2131.04	2287.7
		2132.61	1738.03
		2132.98	2254.37
		2137.87	2058.66
		2138.94	2822.66
		2139.27	1955.25
		2139.55	2119.88
		2140.2	2945.11
		2142.73	2458.08
		2144.88	2031.21
		2155.96	1903.74
		2157.59	2309.95
		2157.99	2383.16
		2159.78	1841.63
		2160.38	2031.13
		2162.12	2508.41
		2163.5	1564.24
		2168.08	2463.52
		2169.41	2386.06
		2170.85	2140.21
		2174.98	2927.66
		2175.62	1576.32
		2179.17	2418.73
		2179.73	2115.69
		2183.83	2028.99
		2186.63	2362.97
		2187.96	2846.78
		2191.81	2184.28
		2192.84	2318.14
		2195.54	2398.96
		2196.4	2699.17
		2197.85	1906.41
		2198.5	1825.94
		2198.84	1935.72
		2202.07	2442.85
		2202.58	1747.83
		2202.63	1637.53
		2210.59	2374.84
		2213.28	2437.43
		2218.8	2950.19
		2221.6	1716.98
		2222.55	1510.8
		2222.81	1819.51
		2223.97	1907.48
		2224.37	2626.21
		2226.34	1841.04
		2230.84	2038.83
		2238.51	2279.94
		2239.34	1763.62
		2242.74	2270.55
		2249.18	2715.17
		2249.94	1514.77
		2251.43	1881.81
		2254.51	1611.71
		2256.4	2034.85
		2258.25	1886.61
		2260.38	1748.99
		2260.98	1616.81
		2261.8	2627
		2263.21	1723.79
		2263.25	2481.93
		2266.66	2469.6
		2267.4	2737.92
		2267.4	1846.52
		2267.64	1763.89
		2268.33	2262.12
		2268.37	1860.2
		2271.36	2351.15
		2271.45	1912.62
		2272.47	1719.49
		2275.14	1606.06
		2277.49	1751.25
		2279.03	2687.97
		2282.04	2115.52
		2283.74	1902.1
		2288.5	1845.54
		2297.28	2165.71
		2299.28	2218.97
		2301.15	2548.57
		2301.96	1674.65
		2302.99	1760.39
		2304.3	2638.46
		2307.95	1879.14
		2308.37	1859.14
		2309.21	1672.06
		2310.68	2614.87
		2313.86	2407.85
		2315.31	2714.26
		2315.61	2545.15
		2315.9	2062.89
		2319.44	1738.34
		2323.14	1679.55
		2335.12	2118.41
		2335.37	1968.13
		2335.9	2174.37
		2338	2081.76
		2338.27	2692.18
		2339.71	1764.43
		2340.79	1908.96
		2344.34	2752.39
		2344.42	2088.94
		2345.87	1956.35
		2345.93	2358.31
		2348.83	2212.33
		2351.49	1922.49
		2352.35	1980.83
		2353.39	2205.58
		2357.12	2271.03
		2363.1	2056.32
		2363.44	2373.05
		2364.53	1761.5
		2366.98	2002.19
		2367.69	2535.47
		2367.88	1811.38
		2370.06	1788.57
		2370.74	2307.07
		2372.01	2048.57
		2373.36	1833.22
		2373.44	1944.05
		2376.51	2063.74
		2378.8	1845.69
		2380.83	2597.8
		2381.38	2024.67
		2384.36	1669.92
		2385.91	2912.13
		2387.73	2022.76
		2390.5	1761.2
		2392.24	2422.82
		2392.55	2704.16
		2397.88	1870.64
		2400.97	2274.43
		2401.47	2245.01
		2401.62	1984.02
		2402.55	2653.55
		2405.04	2526.69
		2407.1	2436.4
		2408.01	2511.7
		2408.4	1912.21
		2414.21	2455.66
		2417.6	2249.67
		2423.65	1820.58
		2426.23	2621.83
		2433.49	2064.17
		2435.34	2079.66
		2436.82	2210.47
		2438.07	2677.6
		2444.39	2136.21
		2449.18	1808.41
		2453.43	2643.95
		2453.81	2411.09
		2455.27	2150.94
		2456.41	1708.55
		2459.75	1995.74
		2471.92	2365.85
		2477.37	2408.79
		2478.53	2289.63
		2479.46	1780.54
		2480.03	2819.92
		2480.74	2977.76
		2481.2	2009.87
		2482.92	2985.32
		2490.72	1833.68
		2492.09	1890.11
		2494.8	2095.78
		2495.38	2199.33
		2496.68	2528.57
		2500.69	2063.75
		2502.99	2126.23
		2503.74	2509.74
		2507.21	2162.72
		2507.99	2004.48
		2509.47	2664.13
		2517.07	2156.44
		2526.69	2335.71
		2533.57	2440.42
		2538.12	2476.53
		2540.93	2144.9
		2548.21	1747.18
		2548.78	2201.85
		2549.89	1949.88
		2552.66	2156.74
		2555.05	2272.15
		2558.62	2381.5
		2558.92	2414.39
		2559.2	2381.92
		2563.44	2021.32
		2567.5	1761.32
		2576.82	2448.5
		2578.79	2141.22
		2587.68	2149.26
		2587.86	1695.6
		2589.82	1900.89
		2590.25	2300.88
		2597.48	1790.52
		2609.83	2354.89
		2612.62	2005.85
		2612.77	2871.19
		2616.45	1751.78
		2618.88	1698.02
		2622.69	2284.85
		2630.57	1638.37
		2632.72	1805.79
		2640.06	1767.98
		2641.78	1981.55
		2642.51	1874.1
		2647.89	1795.68
		2648.5	1865.94
		2650.96	2000.7
		2654.16	2086.03
		2655.81	2555.59
		2660.61	2327.14
		2664.49	2157.16
		2668.6	2093.2
		2668.65	2641.96
		2668.69	2185.79
		2672.86	2096.54
		2674.65	1789.06
		2678.01	2368.77
		2681.94	2715.48
		2685.34	2822.84
		2689.64	2106.91
		2697.04	2015.34
		2698.33	2822.97
		2705.09	1500.73
		2705.97	2040.46
		2708.31	1717.58
		2708.69	1815.58
		2713.74	2066.77
		2723.76	2068.54
		2726.36	1966.6
		2727.46	1892.12
		2732.1	1995.46
		2745.69	2198.22
		2745.91	1608.47
		2748.02	2051.84
		2753.47	2004.22
		2753.56	1701.05
		2755.55	2085.79
		2761.85	3008.35
		2764.29	2315.71
		2768.4	1535.67
		2772.73	1948.74
		2775.39	1927.52
		2781.44	1769.09
		2784.63	2108.94
		2801.28	1688.95
		2807.05	2561.48
		2809.26	1395.08
		2811.39	2427.54
		2817.96	1917.35
		2819.46	2306.65
		2821.71	1615.18
		2828.31	2061.39
		2835.78	1837.75
		2836.1	2256.86
		2842.74	1621.72
		2846.76	1751.87
		2849.36	2056.41
		2850.9	3422.52
		2855.23	1785.63
		2862.63	1962.18
		2866.11	1862.12
		2869.19	1875.71
		2869.82	2037.52
		2873.77	1846.02
		2875.42	2583.86
		2877.88	1921.03
		2878	1923.86
		2879.1	3062.2
		2881.78	1444.8
		2887.15	1880.44
		2888.18	1573.6
		2888.28	1773.15
		2890.9	1485.86
		2895.02	1923.5
		2901.07	1709.26
		2908.56	2137.15
		2920.26	1899.39
		2928.43	2092.64
		2931.4	1540.2
		2935.53	1730.81
		2938.98	1709.36
		2942.67	1790.98
		2955.22	1639.99
		2959.99	1743.22
		2961.34	2080.12
		2961.6	2043.29
		2961.84	1504.21
		2963.04	2051.11
		2975.01	1608.04
		2989.82	1873.14
		2990.22	2019.28
		2990.53	2301.61
		3003.86	2140.09
		3005.42	2662.55
		3006.95	1564.74
		3010.35	1749.36
		3013.47	1934
		3021.24	1914.07
		3026.89	2146.64
		3034.47	1880.13
		3037.26	2021.9
		3045	2374.99
		3055.27	1418
		3055.29	1292.78
		3061.76	1794.58
		3103.24	2365.59
		3106.47	1674.99
		3112.32	2546.49
		3124.2	1616.26
		3153.97	3683.58
		3165.38	1894.38
		3179.23	1692.11
		3179.46	2029.87
		3191.12	1390.26
		3201.38	1769.25
		3202.96	2299.48
		3211.48	3181.69
		3242.42	1439.15
		3258.18	1564.02
		3279	2068.47
		3293.31	1477.25
		3298.09	1780.12
		3303.82	1208.35
		3338.42	1801.36
		3352.75	1974.89
		3359.8	1221.99
		3374.55	1328.1
		3378.69	1757.29
		3381.01	2007.16
		3403.64	1576.28
		3422.54	1087.51
		3430.99	1652.98
		3431.89	1280.36
		3433.68	1401.12
		3434.68	1662.23
		3484.06	1072.77
		3503.81	1557.95
		3520.8	1554.87
		3548.12	1510.3
		3664.12	1882.53
		3681.99	1527.03
		3702.1	2984.04
		3758.23	1615.99
		3812.05	1560.49
		3844.46	1461.31
		3845.91	1572.12
		3929.82	1496.58
		3995.23	1400.35
		4221.78	1777.65
		4308.37	1421.13
		4739.57	1242.27
		4798.6	1316.59
		4813.04	1425.05
		4838.38	1612.22
		5345.22	1310.49
		5391.57	1611.52
		7019.85	1470.82
		7762.01	1710.74
			1639.05

## Sheet: Supplementary Figure 2
Supp 2a										Supp 2b									Supp 2d									Supp 2e										supp 2f
																												Sample Name	Target Name	Cт	Cт Mean	Cт SD	IgG	Rel	Adjusted imput	%imput
																MEAN	SD		Prrx1P+e	680808	296	2300.03	2213.42	1	1.01511	0.0844544
NIHe-input-1	mPoP-BS-1	27.3986	27.5321	0.359457			20.8881	100		Prrx1P+e	199717	1640	121.779	155.552	0.840258	1	0.143808			688944	234	2944.21						NIHe-input-1	mSoP-BS-1	27.7141	27.7045	0.098086			21.0605	100			Firefly	Renila	Ration	Mean			MEAN
NIHe-input-1	mPoP-BS-1	27.2585	27.5321	0.359457							193519	977	198.075							637981	457	1396.02						NIHe-input-1	mSoP-BS-1	27.602	27.7045	0.098086						Snail1-P+e	1311450	4855	270.124	424.161		1.15869	1
NIHe-input-1	mPoP-BS-1	27.9392	27.5321	0.359457							191578	1305	146.803	185.124						934456	376	2485.26	2448.26	1.1061				NIHe-input-1	mSoP-BS-1	27.7974	27.7045	0.098086							1140032	6780	168.146
IgG-1	PEPBS1	38.7669	37.4313	1.67675	0	1	30.7873	0.104726			193435	583	331.792	192.639	1.04059					920614	600	1534.36						IgG-1	SPBS1	36.6611	36.4877	0.29565	0	1	29.8437	0.226987			1169565	1402	834.212		366.07
IgG-1	PEPBS1	37.9774	37.4313	1.67675							202360	1512	133.836							937701	282	3325.18						IgG-1	SPBS1	36.6556	36.4877	0.29565							960515	2968	323.624	233.775		0.638608
IgG-1	PEPBS1	35.5496	37.4313	1.67675							187522	1670	112.289							559228	269	2078.91	2078.91	0.939233				IgG-1	SPBS1	36.1463	36.4877	0.29565							971156	12320	78.8276
Snai1-1	PEPBS1	35.9829	36.9525	1.71103	-0.478779	1.39356	30.3085	0.145942			212359	1172	181.194	207.181	1.11915					552134	1302	424.066						Prrx1-1	SPBS1	36.5285	37.5588	3.01886	1.07111	0.475953	30.9148	0.108035			957689	6654	143.927
Snai1-1	PEPBS1	38.9281	36.9525	1.71103							199367	3523	56.5901							545964	4056	134.607						Prrx1-1	SPBS1	40.9579	37.5588	3.01886							1022036	7552	135.333	440.275		1.20271
Snai1-1	PEPBS1	35.9465	36.9525	1.71103							200059	858	233.169						Prrx1P+P	1483924	4950	299.783	5733.92	2.59053	2.85957	0.979301		Prrx1-1	SPBS1	35.1899	37.5588	3.01886							980689	4093	239.602
NIHe-input-1	mSoP-BS-2	26.5633	26.7503	0.188806			20.1063	100		Prrx1P+SNAIL1	68592	501	136.91	97.4362	0.526329	0.492656	0.0847926			1444947	252	5733.92						NIHe-input-1	mSoP-BS-2	26.5633	26.7503	0.188806			20.1063	100			1050513	1639	640.948
NIHe-input-1	mSoP-BS-2	26.9409	26.7503	0.188806							70540	1217	57.9622							1528145	5126	298.116						NIHe-input-1	mSoP-BS-2	26.9409	26.7503	0.188806						Snail1-P+PRRX1	617316	3076	200.688	270.216		0.738152	0.909365
NIHe-input-1	mSoP-BS-2	26.7466	26.7503	0.188806							66520	292	227.808							1592730	230	6924.91	6924.91	3.12861				NIHe-input-1	mSoP-BS-2	26.7466	26.7503	0.188806							620713	3398	182.67
IgG-1	PEBS2	34.6504	34.7247	0.194156	0	1	28.0807	0.397606			66695	375	177.853	116.155	0.627443					1534688	561	2735.63						IgG-1	SPBS2	32.5523	32.4586	0.170955	0	1	25.8146	1.91254			624696	1462	427.289
IgG-1	PEBS2	34.5787	34.7247	0.194156							68423	1204	56.8297							1711715	11766	145.48						IgG-1	SPBS2	32.2613	32.4586	0.170955							670729	1212	553.407	395.567		1.08058
IgG-1	PEBS2	34.945	34.7247	0.194156							67245	591	113.782							1540763	14583	105.655	2719.48	1.22863				IgG-1	SPBS2	32.5623	32.4586	0.170955							536529	1283	469.703
Snai1-1	PEBS2	34.8036	34.5858	0.457305	-0.138947	1.1011	27.9418	0.437805			79719	990	80.5242	84.9688	0.458982					1496287	8900	168.122						Prrx1-1	SPBS2	32.924	32.7042	0.422158	0.245583	0.843475	26.0602	1.61318			602629	4122	163.592
Snai1-1	PEBS2	34.8934	34.5858	0.457305							82714	280	295.407							1492994	549	2719.48						Prrx1-1	SPBS2	32.2175	32.7042	0.422158							674326	416	1812.53	2058.14		5.62227
Snai1-1	PEBS2	34.0603	34.5858	0.457305							87625	980	89.4133															Prrx1-1	SPBS2	32.9711	32.7042	0.422158							754012	287	2292.7
NIHe-input-1	mPoP-BS-2	29.496	29.6136	0.289008			22.9696	100											Prrx1P+e	35155	230	152.848	94.886	1	1.02389	0.154554		NIHe-input-1	mSoP-BS-3	29.6603	29.5885	0.208296			22.9445	100			658006	318	2069.2
NIHe-input-1	mPoP-BS-2	29.402	29.6136	0.289008						Prrx1P+e	100221	709	141.355	153.903	0.865852	1	0.143032			36388	379	96.0106						NIHe-input-1	mSoP-BS-3	29.3538	29.5885	0.208296
[truncated: 222 more rows]

## Sheet: Supplementary Figure 3
Supp 3a											Supp 3c											Supp 3d							Supp 3e								Supp 3f									Supp 3g
[truncated: 151 more rows]
[truncated: 17 more columns]

[truncated: 3 more sheets: Supplementary Figure 4, Supplementary Figure 5, Supplementary Figure 7]
